# Supplementary material for: Leaps and bounds: geographical and ecological distance constrained the colonisation of the Afrotemperate by Erica
Source: BMC Evol Biol. 2019 Dec 5;19:222. doi: 10.1186/s12862-019-1545-6 (PMC6896773; doi:10.1186/s12862-019-1545-6)
Supplement: Supplementary file 1 — Additional file 1. Methods: occurrence data. [file 12862_2019_1545_MOESM1_ESM.zip]

Archive with 2 entries (2 files):
- Appendix 1/Appendix1_area_data.txt
- Appendix 1/Appendix1_Erica_data_new.txt
