# Supplementary material for: Leaps and bounds: geographical and ecological distance constrained the colonisation of the Afrotemperate by Erica
Source: BMC Evol Biol. 2019 Dec 5;19:222. doi: 10.1186/s12862-019-1545-6 (PMC6896773; doi:10.1186/s12862-019-1545-6)
Supplement: Supplementary file 1 — Additional file 1. Methods: occurrence data. [file 12862_2019_1545_MOESM1_ESM.zip › Appendix 1/Appendix1_area_data.txt]

code	x	y	alt_30s	alt_ln	bio01_ln	bio02_ln	bio03_ln	bio04_ln	bio05_ln	bio06_ln	bio07_ln	bio08_ln	bio09_ln	bio10_ln	bio11_ln	bio12_ln	bio13_ln	bio14_ln	bio15_ln	bio16_ln	bio17_ln	bio18_ln	bio19_ln	ID
647030402	20.0125	-34.8125	92	6.24416690066374	5.57215403217776	4.67282883446191	4.26267987704132	7.85010354517558	5.50125821054473	5.83188247728352	5.31320597904179	5.68357976733868	5.8348107370626	5.4510384535657	5.76519110278484	6.28599809450886	4.26267987704132	3.09104245335832	3.71357206670431	5.29831736654804	4.26267987704132	4.34380542185368	5.27811465923052	cfr
646684760	19.6625	-34.7458333333333	27	6.10924758276437	5.5683445037611	4.67282883446191	4.29045944114839	7.78155595923534	5.48479693349065	5.83188247728352	5.29330482472449	5.66642668811243	5.82600010738045	5.43372200355424	5.76832099579377	6.24997524225948	4.27666611901606	3.09104245335832	3.71357206670431	5.29330482472449	4.18965474202643	4.18965474202643	5.16478597392351	cfr
646814368	19.7291666666667	-34.7708333333333	1	6.04973345523196	5.57972982598622	4.66343909411207	4.27666611901606	7.79523492900217	5.4971682252932	5.83773044716594	5.29831736654804	5.67332326717149	5.8348107370626	5.44673737166631	5.77455154554441	6.23441072571837	4.26267987704132	3.04452243772342	3.73766961828337	5.27299955856375	4.15888308335967	4.15888308335967	5.27299955856375	cfr
646641575	19.7875	-34.7375	19	6.0913098820777	5.57972982598622	4.69134788222914	4.27666611901606	7.82204400818562	5.50533153593236	5.83188247728352	5.31811999384422	5.66642668811243	5.8348107370626	5.44673737166631	5.76832099579377	6.22851100359118	4.24849524204936	3.09104245335832	3.71357206670431	5.25749537202778	4.18965474202643	4.29045944114839	5.25749537202778	cfr
646641584	19.8625	-34.7375	164	6.3750248198281	5.55295958492162	4.70953020131233	4.27666611901606	7.86095636487639	5.49306144334055	5.80814248998044	5.34233425196481	5.64190707093811	5.82008293035236	5.4249500174814	5.74620319054015	6.29156913955832	4.26267987704132	3.17805383034795	3.68887945411394	5.30330490805908	4.27666611901606	4.38202663467388	5.30330490805908	cfr
646727998	19.9791666666667	-34.7541666666667	14	6.07993319509559	5.58724865840025	4.69134788222914	4.26267987704132	7.88419993367604	5.52146091786225	5.83188247728352	5.33753807970132	5.6937321388027	5.84932477994686	5.46806014113513	5.77144112313002	6.22455842927536	4.21950770517611	3.04452243772342	3.71357206670431	5.24702407216049	4.17438726989564	4.29045944114839	5.23110861685459	cfr
646209547	19.5541666666667	-34.6541666666667	43	6.14418563412565	5.56452040732269	4.70953020131233	4.29045944114839	7.78613643778307	5.49306144334055	5.82008293035236	5.32300997913841	5.65948221575962	5.82600010738045	5.43372200355424	5.76205138278018	6.25766758788264	4.29045944114839	3.13549421592915	3.73766961828337	5.31320597904179	4.20469261939097	4.20469261939097	5.31320597904179	cfr
646425557	19.6375	-34.6958333333333	93	6.24610676548156	5.56068163101553	4.70048036579242	4.29045944114839	7.79110951061003	5.48479693349065	5.8171111599632	5.31811999384422	5.65599181081985	5.82008293035236	5.4249500174814	5.75890177387728	6.27664348934164	4.29045944114839	3.17805383034795	3.71357206670431	5.32300997913841	4.23410650459726	4.23410650459726	5.32300997913841	cfr
646339168	19.7291666666667	-34.6791666666667	67	6.19440539110467	5.5683445037611	4.72738781871234	4.29045944114839	7.84227877911735	5.50533153593236	5.8171111599632	5.34233425196481	5.65599181081985	5.83188247728352	5.44241771052179	5.75890177387728	6.24222326545517	4.23410650459726	3.13549421592915	3.68887945411394	5.27299955856375	4.21950770517611	4.21950770517611	5.27299955856375	cfr
646252782	19.8458333333333	-34.6625	27	6.10924758276437	5.5834963087817	4.74493212836325	4.27666611901606	7.90174751852014	5.53338948872752	5.8171111599632	5.37527840768417	5.66296048013595	5.84932477994686	5.46806014113513	5.76519110278484	6.20050917404269	4.18965474202643	3.09104245335832	3.68887945411394	5.22035582507832	4.17438726989564	4.17438726989564	5.22035582507832	cfr
646295987	19.8875	-34.6708333333333	17	6.08677472691231	5.58724865840025	4.74493212836325	4.27666611901606	7.90838715929004	5.53733426701854	5.82008293035236	5.37527840768417	5.66642668811243	5.84932477994686	5.47227067367148	5.76832099579377	6.19031540585315	4.17438726989564	3.09104245335832	3.66356164612965	5.2040066870768	4.17438726989564	4.30406509320417	5.2040066870768	cfr
646339199	19.9875	-34.6791666666667	6	6.06145691892802	5.59098698051086	4.74493212836325	4.27666611901606	7.93236215433975	5.54517744447956	5.82008293035236	5.38449506278909	5.66642668811243	5.85507192220243	5.48063892334199	5.76832099579377	6.19440539110467	4.15888308335967	3.09104245335832	3.63758615972639	5.19295685089021	4.18965474202643	4.33073334028633	5.19295685089021	cfr
646382407	20.0541666666667	-34.6875	5	6.0591231955818	5.59471137960184	4.75359019110636	4.27666611901606	7.93880224815448	5.55295958492162	5.82008293035236	5.39362754635236	5.66988092298052	5.86078622346587	5.48479693349065	5.77144112313002	6.20455776256869	4.15888308335967	3.13549421592915	3.58351893845611	5.18738580584075	4.23410650459726	4.36944785246702	5.18738580584075	cfr
646468812	20.0958333333333	-34.7041666666667	14	6.07993319509559	5.59471137960184	4.75359019110636	4.27666611901606	7.93808872689695	5.54907608489522	5.82008293035236	5.3890717298165	5.66988092298052	5.86078622346587	5.48479693349065	5.77144112313002	6.22257626807137	4.15888308335967	3.13549421592915	3.61091791264422	5.19849703126583	4.24849524204936	4.36944785246702	5.19849703126583	cfr
646209629	20.2375	-34.6541666666667	4	6.05678401322862	5.6021188208797	4.81218435537242	4.27666611901606	7.986504938554	5.5834963087817	5.80814248998044	5.44673737166631	5.66988092298052	5.86929691313377	5.50125821054473	5.77144112313002	6.23832462503951	4.0943445622221	3.2188758248682	3.49650756146648	5.16478597392351	4.35670882668959	4.46590811865458	5.16478597392351	cfr
645950332	19.4291666666667	-34.6041666666667	3	6.05443934626937	5.5683445037611	4.70048036579242	4.30406509320417	7.7376162828579	5.48479693349065	5.82304589548302	5.30826769740121	5.66642668811243	5.82008293035236	5.4249500174814	5.76832099579377	6.25766758788264	4.31748811353631	3.13549421592915	3.78418963391826	5.33271879326537	4.17438726989564	4.17438726989564	5.20948615284142	cfr
645777542	19.5125	-34.5708333333333	95	6.24997524225948	5.55682806169954	4.75359019110636	4.30406509320417	7.81278281857758	5.4971682252932	5.79909265446053	5.36129216570943	5.64897423816121	5.8171111599632	5.42053499927229	5.75257263882563	6.28785856016178	4.30406509320417	3.17805383034795	3.73766961828337	5.34233425196481	4.23410650459726	4.23410650459726	5.34233425196481	cfr
646166351	19.5875	-34.6458333333333	229	6.48004456192665	5.53338948872752	4.7361984483945	4.30406509320417	7.82084087990734	5.47227067367148	5.78996017089725	5.34710753071747	5.62762111369064	5.80211837537706	5.39816270151775	5.73334127689775	6.361302477573	4.34380542185368	3.29583686600433	3.68887945411394	5.39362754635236	4.35670882668959	4.35670882668959	5.28826703069454	cfr
645907157	19.6375	-34.5958333333333	124	6.30444880242198	5.55682806169954	4.77068462446567	4.30406509320417	7.87511928104029	5.50938833662798	5.79605775076537	5.37989735354046	5.64190707093811	5.82600010738045	5.43372200355424	5.74620319054015	6.27476202124194	4.26267987704132	3.17805383034795	3.66356164612965	5.30826769740121	4.26267987704132	4.26267987704132	5.30826769740121	cfr
645863970	19.7458333333333	-34.5875	71	6.20253551718792	5.57215403217776	4.78749174278205	4.29045944114839	7.92948652331429	5.53733426701854	5.79909265446053	5.40717177146012	5.64897423816121	5.84354441703136	5.45958551414416	5.75257263882563	6.21660610108486	4.18965474202643	3.13549421592915	3.63758615972639	5.23644196282995	4.23410650459726	4.23410650459726	5.23644196282995	cfr
645907177	19.8041666666667	-34.5958333333333	32	6.12029741895095	5.5834963087817	4.78749174278205	4.29045944114839	7.9287663216267	5.54517744447956	5.80513496891649	5.40717177146012	5.65948221575962	5.84932477994686	5.46806014113513	5.76205138278018	6.18826412308259	4.15888308335967	3.09104245335832	3.63758615972639	5.2040066870768	4.20469261939097	4.20469261939097	5.2040066870768	cfr
646166392	19.9291666666667	-34.6458333333333	69	6.19847871649231	5.57972982598622	4.77068462446567	4.29045944114839	7.9359451033537	5.53733426701854	5.80814248998044	5.39362754635236	5.65599181081985	5.84643877505772	5.46383180502561	5.75890177387728	6.20657592672493	4.15888308335967	3.09104245335832	3.61091791264422	5.20948615284142	4.21950770517611	4.35670882668959	5.20948615284142	cfr
645820792	19.9291666666667	-34.5791666666667	110	6.27852142416584	5.57594910314632	4.82028156560504	4.29045944114839	7.97590836016554	5.55682806169954	5.78996017089725	5.44241771052179	5.64897423816121	5.84932477994686	5.46806014113513	5.75257263882563	6.20050917404269	4.12713438504509	3.09104245335832	3.58351893845611	5.19295685089021	4.26267987704132	4.40671924726425	5.19295685089021	cfr
645777611	20.0875	-34.5708333333333	19	6.0913098820777	5.59842195899838	4.83628190695148	4.27666611901606	8.01466637046494	5.59098698051086	5.79909265446053	5.46806014113513	5.66296048013595	5.87211778947542	5.50125821054473	5.76519110278484	6.16541785423142	4.07753744390572	3.09104245335832	3.52636052461616	5.12989871492307	4.24849524204936	4.39444915467244	5.12989871492307	cfr
645950417	20.1375	-34.6041666666667	18	6.08904487544685	5.59842195899838	4.8283137373023	4.29045944114839	8.00803284696931	5.5834963087817	5.80211837537706	5.4553211153577	5.66642668811243	5.86929691313377	5.50125821054473	5.76832099579377	6.19847871649231	4.07753744390572	3.17805383034795	3.52636052461616	5.14749447681345	4.30406509320417	4.43081679884331	5.14749447681345	cfr
645993628	20.2291666666667	-34.6125	11	6.07304453410041	5.605802066296	4.83628190695148	4.27666611901606	8.00969535774292	5.59471137960184	5.80211837537706	5.46806014113513	5.66988092298052	5.87493073085203	5.50533153593236	5.77144112313002	6.22851100359118	4.0943445622221	3.25809653802148	3.46573590279973	5.15329159449778	4.36944785246702	4.47733681447821	5.15329159449778	cfr
645647933	19.4375	-34.5458333333333	306	6.59167373200866	5.51745289646471	4.78749174278205	4.31748811353631	7.83161727635261	5.46806014113513	5.76832099579377	5.37527840768417	5.60947179518496	5.78996017089725	5.37989735354046	5.71702770140622	6.44888939414686	4.44265125649032	3.3322045101752	3.76120011569356	5.50533153593236	4.40671924726425	4.40671924726425	5.50533153593236	cfr
645475151	19.5875	-34.5125	108	6.27476202124194	5.56452040732269	4.82028156560504	4.31748811353631	7.89394513823596	5.52942908751142	5.78689738136671	5.41610040220442	5.64544689764324	5.83188247728352	5.44241771052179	5.74939298590825	6.26339826259162	4.24849524204936	3.17805383034795	3.68887945411394	5.29831736654804	4.26267987704132	4.26267987704132	5.29831736654804	cfr
645518360	19.6625	-34.5208333333333	332	6.62671774924902	5.52545293913178	4.84418708645859	4.31748811353631	7.93844555116479	5.50533153593236	5.75257263882563	5.4380793089232	5.6021188208797	5.80513496891649	5.40267738187228	5.71042701737487	6.37672694789863	4.34380542185368	3.3322045101752	3.66356164612965	5.39362754635236	4.4188406077966	4.4188406077966	5.39362754635236	cfr
645345565	19.7041666666667	-34.4875	187	6.41345895716736	5.55682806169954	4.85981240436167	4.30406509320417	7.97177612288063	5.54517744447956	5.76519110278484	5.46383180502561	5.62401750618734	5.83188247728352	5.44241771052179	5.73009978297357	6.26720054854136	4.21950770517611	3.2188758248682	3.61091791264422	5.27299955856375	4.31748811353631	4.31748811353631	5.27299955856375	cfr
645518374	19.7791666666667	-34.5208333333333	254	6.51767127291227	5.54517744447956	4.85203026391962	4.30406509320417	7.98548435673382	5.53338948872752	5.75890177387728	5.45958551414416	5.61312810638807	5.82304589548302	5.42934562895444	5.72031177660741	6.29710931993394	4.24849524204936	3.25809653802148	3.58351893845611	5.29330482472449	4.36944785246702	4.46590811865458	5.29330482472449	cfr
645604788	19.8958333333333	-34.5375	309	6.59578051396131	5.53733426701854	4.85981240436167	4.30406509320417	8.00570067866254	5.53338948872752	5.75257263882563	5.46806014113513	5.605802066296	5.82304589548302	5.42934562895444	5.71373280550937	6.31354804627709	4.26267987704132	3.29583686600433	3.52636052461616	5.28826703069454	4.4188406077966	4.52178857704904	5.28826703069454	cfr
645518393	19.9375	-34.5208333333333	361	6.66440902035041	5.52942908751142	4.88280192258637	4.31748811353631	8.02092771898158	5.53338948872752	5.73979291217923	5.48479693349065	5.59842195899838	5.82008293035236	5.4249500174814	5.70711026474888	6.33505425149806	4.27666611901606	3.3322045101752	3.49650756146648	5.29330482472449	4.46590811865458	4.56434819146784	5.29330482472449	cfr
645604804	20.0291666666667	-34.5375	129	6.31354804627709	5.57972982598622	4.85981240436167	4.29045944114839	8.03268487596762	5.57972982598622	5.77765232322266	5.48479693349065	5.64190707093811	5.85793315448346	5.48063892334199	5.74620319054015	6.18826412308259	4.12713438504509	3.13549421592915	3.49650756146648	5.15329159449778	4.30406509320417	4.44265125649032	5.15329159449778	cfr
645648015	20.1208333333333	-34.5458333333333	28	6.11146733950268	5.6021188208797	4.85981240436167	4.29045944114839	8.0375431851187	5.59842195899838	5.79301360838414	5.48479693349065	5.66296048013595	5.87493073085203	5.50533153593236	5.76519110278484	6.1779441140506	4.07753744390572	3.13549421592915	3.46573590279973	5.12396397940326	4.29045944114839	4.43081679884331	5.12396397940326	cfr
645475222	20.1791666666667	-34.5125	114	6.28599809450886	5.59098698051086	4.89783979995091	4.29045944114839	8.06557942728209	5.6021188208797	5.77144112313002	5.51745289646471	5.64897423816121	5.86929691313377	5.4971682252932	5.75257263882563	6.23048144757848	4.12713438504509	3.2188758248682	3.40119738166216	5.14166355650266	4.40671924726425	4.54329478227	5.14166355650266	cfr
645561638	20.3125	-34.5291666666667	15	6.08221891037645	5.61312810638807	4.90527477843843	4.30406509320417	8.07309119969315	5.62401750618734	5.78689738136671	5.52146091786225	5.66988092298052	5.88610403145016	5.52545293913178	5.77144112313002	6.24610676548156	4.11087386417331	3.29583686600433	3.36729582998647	5.12396397940326	4.44265125649032	4.56434819146784	5.12396397940326	cfr
645388850	20.4125	-34.4958333333333	14	6.07993319509559	5.61677109766657	4.92725368515721	4.30406509320417	8.07402621612406	5.63835466933375	5.78074351579233	5.54517744447956	5.74939298590825	5.89164421182577	5.52942908751142	5.77144112313002	6.27476202124194	4.15888308335967	3.36729582998647	3.29583686600433	5.12396397940326	4.52178857704904	4.52178857704904	5.11799381241676	cfr
644913510	19.2458333333333	-34.4041666666667	35	6.12686918411419	5.56068163101553	4.82028156560504	4.30406509320417	7.89020821310996	5.53338948872752	5.78382518232974	5.4249500174814	5.64190707093811	5.82894561761021	5.4380793089232	5.74620319054015	6.36818718635049	4.44265125649032	3.09104245335832	3.87120101090789	5.48063892334199	4.20469261939097	4.20469261939097	5.48063892334199	cfr
645259132	19.4291666666667	-34.4708333333333	105	6.26909628370626	5.55682806169954	4.81218435537242	4.31748811353631	7.86249719723055	5.51745289646471	5.78382518232974	5.40717177146012	5.63835466933375	5.82304589548302	5.42934562895444	5.74300318780948	6.31535800152233	4.33073334028633	3.17805383034795	3.76120011569356	5.37527840768417	4.26267987704132	4.26267987704132	5.37527840768417	cfr
645302338	19.4791666666667	-34.4791666666667	126	6.30809844150953	5.55682806169954	4.82028156560504	4.31748811353631	7.88945914940452	5.52146091786225	5.77765232322266	5.42053499927229	5.63478960316925	5.82304589548302	5.42934562895444	5.73979291217923	6.30627528694802	4.30406509320417	3.17805383034795	3.73766961828337	5.35658627467201	4.26267987704132	4.26267987704132	5.35658627467201	cfr
645302352	19.5958333333333	-34.4791666666667	90	6.24027584517077	5.5683445037611	4.83628190695148	4.30406509320417	7.93487156594518	5.54517744447956	5.78074351579233	5.44241771052179	5.64190707093811	5.83773044716594	5.4510384535657	5.74620319054015	6.24222326545517	4.21950770517611	3.13549421592915	3.66356164612965	5.27299955856375	4.23410650459726	4.23410650459726	5.27299955856375	cfr
645302359	19.6541666666667	-34.4791666666667	222	6.46925031679577	5.54907608489522	4.85981240436167	4.31748811353631	7.95331834656043	5.53733426701854	5.76205138278018	5.45958551414416	5.62040086571715	5.82304589548302	5.42934562895444	5.7268477475872	6.30444880242198	4.26267987704132	3.25809653802148	3.63758615972639	5.31811999384422	4.34380542185368	4.34380542185368	5.31811999384422	cfr
645302365	19.7041666666667	-34.4791666666667	365	6.66949808985788	5.52146091786225	4.88280192258637	4.33073334028633	7.98718474823347	5.52146091786225	5.73979291217923	5.47227067367148	5.59471137960184	5.80814248998044	5.40717177146012	5.7037824746562	6.37331978957701	4.34380542185368	3.3322045101752	3.63758615972639	5.37989735354046	4.43081679884331	4.51085950651685	5.37989735354046	cfr
645302378	19.8125	-34.4791666666667	331	6.62539236800796	5.53338948872752	4.89034912822175	4.31748811353631	8.01102337918644	5.53733426701854	5.73979291217923	5.48893772615669	5.6021188208797	5.82008293035236	5.4249500174814	5.71042701737487	6.32793678372919	4.29045944114839	3.29583686600433	3.55534806148941	5.31320597904179	4.4188406077966	4.4188406077966	5.31320597904179	cfr
645086386	19.8791666666667	-34.4375	85	6.23048144757848	5.5834963087817	4.90527477843843	4.30406509320417	8.06148686687133	5.59842195899838	5.76832099579377	5.51745289646471	5.64190707093811	5.8636311755981	5.48893772615669	5.74620319054015	6.16331480403464	4.11087386417331	3.09104245335832	3.49650756146648	5.13579843705026	4.27666611901606	4.40671924726425	5.13579843705026	cfr
645043201	20.0041666666667	-34.4291666666667	97	6.25382881157547	5.59098698051086	4.92725368515721	4.30406509320417	8.09742629859721	5.61312810638807	5.76205138278018	5.54126354515843	5.64190707093811	5.87211778947542	5.50125821054473	5.74620319054015	6.16541785423142	4.11087386417331	3.13549421592915	3.46573590279973	5.11198778835654	4.31748811353631	4.45434729625351	5.11198778835654	cfr
645216004	20.0291666666667	-34.4625	74	6.20859002609663	5.59471137960184	4.90527477843843	4.30406509320417	8.0805469658245	5.605802066296	5.77144112313002	5.52146091786225	5.64897423816121	5.87211778947542	5.50125821054473	5.75257263882563	6.1527326947041	4.0943445622221	3.09104245335832	3.46573590279973	5.10594547390058	4.29045944114839	4.29045944114839	5.10594547390058	cfr
645259218	20.1458333333333	-34.4708333333333	120	6.29710931993394	5.58724865840025	4.91998092582813	4.30406509320417	8.09101504171053	5.60947179518496	5.76519110278484	5.53338948872752	5.64190707093811	5.87211778947542	5.50125821054473	5.74620319054015	6.21660610108486	4.12713438504509	3.2188758248682	3.40119738166216	5.12989871492307	4.40671924726425	4.53259949315326	5.12989871492307	cfr
645043224	20.1958333333333	-34.4291666666667	46	6.15060276844628	5.60947179518496	4.9416424226093	4.29045944114839	8.11939858961229	5.64190707093811	5.76832099579377	5.56452040732269	5.65599181081985	5.88887795833288	5.52545293913178	5.75890177387728	6.20253551718792	4.0943445622221	3.2188758248682	3.3322045101752	5.09375020080676	4.40671924726425	4.40671924726425	5.09375020080676	cfr
645129638	20.3125	-34.4458333333333	146	6.34388043412633	5.59471137960184	4.95582705760126	4.31748811353631	8.11042723757502	5.62762111369064	5.75890177387728	5.56068163101553	5.64544689764324	5.87773578177964	5.50938833662798	5.74939298590825	6.29526600143965	4.15888308335967	3.36729582998647	3.25809653802148	5.14166355650266	4.55387689160054	4.67282883446191	5.14166355650266	cfr
644956848	20.3958333333333	-34.4125	198	6.43133108193348	5.59098698051086	4.98360662170834	4.30406509320417	8.12533508671429	5.63478960316925	5.73979291217923	5.59098698051086	5.72358510195238	5.84643877505772	5.50533153593236	5.74300318780948	6.34035930372775	4.20469261939097	3.46573590279973	3.2188758248682	5.15905529921453	4.64439089914137	4.75359019110636	5.15329159449778	cfr
645345660	20.4958333333333	-34.4875	-3	6.04025471127741	5.62040086571715	4.94875989037817	4.30406509320417	8.0727793331695	5.64544689764324	5.77765232322266	5.55682806169954	5.75574221358691	5.8664680569333	5.53338948872752	5.77455154554441	6.28599809450886	4.18965474202643	3.43398720448515	3.25809653802148	5.12989871492307	4.56434819146784	4.66343909411207	5.10594547390058	cfr
644956864	20.5291666666667	-34.4125	194	6.42486902390539	5.59098698051086	4.99721227376411	4.31748811353631	8.11402544235676	5.63835466933375	5.73979291217923	5.59471137960184	5.7268477475872	5.84643877505772	5.50938833662798	5.74620319054015	6.36475075685191	4.23410650459726	3.55534806148941	3.13549421592915	5.16478597392351	4.69134788222914	4.79579054559674	5.14749447681345	cfr
645129671	20.5875	-34.4458333333333	104	6.26720054854136	5.605802066296	4.98360662170834	4.31748811353631	8.09376775793108	5.64190707093811	5.75574221358691	5.57972982598622	5.73979291217923	5.85507192220243	5.52146091786225	5.76205138278018	6.34388043412633	4.23410650459726	3.52636052461616	3.17805383034795	5.15905529921453	4.65396035015752	4.75359019110636	5.12989871492307	cfr
645129687	20.7208333333333	-34.4458333333333	87	6.23441072571837	5.60947179518496	4.99043258677874	4.31748811353631	8.08363720314155	5.64190707093811	5.75257263882563	5.5834963087817	5.74300318780948	5.85507192220243	5.51745289646471	5.76205138278018	6.33682573114644	4.23410650459726	3.52636052461616	3.13549421592915	5.14166355650266	4.67282883446191	4.75359019110636	5.0998664278242	cfr
645216098	20.8125	-34.4625	114	6.28599809450886	5.6021188208797	4.99043258677874	4.33073334028633	8.07806788181544	5.63478960316925	5.74939298590825	5.57972982598622	5.73657229747919	5.84932477994686	5.51342874616498	5.75890177387728	6.34738920965601	4.24849524204936	3.52636052461616	3.13549421592915	5.15329159449778	4.69134788222914	4.75359019110636	5.11198778835654	cfr
644913761	21.3375	-34.4041666666667	119	6.29526600143965	5.59471137960184	5.01727983681492	4.35670882668959	7.98514393119862	5.61312810638807	5.73657229747919	5.57215403217776	5.73979291217923	5.8664680569333	5.49306144334055	5.76519110278484	6.27476202124194	4.15888308335967	3.43398720448515	3.09104245335832	5.04342511691925	4.66343909411207	4.66343909411207	5.00394630594546	cfr
644783902	19.1791666666667	-34.3791666666667	168	6.3818160174061	5.53338948872752	4.8283137373023	4.30406509320417	7.93379687481541	5.50938833662798	5.75890177387728	5.43372200355424	5.60947179518496	5.8111409929767	5.41164605185504	5.71702770140622	6.53233429222235	4.59511985013459	3.2188758248682	3.91202300542815	5.65248918026865	4.34380542185368	4.34380542185368	5.65248918026865	cfr
644654309	19.2375	-34.3541666666667	254	6.51767127291227	5.52146091786225	4.86753445045558	4.31748811353631	7.97246601597457	5.51745289646471	5.73979291217923	5.46806014113513	5.59471137960184	5.80814248998044	5.40717177146012	5.7037824746562	6.57088296233958	4.61512051684126	3.3322045101752	3.89182029811063	5.67675380226828	4.40671924726425	4.40671924726425	5.67675380226828	cfr
644827113	19.2708333333333	-34.3875	336	6.63200177739563	5.50938833662798	4.85981240436167	4.31748811353631	7.93164402145431	5.50125821054473	5.73979291217923	5.4510384535657	5.59098698051086	5.79605775076537	5.3890717298165	5.70044357339069	6.5875500148248	4.62497281328427	3.40119738166216	3.87120101090789	5.68357976733868	4.46590811865458	4.46590811865458	5.68357976733868	cfr
644481528	19.3958333333333	-34.3208333333333	228	6.47850964220857	5.54517744447956	4.92725368515721	4.33073334028633	7.98922140881528	5.55682806169954	5.73334127689775	5.51745289646471	5.60947179518496	5.82304589548302	5.42934562895444	5.71702770140622	6.41017488196617	4.40671924726425	3.25809653802148	3.78418963391826	5.47646355193151	4.33073334028633	4.33073334028633	5.47646355193151	cfr
644611142	19.5125	-34.3458333333333	122	6.30078579466324	5.5683445037611	4.92725368515721	4.33073334028633	8.01102337918644	5.57594910314632	5.74939298590825	5.51745289646471	5.62762111369064	5.84354441703136	5.45958551414416	5.73334127689775	6.2709884318583	4.24849524204936	3.17805383034795	3.68887945411394	5.30826769740121	4.24849524204936	4.24849524204936	5.30826769740121	cfr
644567949	19.5708333333333	-34.3375	164	6.3750248198281	5.56452040732269	4.9416424226093	4.31748811353631	8.03560269291858	5.5834963087817	5.73979291217923	5.53733426701854	5.62040086571715	5.84354441703136	5.45958551414416	5.7268477475872	6.26530121273771	4.23410650459726	3.17805383034795	3.66356164612965	5.29330482472449	4.27666611901606	4.27666611901606	5.29330482472449	cfr
644654360	19.6625	-34.3541666666667	103	6.26530121273771	5.57972982598622	4.93447393313069	4.31748811353631	8.05165955684195	5.59842195899838	5.75257263882563	5.53733426701854	5.63478960316925	5.85793315448346	5.48063892334199	5.73979291217923	6.20253551718792	4.15888308335967	3.13549421592915	3.58351893845611	5.20948615284142	4.24849524204936	4.24849524204936	5.20948615284142	cfr
644524764	19.6958333333333	-34.3291666666667	210	6.45047042214418	5.56068163101553	4.96284463025991	4.31748811353631	8.0802374162167	5.59098698051086	5.73009978297357	5.55682806169954	5.60947179518496	5.84354441703136	5.45958551414416	5.71702770140622	6.25190388316589	4.21950770517611	3.2188758248682	3.55534806148941	5.24702407216049	4.33073334028633	4.33073334028633	5.24702407216049	cfr
644783978	19.8125	-34.3791666666667	187	6.41345895716736	5.5683445037611	4.94875989037817	4.31748811353631	8.08794755464267	5.59471137960184	5.73979291217923	5.54907608489522	5.61677109766657	5.85220247977447	5.47227067367148	5.72358510195238	6.22257626807137	4.17438726989564	3.2188758248682	3.49650756146648	5.18738580584075	4.35670882668959	4.35670882668959	5.18738580584075	cfr
644654390	19.9125	-34.3541666666667	242	6.49978704065585	5.56452040732269	4.97673374242057	4.31748811353631	8.13211877295581	5.60947179518496	5.7268477475872	5.57972982598622	5.60947179518496	5.85507192220243	5.47646355193151	5.71702770140622	6.2363695902037	4.18965474202643	3.25809653802148	3.43398720448515	5.17614973257383	4.4188406077966	4.52178857704904	5.17614973257383	cfr
644481601	20.0041666666667	-34.3208333333333	197	6.42971947803914	5.57972982598622	4.99721227376411	4.30406509320417	8.17301131172497	5.63478960316925	5.7268477475872	5.605802066296	5.61677109766657	5.87211778947542	5.50125821054473	5.72358510195238	6.21060007702465	4.14313472639153	3.25809653802148	3.36729582998647	5.11799381241676	4.44265125649032	4.44265125649032	5.11799381241676	cfr
644827210	20.0791666666667	-34.3875	154	6.3578422665081	5.58724865840025	4.96284463025991	4.30406509320417	8.13505390861157	5.62762111369064	5.74620319054015	5.57594910314632	5.63121178182137	5.87211778947542	5.50533153593236	5.73657229747919	6.20859002609663	4.14313472639153	3.2188758248682	3.36729582998647	5.11799381241676	4.4188406077966	4.54329478227	5.11799381241676	cfr
644697621	20.1708333333333	-34.3625	95	6.24997524225948	5.6021188208797	4.98360662170834	4.30406509320417	8.15450017515194	5.65248918026865	5.75257263882563	5.59471137960184	5.64544689764324	5.88887795833288	5.52545293913178	5.74939298590825	6.21260609575152	4.11087386417331	3.25809653802148	3.29583686600433	5.08140436498446	4.46590811865458	4.59511985013459	5.08140436498446	cfr
644611228	20.2291666666667	-34.3458333333333	114	6.28599809450886	5.6021188208797	4.99721227376411	4.31748811353631	8.15104494568502	5.65599181081985	5.74939298590825	5.6021188208797	5.64544689764324	5.88887795833288	5.52545293913178	5.74939298590825	6.24416690066374	4.12713438504509	3.3322045101752	3.25809653802148	5.08759633523238	4.52178857704904	4.64439089914137	5.08759633523238	cfr
644740835	20.2875	-34.3708333333333	133	6.32076829425058	5.6021188208797	4.99043258677874	4.30406509320417	8.15651022607997	5.65248918026865	5.74620319054015	5.6021188208797	5.64190707093811	5.88610403145016	5.52545293913178	5.74620319054015	6.27476202124194	4.14313472639153	3.36729582998647	3.2188758248682	5.11198778835654	4.55387689160054	4.67282883446191	5.11198778835654	cfr
644481648	20.3958333333333	-34.3208333333333	229	6.48004456192665	5.59098698051086	5.03043792139244	4.31748811353631	8.16791936295782	5.65599181081985	5.7268477475872	5.62762111369064	5.71702770140622	5.85220247977447	5.51745289646471	5.73657229747919	6.3456363608286	4.20469261939097	3.49650756146648	3.13549421592915	5.14166355650266	4.67282883446191	4.79579054559674	5.13579843705026	cfr
644697656	20.4625	-34.3625	163	6.37331978957701	5.6021188208797	5.01063529409626	4.31748811353631	8.14873480893717	5.65599181081985	5.73979291217923	5.61312810638807	5.73334127689775	5.85793315448346	5.52545293913178	5.74939298590825	6.34388043412633	4.21950770517611	3.49650756146648	3.13549421592915	5.14749447681345	4.67282883446191	4.79579054559674	5.12396397940326	cfr
644697670	20.5791666666667	-34.3625	127	6.30991827822652	5.60947179518496	5.02388052084628	4.33073334028633	8.1341742721379	5.65948221575962	5.74300318780948	5.61312810638807	5.73657229747919	5.86078622346587	5.52942908751142	5.75574221358691	6.34388043412633	4.23410650459726	3.52636052461616	3.13549421592915	5.14166355650266	4.68213122712422	4.79579054559674	5.10594547390058	cfr
644611276	20.6291666666667	-34.3458333333333	6	6.06145691892802	5.63121178182137	5.02388052084628	4.31748811353631	8.13593277200489	5.68357976733868	5.75890177387728	5.62040086571715	5.75574221358691	5.8805329864007	5.55295958492162	5.77765232322266	6.28599809450886	4.20469261939097	3.49650756146648	3.17805383034795	5.0998664278242	4.61512051684126	4.72738781871234	5.04342511691925	cfr
644784089	20.7375	-34.3791666666667	47	6.1527326947041	5.62040086571715	5.02388052084628	4.33073334028633	8.10982627601848	5.66642668811243	5.75257263882563	5.60947179518496	5.74939298590825	5.86929691313377	5.53733426701854	5.77144112313002	6.30809844150953	4.21950770517611	3.49650756146648	3.13549421592915	5.11198778835654	4.64439089914137	4.7361984483945	5.06259503302697	cfr
644568100	20.8291666666667	-34.3375	59	6.1779441140506	5.61677109766657	5.04342511691925	4.33073334028633	8.12829017160705	5.67332326717149	5.73979291217923	5.63121178182137	5.74620319054015	5.86929691313377	5.53733426701854	5.76519110278484	6.289715570909	4.20469261939097	3.46573590279973	3.13549421592915	5.08140436498446	4.64439089914137	4.72738781871234	5.02388052084628	cfr
644568122	21.0125	-34.3375	121	6.29894924685594	5.6021188208797	5.05624580534831	4.34380542185368	8.08733292647335	5.64897423816121	5.72358510195238	5.62401750618734	5.73657229747919	5.84932477994686	5.51342874616498	5.75574221358691	6.289715570909	4.20469261939097	3.46573590279973	3.13549421592915	5.07517381523383	4.66343909411207	4.70953020131233	5.01727983681492	cfr
644784134	21.1125	-34.3791666666667	0	6.04737217904628	5.62040086571715	5.03043792139244	4.34380542185368	8.04974629095219	5.65599181081985	5.74620319054015	5.605802066296	5.75574221358691	5.8636311755981	5.52942908751142	5.77765232322266	6.24027584517077	4.17438726989564	3.36729582998647	3.17805383034795	5.03695260241363	4.59511985013459	4.63472898822964	4.97673374242057	cfr
644827346	21.2125	-34.3875	167	6.38012253689976	5.58724865840025	5.03695260241363	4.35670882668959	8.02617019494643	5.62040086571715	5.72031177660741	5.59842195899838	5.73009978297357	5.83188247728352	5.48893772615669	5.75257263882563	6.29710931993394	4.20469261939097	3.46573590279973	3.09104245335832	5.07517381523383	4.68213122712422	4.70048036579242	5.02388052084628	cfr
644524958	21.3125	-34.3291666666667	221	6.46769872610435	5.57594910314632	5.05624580534831	4.36944785246702	8.02289686960146	5.61312810638807	5.71042701737487	5.6021188208797	5.72031177660741	5.82304589548302	5.47646355193151	5.74620319054015	6.27476202124194	4.17438726989564	3.46573590279973	3.04452243772342	5.03695260241363	4.68213122712422	4.69134788222914	4.97673374242057	cfr
644740960	21.3291666666667	-34.3708333333333	202	6.4377516497364	5.57594910314632	5.03695260241363	4.36944785246702	8.00235954625271	5.605802066296	5.71702770140622	5.58724865840025	5.72358510195238	5.82304589548302	5.47646355193151	5.74620319054015	6.289715570909	4.17438726989564	3.46573590279973	3.04452243772342	5.04985600724954	4.69134788222914	4.70048036579242	4.99721227376411	cfr
644524986	21.5458333333333	-34.3291666666667	199	6.43294009273918	5.57972982598622	5.01727983681492	4.36944785246702	7.95085485771999	5.59471137960184	5.7268477475872	5.56452040732269	5.6970934865054	5.84932477994686	5.46806014113513	5.75574221358691	6.23441072571837	4.07753744390572	3.46573590279973	2.99573227355399	4.99721227376411	4.64439089914137	4.64439089914137	4.93447393313069	cfr
644740995	21.6208333333333	-34.3708333333333	93	6.24610676548156	5.59842195899838	4.98360662170834	4.36944785246702	7.90211754627645	5.59471137960184	5.75890177387728	5.52545293913178	5.71042701737487	5.86078622346587	5.48479693349065	5.78074351579233	6.21460809842219	4.04305126783455	3.43398720448515	3.04452243772342	4.99721227376411	4.60517018598809	4.60517018598809	4.93447393313069	cfr
644784205	21.7041666666667	-34.3791666666667	159	6.36647044773144	5.5834963087817	4.96284463025991	4.38202663467388	7.87092959675514	5.5683445037611	5.75574221358691	5.50125821054473	5.70044357339069	5.84354441703136	5.46383180502561	5.77144112313002	6.25190388316589	4.04305126783455	3.52636052461616	2.94443897916644	5.03695260241363	4.65396035015752	4.66343909411207	4.96284463025991	cfr
644481812	21.7625	-34.3208333333333	208	6.44730586254121	5.57972982598622	4.97673374242057	4.38202663467388	7.86480400332846	5.57215403217776	5.74939298590825	5.51342874616498	5.6970934865054	5.8406416573734	5.45958551414416	5.76519110278484	6.23244801655052	4.02535169073515	3.55534806148941	2.89037175789616	5.01727983681492	4.65396035015752	4.66343909411207	4.91998092582813	cfr
644525019	21.8208333333333	-34.3291666666667	55	6.16961073249146	5.605802066296	4.9416424226093	4.36944785246702	7.84541603659248	5.5834963087817	5.78074351579233	5.48479693349065	5.72358510195238	5.86078622346587	5.48479693349065	5.79301360838414	6.17170059741091	3.97029191355212	3.46573590279973	2.99573227355399	4.969813299576	4.56434819146784	4.56434819146784	4.88280192258637	cfr
644222213	18.4375	-34.2708333333333	98	6.25575004175337	5.56068163101553	4.74493212836325	4.33073334028633	7.80506704425849	5.4971682252932	5.82008293035236	5.32787616878958	5.65599181081985	5.82304589548302	5.42934562895444	5.75890177387728	6.50578406012823	4.75359019110636	2.89037175789616	4.12713438504509	5.74300318780948	4.14313472639153	4.14313472639153	5.74300318780948	cfr
644395060	18.8291666666667	-34.3041666666667	63	6.18620862390049	5.55682806169954	4.82028156560504	4.30406509320417	7.98956044933387	5.54517744447956	5.78689738136671	5.43372200355424	5.63121178182137	5.8406416573734	5.4553211153577	5.73657229747919	6.48616078894409	4.63472898822964	2.89037175789616	4.06044301054642	5.65948221575962	4.14313472639153	4.14313472639153	5.65948221575962	cfr
644135866	18.8791666666667	-34.2541666666667	489	6.81563999007433	5.4971682252932	4.8283137373023	4.29045944114839	8.04590874227078	5.52146091786225	5.75257263882563	5.4553211153577	5.59842195899838	5.80211837537706	5.40267738187228	5.68357976733868	6.87626461189077	5.04342511691925	3.40119738166216	4.06044301054642	6.04737217904628	4.59511985013459	4.61512051684126	6.00141487796115	cfr
644265480	18.9958333333333	-34.2791666666667	115	6.28785856016178	5.54126354515843	4.86753445045558	4.29045944114839	8.04462627976734	5.55295958492162	5.75257263882563	5.48893772615669	5.605802066296	5.83188247728352	5.44241771052179	5.71373280550937	6.61606518513282	4.71849887129509	3.13549421592915	4.02535169073515	5.77455154554441	4.30406509320417	4.30406509320417	5.77455154554441	cfr
644265488	19.0625	-34.2791666666667	407	6.72142570079064	5.4971682252932	4.86753445045558	4.30406509320417	8.02649693894541	5.51745289646471	5.73009978297357	5.48063892334199	5.59471137960184	5.79909265446053	5.39362754635236	5.68017260901707	6.82437367004309	4.91998092582813	3.46573590279973	4.00733318523247	5.96357934361845	4.57471097850338	4.57471097850338	5.95842469302978	cfr
644222297	19.1375	-34.2708333333333	396	6.70808408385307	5.4971682252932	4.89034912822175	4.31748811353631	8.01334318138667	5.52146091786225	5.72358510195238	5.49306144334055	5.5683445037611	5.79605775076537	5.3890717298165	5.68017260901707	6.78219205600679	4.86753445045558	3.46573590279973	3.98898404656427	5.91620206260743	4.55387689160054	4.55387689160054	5.91620206260743	cfr
644265510	19.2458333333333	-34.2791666666667	104	6.26720054854136	5.55295958492162	4.91265488573605	4.31748811353631	8.00636756765025	5.56452040732269	5.74300318780948	5.51342874616498	5.61677109766657	5.8348107370626	5.44673737166631	5.72358510195238	6.46146817635372	4.52178857704904	3.13549421592915	3.89182029811063	5.57972982598622	4.26267987704132	4.26267987704132	5.57972982598622	cfr
644049516	19.2958333333333	-34.2375	270	6.5410299991899	5.53338948872752	4.95582705760126	4.31748811353631	8.04846874366888	5.56452040732269	5.71373280550937	5.54907608489522	5.59098698051086	5.82304589548302	5.42934562895444	5.70044357339069	6.55535689181067	4.60517018598809	3.3322045101752	3.89182029811063	5.65948221575962	4.39444915467244	4.39444915467244	5.65948221575962	cfr
644395123	19.3541666666667	-34.3041666666667	328	6.62140565176413	5.52146091786225	4.93447393313069	4.33073334028633	7.99665387546261	5.54126354515843	5.72031177660741	5.51745289646471	5.58724865840025	5.8111409929767	5.41164605185504	5.6970934865054	6.52649485957079	4.55387689160054	3.36729582998647	3.8286413964891	5.60947179518496	4.4188406077966	4.4188406077966	5.60947179518496	cfr
644308740	19.4958333333333	-34.2875	154	6.3578422665081	5.56452040732269	4.96284463025991	4.33073334028633	8.0507033814703	5.59098698051086	5.73334127689775	5.55295958492162	5.62040086571715	5.84643877505772	5.46383180502561	5.7268477475872	6.28599809450886	4.26267987704132	3.17805383034795	3.71357206670431	5.32787616878958	4.24849524204936	4.24849524204936	5.32787616878958	cfr
644265547	19.5541666666667	-34.2791666666667	249	6.51025834052315	5.55295958492162	4.98360662170834	4.33073334028633	8.0643219609108	5.5834963087817	5.71702770140622	5.56452040732269	5.605802066296	5.83773044716594	5.4510384535657	5.71373280550937	6.31354804627709	4.29045944114839	3.25809653802148	3.68887945411394	5.34233425196481	4.31748811353631	4.31748811353631	5.34233425196481	cfr
644092753	19.6041666666667	-34.2458333333333	208	6.44730586254121	5.56452040732269	5.00394630594546	4.33073334028633	8.10198073185319	5.60947179518496	5.71702770140622	5.59098698051086	5.60947179518496	5.85220247977447	5.47227067367148	5.71702770140622	6.25575004175337	4.23410650459726	3.2188758248682	3.63758615972639	5.27299955856375	4.29045944114839	4.29045944114839	5.27299955856375	cfr
644351969	19.7375	-34.2958333333333	285	6.56244409369372	5.55295958492162	4.99043258677874	4.33073334028633	8.1086232683546	5.59842195899838	5.71702770140622	5.57972982598622	5.59842195899838	5.84354441703136	5.45958551414416	5.70711026474888	6.27476202124194	4.24849524204936	3.29583686600433	3.52636052461616	5.25227342804663	4.39444915467244	4.39444915467244	5.25227342804663	cfr
644438373	19.7708333333333	-34.3125	286	6.56385552653213	5.55295958492162	4.98360662170834	4.33073334028633	8.10772006191053	5.59471137960184	5.71702770140622	5.57594910314632	5.59842195899838	5.8406416573734	5.4553211153577	5.70711026474888	6.27287700654617	4.24849524204936	3.29583686600433	3.49650756146648	5.24174701505964	4.40671924726425	4.48863636973214	5.24174701505964	cfr
644092791	19.9208333333333	-34.2458333333333	298	6.58063913728495	5.55682806169954	5.03695260241363	4.31748811353631	8.20576472523446	5.63478960316925	5.70044357339069	5.63478960316925	5.59098698051086	5.86078622346587	5.48479693349065	5.70044357339069	6.23441072571837	4.18965474202643	3.29583686600433	3.40119738166216	5.15905529921453	4.44265125649032	4.52178857704904	5.15905529921453	cfr
644395194	19.9458333333333	-34.3041666666667	168	6.3818160174061	5.57972982598622	5.00394630594546	4.31748811353631	8.17498453294309	5.63835466933375	5.73009978297357	5.605802066296	5.62040086571715	5.87211778947542	5.50125821054473	5.7268477475872	6.18414889093748	4.12713438504509	3.2188758248682	3.36729582998647	5.0998664278242	4.40671924726425	4.51085950651685	5.0998664278242	cfr
644395207	20.0541666666667	-34.3041666666667	169	6.38350663488401	5.58724865840025	5.01063529409626	4.30406509320417	8.18535022317869	5.64897423816121	5.7268477475872	5.62040086571715	5.62401750618734	5.87773578177964	5.51342874616498	5.73009978297357	6.20253551718792	4.12713438504509	3.25809653802148	3.3322045101752	5.08759633523238	4.44265125649032	4.55387689160054	5.08759633523238	cfr
644265613	20.1041666666667	-34.2791666666667	225	6.47389069635227	5.5834963087817	5.03043792139244	4.31748811353631	8.19973896063079	5.65248918026865	5.72031177660741	5.63121178182137	5.61677109766657	5.87773578177964	5.50938833662798	5.72358510195238	6.23832462503951	4.15888308335967	3.29583686600433	3.29583686600433	5.11198778835654	4.49980967033027	4.49980967033027	5.11198778835654	cfr
644179227	20.2208333333333	-34.2625	205	6.4425401664682	5.59098698051086	5.04342511691925	4.31748811353631	8.20220843643645	5.66642668811243	5.72031177660741	5.64544689764324	5.62401750618734	5.85507192220243	5.52146091786225	5.73009978297357	6.26909628370626	4.15888308335967	3.36729582998647	3.2188758248682	5.0998664278242	4.57471097850338	4.69134788222914	5.0998664278242	cfr
644395236	20.2958333333333	-34.3041666666667	234	6.48768401848461	5.58724865840025	5.03043792139244	4.31748811353631	8.17723488551019	5.65599181081985	5.72358510195238	5.63121178182137	5.62762111369064	5.8805329864007	5.51342874616498	5.73334127689775	6.30991827822652	4.18965474202643	3.43398720448515	3.2188758248682	5.12396397940326	4.62497281328427	4.7361984483945	5.12396397940326	cfr
644352046	20.3791666666667	-34.2958333333333	222	6.46925031679577	5.59471137960184	5.03695260241363	4.31748811353631	8.17695386822578	5.66296048013595	5.7268477475872	5.63478960316925	5.72031177660741	5.85507192220243	5.51745289646471	5.73657229747919	6.33682573114644	4.18965474202643	3.46573590279973	3.17805383034795	5.12989871492307	4.66343909411207	4.79579054559674	5.12396397940326	cfr
644222459	20.4875	-34.2708333333333	122	6.30078579466324	5.61677109766657	5.05624580534831	4.31748811353631	8.18952211074809	5.68697535633982	5.73334127689775	5.65248918026865	5.73979291217923	5.87211778947542	5.54517744447956	5.75574221358691	6.33682573114644	4.21950770517611	3.52636052461616	3.09104245335832	5.12396397940326	4.69134788222914	4.82028156560504	5.08140436498446	cfr
644222463	20.5208333333333	-34.2708333333333	9	6.06842558824411	5.63835466933375	5.04985600724954	4.31748811353631	8.18339736999843	5.7037824746562	5.75257263882563	5.64897423816121	5.75574221358691	5.88887795833288	5.5683445037611	5.77455154554441	6.2841341610708	4.18965474202643	3.46573590279973	3.13549421592915	5.08759633523238	4.61512051684126	4.75359019110636	5.04342511691925	cfr
644308877	20.6375	-34.2875	102	6.26339826259162	5.61677109766657	5.05624580534831	4.33073334028633	8.1605182474775	5.68357976733868	5.73657229747919	5.64544689764324	5.74300318780948	5.87211778947542	5.54517744447956	5.76205138278018	6.32256523992728	4.21950770517611	3.55534806148941	3.09104245335832	5.11198778835654	4.68213122712422	4.80402104473326	5.05624580534831	cfr
644265689	20.7375	-34.2791666666667	113	6.2841341610708	5.61677109766657	5.06890420222023	4.33073334028633	8.15937473677543	5.68357976733868	5.7268477475872	5.65599181081985	5.73979291217923	5.86929691313377	5.54126354515843	5.75890177387728	6.31173480915291	4.21950770517611	3.55534806148941	3.09104245335832	5.0998664278242	4.68213122712422	4.77912349311153	5.03695260241363	cfr
644136092	20.7625	-34.2541666666667	134	6.32256523992728	5.61312810638807	5.08140436498446	4.33073334028633	8.16223106548118	5.68357976733868	5.72031177660741	5.66296048013595	5.73979291217923	5.86929691313377	5.53733426701854	5.75574221358691	6.30444880242198	4.21950770517611	3.52636052461616	3.09104245335832	5.08759633523238	4.67282883446191	4.70048036579242	5.01727983681492	cfr
644179302	20.8458333333333	-34.2625	106	6.2709884318583	5.61312810638807	5.08140436498446	4.34380542185368	8.14989054440242	5.68357976733868	5.72358510195238	5.65948221575962	5.73979291217923	5.8664680569333	5.53733426701854	5.75890177387728	6.27852142416584	4.20469261939097	3.49650756146648	3.09104245335832	5.06259503302697	4.65396035015752	4.74493212836325	4.99043258677874	cfr
644308917	20.9708333333333	-34.2875	74	6.20859002609663	5.61677109766657	5.07517381523383	4.34380542185368	8.12148037475075	5.67332326717149	5.72358510195238	5.64897423816121	5.74300318780948	5.8664680569333	5.53338948872752	5.76205138278018	6.25575004175337	4.18965474202643	3.43398720448515	3.13549421592915	5.04342511691925	4.62497281328427	4.69134788222914	4.97673374242057	cfr
644092924	21.0291666666667	-34.2458333333333	122	6.30078579466324	5.605802066296	5.09375020080676	4.34380542185368	8.1371033896393	5.67332326717149	5.70711026474888	5.66642668811243	5.73334127689775	5.85793315448346	5.52545293913178	5.75257263882563	6.24222326545517	4.17438726989564	3.40119738166216	3.09104245335832	5.02388052084628	4.62497281328427	4.68213122712422	4.94875989037817	cfr
644222531	21.0875	-34.2708333333333	114	6.28599809450886	5.605802066296	5.08759633523238	4.35670882668959	8.10621290261996	5.66296048013595	5.71373280550937	5.64897423816121	5.73657229747919	5.85507192220243	5.52146091786225	5.75574221358691	6.23832462503951	4.17438726989564	3.40119738166216	3.13549421592915	5.01727983681492	4.62497281328427	4.66343909411207	4.94875989037817	cfr
644481747	21.2208333333333	-34.3208333333333	143	6.33859407820318	5.59471137960184	5.06259503302697	4.35670882668959	8.05959232888755	5.63835466933375	5.71373280550937	5.62401750618734	5.73334127689775	5.8406416573734	5.50125821054473	5.75574221358691	6.25190388316589	4.17438726989564	3.40119738166216	3.09104245335832	5.03043792139244	4.63472898822964	4.66343909411207	4.96284463025991	cfr
644438559	21.3208333333333	-34.3125	62	6.18414889093748	5.60947179518496	5.05624580534831	4.35670882668959	8.03106018024062	5.64544689764324	5.73009978297357	5.61312810638807	5.74620319054015	5.8805329864007	5.51342874616498	5.76832099579377	6.20050917404269	4.11087386417331	3.3322045101752	3.13549421592915	4.969813299576	4.59511985013459	4.59511985013459	4.91265488573605	cfr
644179361	21.3375	-34.2625	77	6.21460809842219	5.60947179518496	5.07517381523383	4.35670882668959	8.05134093329298	5.65248918026865	5.72031177660741	5.63121178182137	5.74620319054015	5.85220247977447	5.51342874616498	5.76519110278484	6.1779441140506	4.0943445622221	3.3322045101752	3.09104245335832	4.94875989037817	4.57471097850338	4.58496747867057	4.89034912822175	cfr
644352171	21.4208333333333	-34.2958333333333	182	6.40522845803084	5.5834963087817	5.05624580534831	4.36944785246702	8.00670084544037	5.61677109766657	5.71702770140622	5.59842195899838	5.7268477475872	5.85793315448346	5.48063892334199	5.75257263882563	6.22257626807137	4.11087386417331	3.43398720448515	3.04452243772342	4.97673374242057	4.64439089914137	4.64439089914137	4.91998092582813	cfr
644092980	21.4958333333333	-34.2458333333333	114	6.28599809450886	5.59842195899838	5.05624580534831	4.36944785246702	8.00570067866254	5.63478960316925	5.7268477475872	5.605802066296	5.71373280550937	5.87211778947542	5.50125821054473	5.76519110278484	6.1463292576689	4.02535169073515	3.36729582998647	3.04452243772342	4.90527477843843	4.56434819146784	4.56434819146784	4.84418708645859	cfr
644481798	21.6458333333333	-34.3208333333333	215	6.45833828334479	5.57594910314632	5.00394630594546	4.36944785246702	7.92262357421729	5.5834963087817	5.73334127689775	5.54517744447956	5.6937321388027	5.84354441703136	5.46383180502561	5.75574221358691	6.23048144757848	4.04305126783455	3.49650756146648	2.94443897916644	5.00394630594546	4.64439089914137	4.65396035015752	4.92725368515721	cfr
644395403	21.6875	-34.3041666666667	119	6.29526600143965	5.59471137960184	4.99043258677874	4.36944785246702	7.90838715929004	5.59842195899838	5.75257263882563	5.53733426701854	5.71042701737487	5.85793315448346	5.48063892334199	5.77455154554441	6.17586727010576	3.98898404656427	3.43398720448515	2.99573227355399	4.95582705760126	4.58496747867057	4.58496747867057	4.87519732320115	cfr
644136215	21.7875	-34.2541666666667	8	6.06610809010375	5.62040086571715	4.98360662170834	4.36944785246702	7.90617884039481	5.61677109766657	5.77455154554441	5.52942908751142	5.73009978297357	5.87773578177964	5.50938833662798	5.79605775076537	6.07993319509559	3.89182029811063	3.36729582998647	2.99573227355399	4.87519732320115	4.47733681447821	4.48863636973214	4.78749174278205	cfr
644093023	21.8541666666667	-34.2458333333333	82	6.22455842927536	5.605802066296	4.969813299576	4.36944785246702	7.87511928104029	5.59471137960184	5.77144112313002	5.50938833662798	5.72358510195238	5.8636311755981	5.49306144334055	5.78996017089725	6.11146733950268	3.93182563272433	3.43398720448515	2.94443897916644	4.90527477843843	4.52178857704904	4.53259949315326	4.80402104473326	cfr
644049407	18.3875	-34.2375	16	6.08449941307517	5.5683445037611	4.77068462446567	4.33073334028633	7.81237820598861	5.51342874616498	5.8171111599632	5.35185813347607	5.65948221575962	5.82600010738045	5.4380793089232	5.76205138278018	6.54678541076052	4.80402104473326	2.94443897916644	4.15888308335967	5.79909265446053	4.15888308335967	4.17438726989564	5.79909265446053	cfr
643963069	18.9041666666667	-34.2208333333333	961	7.23273313617761	5.40717177146012	4.8283137373023	4.31748811353631	7.96171881598136	5.41610040220442	5.69035945432406	5.42934562895444	5.52942908751142	5.7268477475872	5.28320372873799	5.61677109766657	6.91671502035361	5.03695260241363	3.61091791264422	4.02535169073515	6.07304453410041	4.68213122712422	4.68213122712422	6.05208916892442	cfr
643963075	18.9541666666667	-34.2208333333333	271	6.5424719605068	5.51342874616498	4.88280192258637	4.29045944114839	8.11162807830774	5.54907608489522	5.73009978297357	5.51342874616498	5.59471137960184	5.82304589548302	5.42934562895444	5.68357976733868	6.83410873881384	4.95582705760126	3.3322045101752	4.06044301054642	5.99146454710798	4.51085950651685	4.51085950651685	5.98141421125448	cfr
643919892	19.0958333333333	-34.2125	237	6.49223983502047	5.51342874616498	4.92725368515721	4.30406509320417	8.09833884618906	5.55295958492162	5.71042701737487	5.54126354515843	5.5683445037611	5.8171111599632	5.42053499927229	5.68017260901707	6.77078942390898	4.89034912822175	3.3322045101752	4.02535169073515	5.93224518744801	4.47733681447821	4.47733681447821	5.93224518744801	cfr
643833497	19.1375	-34.1958333333333	300	6.58340922215876	5.50938833662798	4.9416424226093	4.30406509320417	8.09651291750159	5.55682806169954	5.70711026474888	5.54907608489522	5.56452040732269	5.81413053182507	5.41610040220442	5.67675380226828	6.78558764500793	4.89783979995091	3.40119738166216	4.00733318523247	5.94017125272043	4.52178857704904	4.52178857704904	5.94017125272043	cfr
643790312	19.2625	-34.1875	286	6.56385552653213	5.52942908751142	4.97673374242057	4.33073334028633	8.07775756373692	5.57594910314632	5.70711026474888	5.5683445037611	5.5834963087817	5.82304589548302	5.42934562895444	5.6937321388027	6.62273632394984	4.70048036579242	3.3322045101752	3.93182563272433	5.75257263882563	4.4188406077966	4.4188406077966	5.75257263882563	cfr
643963120	19.3291666666667	-34.2208333333333	143	6.33859407820318	5.56068163101553	4.97673374242057	4.33073334028633	8.06337782236703	5.59471137960184	5.72358510195238	5.5683445037611	5.61312810638807	5.84354441703136	5.45958551414416	5.72031177660741	6.41673228251233	4.45434729625351	3.17805383034795	3.87120101090789	5.51745289646471	4.26267987704132	4.26267987704132	5.51745289646471	cfr
643790327	19.3875	-34.1875	156	6.361302477573	5.5683445037611	5.01063529409626	4.33073334028633	8.10167774745457	5.61312810638807	5.71373280550937	5.59842195899838	5.61312810638807	5.85220247977447	5.47227067367148	5.72031177660741	6.35957386867238	4.38202663467388	3.13549421592915	3.80666248977032	5.44241771052179	4.23410650459726	4.23410650459726	5.44241771052179	cfr
643919939	19.4875	-34.2125	538	6.86797440897029	5.4971682252932	4.97673374242057	4.34380542185368	8.04782935745784	5.54517744447956	5.70044357339069	5.54517744447956	5.56068163101553	5.79909265446053	5.39362754635236	5.67332326717149	6.56244409369372	4.63472898822964	3.36729582998647	3.87120101090789	5.65248918026865	4.49980967033027	4.49980967033027	5.65248918026865	cfr
644006351	19.5875	-34.2291666666667	286	6.56385552653213	5.54907608489522	5.01063529409626	4.34380542185368	8.09712193091871	5.59842195899838	5.71042701737487	5.58724865840025	5.59842195899838	5.8406416573734	5.4553211153577	5.70711026474888	6.30991827822652	4.30406509320417	3.25809653802148	3.66356164612965	5.33753807970132	4.33073334028633	4.33073334028633	5.33753807970132	cfr
643876753	19.6041666666667	-34.2041666666667	330	6.62406522779989	5.54517744447956	5.02388052084628	4.34380542185368	8.1086232683546	5.6021188208797	5.70044357339069	5.6021188208797	5.59098698051086	5.8348107370626	5.44673737166631	5.70044357339069	6.3297209055227	4.33073334028633	3.29583686600433	3.68887945411394	5.36129216570943	4.35670882668959	4.35670882668959	5.36129216570943	cfr
643790362	19.6791666666667	-34.1875	223	6.4707995037826	5.5683445037611	5.03695260241363	4.33073334028633	8.1610895128458	5.63478960316925	5.70711026474888	5.62762111369064	5.605802066296	5.86078622346587	5.48479693349065	5.71373280550937	6.21660610108486	4.18965474202643	3.2188758248682	3.58351893845611	5.21493575760899	4.30406509320417	4.30406509320417	5.21493575760899	cfr
643876776	19.7958333333333	-34.2041666666667	261	6.52795791762255	5.56452040732269	5.04342511691925	4.33073334028633	8.19035440376326	5.63835466933375	5.7037824746562	5.63478960316925	5.59471137960184	5.86078622346587	5.48479693349065	5.7037824746562	6.21660610108486	4.18965474202643	3.25809653802148	3.49650756146648	5.17614973257383	4.38202663467388	4.45434729625351	5.17614973257383	cfr
643963185	19.8708333333333	-34.2208333333333	303	6.5875500148248	5.55682806169954	5.04342511691925	4.33073334028633	8.19671240721307	5.63121178182137	5.70044357339069	5.63121178182137	5.59098698051086	5.85793315448346	5.48063892334199	5.70044357339069	6.23048144757848	4.18965474202643	3.29583686600433	3.43398720448515	5.16478597392351	4.4188406077966	4.49980967033027	5.16478597392351	cfr
643704001	20.0041666666667	-34.1708333333333	187	6.41345895716736	5.59098698051086	5.08140436498446	4.31748811353631	8.25868149626424	5.68357976733868	5.7037824746562	5.68017260901707	5.61312810638807	5.89164421182577	5.52942908751142	5.72031177660741	6.16331480403464	4.0943445622221	3.25809653802148	3.3322045101752	5.04342511691925	4.43081679884331	4.52178857704904	5.04342511691925	cfr
643833604	20.0291666666667	-34.1958333333333	265	6.53378883793334	5.57594910314632	5.06890420222023	4.31748811353631	8.23536064375335	5.66296048013595	5.6970934865054	5.66642668811243	5.6021188208797	5.87493073085203	5.50533153593236	5.71042701737487	6.21060007702465	4.14313472639153	3.29583686600433	3.3322045101752	5.09375020080676	4.45434729625351	4.55387689160054	5.09375020080676	cfr
643920016	20.1291666666667	-34.2125	196	6.4281052726846	5.59471137960184	5.06259503302697	4.31748811353631	8.23403420769204	5.68017260901707	5.71373280550937	5.66642668811243	5.62040086571715	5.88887795833288	5.52942908751142	5.7268477475872	6.21460809842219	4.12713438504509	3.29583686600433	3.29583686600433	5.06259503302697	4.48863636973214	4.60517018598809	5.06259503302697	cfr
643963229	20.2375	-34.2208333333333	265	6.53378883793334	5.5834963087817	5.06259503302697	4.31748811353631	8.22657347497711	5.66988092298052	5.70711026474888	5.66296048013595	5.61677109766657	5.88332238848828	5.51745289646471	5.72358510195238	6.28226674689601	4.17438726989564	3.40119738166216	3.2188758248682	5.10594547390058	4.58496747867057	4.58496747867057	5.10594547390058	cfr
644006433	20.2708333333333	-34.2291666666667	282	6.55819780281227	5.5834963087817	5.06259503302697	4.31748811353631	8.22067217029725	5.66642668811243	5.70711026474888	5.65948221575962	5.61312810638807	5.85220247977447	5.51745289646471	5.72031177660741	6.29710931993394	4.17438726989564	3.43398720448515	3.17805383034795	5.10594547390058	4.61512051684126	4.61512051684126	5.10594547390058	cfr
643920046	20.3791666666667	-34.2125	199	6.43294009273918	5.605802066296	5.07517381523383	4.31748811353631	8.22657347497711	5.6937321388027	5.71702770140622	5.67675380226828	5.7268477475872	5.87211778947542	5.54126354515843	5.73979291217923	6.33327962813969	4.20469261939097	3.49650756146648	3.13549421592915	5.11799381241676	4.68213122712422	4.70048036579242	5.09375020080676	cfr
643963260	20.4958333333333	-34.2208333333333	125	6.30627528694802	5.62040086571715	5.07517381523383	4.31748811353631	8.21283958467648	5.70044357339069	5.7268477475872	5.67332326717149	5.73979291217923	5.8805329864007	5.55682806169954	5.75574221358691	6.33682573114644	4.21950770517611	3.52636052461616	3.09104245335832	5.11799381241676	4.70048036579242	4.72738781871234	5.06890420222023	cfr
644049665	20.5375	-34.2375	76	6.21260609575152	5.62762111369064	5.06890420222023	4.31748811353631	8.20385137218388	5.7037824746562	5.73657229747919	5.66642668811243	5.74620319054015	5.88332238848828	5.56068163101553	5.76205138278018	6.31716468674728	4.21950770517611	3.52636052461616	3.09104245335832	5.10594547390058	4.67282883446191	4.70048036579242	5.04985600724954	cfr
643660874	20.6125	-34.1625	155	6.35957386867238	5.61677109766657	5.10594547390058	4.33073334028633	8.21851757748959	5.70711026474888	5.71702770140622	5.69035945432406	5.8171111599632	5.87773578177964	5.55295958492162	5.75257263882563	6.32435896238131	4.21950770517611	3.55534806148941	3.04452243772342	5.10594547390058	4.70953020131233	4.74493212836325	5.02388052084628	cfr
643660881	20.6708333333333	-34.1625	178	6.39859493453521	5.61312810638807	5.11198778835654	4.33073334028633	8.21311069759668	5.7037824746562	5.70711026474888	5.6970934865054	5.8111409929767	5.87211778947542	5.54517744447956	5.74620319054015	6.31173480915291	4.20469261939097	3.55534806148941	3.04452243772342	5.08759633523238	4.69134788222914	4.83628190695148	5.01727983681492	cfr
643833698	20.8125	-34.1958333333333	142	6.33682573114644	5.61312810638807	5.10594547390058	4.34380542185368	8.1786387885907	5.6937321388027	5.71373280550937	5.68017260901707	5.73657229747919	5.86929691313377	5.54126354515843	5.75257263882563	6.27287700654617	4.18965474202643	3.49650756146648	3.09104245335832	5.04985600724954	4.64439089914137	4.76217393479776	4.97673374242057	cfr
644006507	20.8875	-34.2291666666667	118	6.29341927884648	5.61312810638807	5.09375020080676	4.34380542185368	8.15306194680105	5.68357976733868	5.71373280550937	5.66988092298052	5.73979291217923	5.8636311755981	5.53338948872752	5.75574221358691	6.26149168432104	4.18965474202643	3.46573590279973	3.09104245335832	5.04342511691925	4.63472898822964	4.72738781871234	4.969813299576	cfr
643704118	20.9791666666667	-34.1708333333333	132	6.31896811374643	5.60947179518496	5.11799381241676	4.34380542185368	8.16820293023605	5.69035945432406	5.70044357339069	5.69035945432406	5.73334127689775	5.8664680569333	5.53338948872752	5.75257263882563	6.21660610108486	4.15888308335967	3.40119738166216	3.09104245335832	4.99043258677874	4.60517018598809	4.68213122712422	4.91265488573605	cfr
643747322	21.0125	-34.1791666666667	136	6.3261494731551	5.605802066296	5.11799381241676	4.34380542185368	8.16451026874704	5.68357976733868	5.6970934865054	5.68697535633982	5.73334127689775	5.8636311755981	5.52942908751142	5.74939298590825	6.21460809842219	4.15888308335967	3.40119738166216	3.09104245335832	4.99043258677874	4.60517018598809	4.67282883446191	4.90527477843843	cfr
643704130	21.0791666666667	-34.1708333333333	134	6.32256523992728	5.605802066296	5.12396397940326	4.35670882668959	8.16080392095467	5.68357976733868	5.6937321388027	5.69035945432406	5.73334127689775	5.86078622346587	5.52942908751142	5.74939298590825	6.19236248947487	4.14313472639153	3.36729582998647	3.13549421592915	4.96284463025991	4.58496747867057	4.65396035015752	4.88280192258637	cfr
643747347	21.2208333333333	-34.1791666666667	128	6.31173480915291	5.6021188208797	5.12396397940326	4.35670882668959	8.11910083763749	5.67332326717149	5.69035945432406	5.68357976733868	5.73334127689775	5.85220247977447	5.52146091786225	5.75257263882563	6.17378610390194	4.12713438504509	3.29583686600433	3.13549421592915	4.94875989037817	4.56434819146784	4.60517018598809	4.86753445045558	cfr
643920153	21.2708333333333	-34.2125	115	6.28785856016178	5.6021188208797	5.10594547390058	4.35670882668959	8.10470346837111	5.66296048013595	5.70044357339069	5.66296048013595	5.73657229747919	5.85220247977447	5.51745289646471	5.75257263882563	6.17378610390194	4.11087386417331	3.29583686600433	3.13549421592915	4.9416424226093	4.57471097850338	4.58496747867057	4.86753445045558	cfr
644006559	21.3208333333333	-34.2291666666667	105	6.26909628370626	5.6021188208797	5.09375020080676	4.36944785246702	8.07433769408951	5.65599181081985	5.71042701737487	5.64544689764324	5.73979291217923	5.84932477994686	5.51342874616498	5.75890177387728	6.17170059741091	4.0943445622221	3.3322045101752	3.09104245335832	4.93447393313069	4.57471097850338	4.59511985013459	4.86753445045558	cfr
643747378	21.4791666666667	-34.1791666666667	211	6.45204895443723	5.5834963087817	5.09375020080676	4.36944785246702	8.03268487596762	5.63478960316925	5.70044357339069	5.63478960316925	5.6970934865054	5.82894561761021	5.48479693349065	5.74939298590825	6.13772705408623	4.02535169073515	3.36729582998647	3.04452243772342	4.89034912822175	4.57471097850338	4.58496747867057	4.81218435537242	cfr
643704185	21.5375	-34.1708333333333	173	6.39024066706535	5.59098698051086	5.08140436498446	4.36944785246702	8.02191277898571	5.63478960316925	5.71042701737487	5.62401750618734	5.70711026474888	5.8636311755981	5.49306144334055	5.75574221358691	6.10924758276437	3.97029191355212	3.36729582998647	2.99573227355399	4.87519732320115	4.54329478227	4.55387689160054	4.78749174278205	cfr
643833790	21.5791666666667	-34.1958333333333	182	6.40522845803084	5.58724865840025	5.06259503302697	4.36944785246702	8.00168997809913	5.62401750618734	5.71702770140622	5.605802066296	5.70044357339069	5.86078622346587	5.48479693349065	5.75574221358691	6.12468339089421	3.97029191355212	3.40119738166216	2.94443897916644	4.89034912822175	4.56434819146784	4.57471097850338	4.80402104473326	cfr
643661008	21.7291666666667	-34.1625	104	6.26720054854136	5.605802066296	5.03695260241363	4.36944785246702	7.96970358327866	5.63121178182137	5.74300318780948	5.5834963087817	5.72031177660741	5.87211778947542	5.50125821054473	5.77765232322266	6.04025471127741	3.85014760171006	3.36729582998647	2.94443897916644	4.81218435537242	4.46590811865458	4.48863636973214	4.72738781871234	cfr
643704217	21.8041666666667	-34.1708333333333	52	6.16331480403464	5.61677109766657	5.01063529409626	4.36944785246702	7.92660259918138	5.62762111369064	5.75890177387728	5.56068163101553	5.73009978297357	5.87493073085203	5.50938833662798	5.78996017089725	6.02344759296103	3.85014760171006	3.3322045101752	2.99573227355399	4.81218435537242	4.43081679884331	4.45434729625351	4.70953020131233	cfr
643790623	21.8541666666667	-34.1875	169	6.38350663488401	5.59098698051086	4.99721227376411	4.36944785246702	7.91205688817901	5.59471137960184	5.74939298590825	5.53733426701854	5.70711026474888	5.85507192220243	5.48063892334199	5.77455154554441	6.10255859461357	3.91202300542815	3.46573590279973	2.89037175789616	4.88280192258637	4.54329478227	4.56434819146784	4.77068462446567	cfr
643920236	21.9625	-34.2125	104	6.26720054854136	5.6021188208797	4.94875989037817	4.36944785246702	7.83794891602528	5.5834963087817	5.77765232322266	5.48893772615669	5.72031177660741	5.85793315448346	5.48479693349065	5.78996017089725	6.10479323241498	3.91202300542815	3.46573590279973	2.89037175789616	4.89783979995091	4.53259949315326	4.54329478227	4.78749174278205	cfr
643617851	22.0875	-34.1541666666667	73	6.20657592672493	5.60947179518496	4.92725368515721	4.36944785246702	7.83439230291044	5.5834963087817	5.78996017089725	5.47227067367148	5.72358510195238	5.8636311755981	5.49306144334055	5.79909265446053	6.06610809010375	3.89182029811063	3.40119738166216	2.89037175789616	4.87519732320115	4.48863636973214	4.51085950651685	4.7361984483945	cfr
643704562	24.6791666666667	-34.1708333333333	58	6.17586727010576	5.57594910314632	4.7361984483945	4.34380542185368	7.66669020008009	5.48063892334199	5.82008293035236	5.30826769740121	5.70711026474888	5.82304589548302	5.42934562895444	5.78382518232974	6.63463335786169	4.48863636973214	3.8286413964891	3.09104245335832	5.47227067367148	4.93447393313069	5.00394630594546	5.4380793089232	cfr
643747769	24.7375	-34.1791666666667	87	6.23441072571837	5.57215403217776	4.72738781871234	4.34380542185368	7.66902828858968	5.47646355193151	5.82304589548302	5.29831736654804	5.7037824746562	5.82304589548302	5.42934562895444	5.78382518232974	6.62007320653036	4.47733681447821	3.80666248977032	3.13549421592915	5.46383180502561	4.90527477843843	4.90527477843843	5.42934562895444	cfr
643574208	18.3958333333333	-34.1458333333333	163	6.37331978957701	5.55682806169954	4.8283137373023	4.33073334028633	7.88457651059632	5.53338948872752	5.79301360838414	5.41164605185504	5.64190707093811	5.82600010738045	5.4380793089232	5.74620319054015	6.82437367004309	5.02388052084628	3.29583686600433	4.11087386417331	6.04025471127741	4.48863636973214	4.49980967033027	6.04025471127741	cfr
643271869	18.9041666666667	-34.0875	187	6.41345895716736	5.54517744447956	4.97673374242057	4.30406509320417	8.16848641712668	5.61677109766657	5.73009978297357	5.5834963087817	5.61677109766657	5.85220247977447	5.47227067367148	5.70044357339069	6.8001700683022	4.93447393313069	3.17805383034795	4.11087386417331	5.98393628068719	4.38202663467388	4.49980967033027	5.96870755998537	cfr
643617479	18.9875	-34.1541666666667	384	6.69332366826995	5.50938833662798	4.91998092582813	4.29045944114839	8.12799505577195	5.5683445037611	5.72031177660741	5.54517744447956	5.59098698051086	5.82008293035236	5.4249500174814	5.67675380226828	6.92853781816467	5.06890420222023	3.46573590279973	4.07753744390572	6.09582456243222	4.60517018598809	4.67282883446191	6.07764224334903	cfr
643617489	19.0708333333333	-34.1541666666667	338	6.63463335786169	5.50533153593236	4.9416424226093	4.30406509320417	8.11969625295725	5.56452040732269	5.70711026474888	5.55682806169954	5.56068163101553	5.81413053182507	5.41610040220442	5.67332326717149	6.88959130835447	5.01063529409626	3.46573590279973	4.06044301054642	6.05443934626937	4.57471097850338	4.57471097850338	6.05443934626937	cfr
643444694	19.1125	-34.1208333333333	950	7.22475340576797	5.41164605185504	4.90527477843843	4.34380542185368	8.00168997809913	5.4553211153577	5.68017260901707	5.48063892334199	5.52942908751142	5.73657229747919	5.29831736654804	5.62040086571715	6.87212810133899	5.00394630594546	3.52636052461616	4.04305126783455	6.03068526026126	4.62497281328427	4.62497281328427	6.01859321449623	cfr
643401507	19.2208333333333	-34.1125	190	6.41836493593621	5.54907608489522	5.01063529409626	4.33073334028633	8.14060704285845	5.60947179518496	5.70711026474888	5.6021188208797	5.59098698051086	5.84643877505772	5.46383180502561	5.70044357339069	6.62007320653036	4.70953020131233	3.25809653802148	3.98898404656427	5.77765232322266	4.34380542185368	4.34380542185368	5.77765232322266	cfr
643444718	19.3125	-34.1208333333333	294	6.57507584059962	5.54126354515843	5.01727983681492	4.33073334028633	8.10922495308995	5.6021188208797	5.6970934865054	5.605802066296	5.58724865840025	5.8348107370626	5.44673737166631	5.6970934865054	6.57228254269401	4.64439089914137	3.29583686600433	3.93182563272433	5.7037824746562	4.36944785246702	4.36944785246702	5.7037824746562	cfr
643401528	19.3958333333333	-34.1125	391	6.70196036600254	5.52942908751142	5.02388052084628	4.34380542185368	8.09529377684465	5.59471137960184	5.6970934865054	5.59842195899838	5.57972982598622	5.82600010738045	5.43372200355424	5.69035945432406	6.54965074223381	4.62497281328427	3.29583686600433	3.91202300542815	5.66988092298052	4.40671924726425	4.40671924726425	5.66988092298052	cfr
643401534	19.4458333333333	-34.1125	380	6.68835471394676	5.53338948872752	5.03695260241363	4.35670882668959	8.09925056179696	5.59842195899838	5.6970934865054	5.6021188208797	5.5834963087817	5.82894561761021	5.4380793089232	5.6937321388027	6.4831073514572	4.54329478227	3.25809653802148	3.87120101090789	5.58724865840025	4.36944785246702	4.4188406077966	5.58724865840025	cfr
643487949	19.5708333333333	-34.1291666666667	299	6.58202513889283	5.55295958492162	5.05624580534831	4.34380542185368	8.14089846060785	5.62762111369064	5.6970934865054	5.63121178182137	5.59471137960184	5.84643877505772	5.46383180502561	5.7037824746562	6.30261897574491	4.30406509320417	3.2188758248682	3.71357206670431	5.35185813347607	4.29045944114839	4.29045944114839	5.35185813347607	cfr
643444761	19.6708333333333	-34.1208333333333	284	6.56103066589657	5.56068163101553	5.06890420222023	4.33073334028633	8.18144069571937	5.64544689764324	5.6937321388027	5.65248918026865	5.59471137960184	5.85793315448346	5.48063892334199	5.7037824746562	6.23048144757848	4.21950770517611	3.2188758248682	3.61091791264422	5.24702407216049	4.29045944114839	4.29045944114839	5.24702407216049	cfr
643228769	19.7375	-34.0791666666667	460	6.78332520060396	5.53338948872752	5.07517381523383	4.34380542185368	8.18032087477368	5.62401750618734	5.68017260901707	5.64544689764324	5.57215403217776	5.83773044716594	5.4510384535657	5.68357976733868	6.2841341610708	4.30406509320417	3.25809653802148	3.68887945411394	5.31320597904179	4.33073334028633	4.36944785246702	5.31320597904179	cfr
643315182	19.8458333333333	-34.0958333333333	422	6.73933662735717	5.54517744447956	5.08759633523238	4.34380542185368	8.21202580462344	5.64190707093811	5.67675380226828	5.66642668811243	5.57594910314632	5.85220247977447	5.47227067367148	5.68697535633982	6.22653666928747	4.21950770517611	3.25809653802148	3.55534806148941	5.20948615284142	4.34380542185368	4.34380542185368	5.20948615284142	cfr
643315190	19.9125	-34.0958333333333	623	6.95272864462487	5.50533153593236	5.07517381523383	4.34380542185368	8.1886891244442	5.605802066296	5.65948221575962	5.64897423816121	5.54517744447956	5.82008293035236	5.4249500174814	5.65948221575962	6.2841341610708	4.29045944114839	3.29583686600433	3.58351893845611	5.27299955856375	4.38202663467388	4.38202663467388	5.27299955856375	cfr
643315193	19.9375	-34.0958333333333	636	6.96508034560141	5.50533153593236	5.07517381523383	4.34380542185368	8.19284713459287	5.605802066296	5.65948221575962	5.64897423816121	5.54517744447956	5.82304589548302	5.42934562895444	5.65948221575962	6.27664348934164	4.27666611901606	3.29583686600433	3.55534806148941	5.25749537202778	4.38202663467388	4.38202663467388	5.25749537202778	cfr
643401609	20.0708333333333	-34.1125	159	6.36647044773144	5.6021188208797	5.10594547390058	4.31748811353631	8.28197705886776	5.71042701737487	5.70044357339069	5.71042701737487	5.62040086571715	5.90263333340137	5.54517744447956	5.7268477475872	6.13772705408623	4.04305126783455	3.25809653802148	3.29583686600433	4.99721227376411	4.40671924726425	4.40671924726425	4.99721227376411	cfr
643272017	20.1375	-34.0875	103	6.26530121273771	5.62040086571715	5.11198778835654	4.31748811353631	8.29379960884682	5.7268477475872	5.71042701737487	5.71702770140622	5.73009978297357	5.91889385427315	5.5683445037611	5.73979291217923	6.12686918411419	4.02535169073515	3.25809653802148	3.25809653802148	4.96284463025991	4.40671924726425	4.40671924726425	4.95582705760126	cfr
643228825	20.2041666666667	-34.0791666666667	146	6.34388043412633	5.61677109766657	5.12396397940326	4.31748811353631	8.29853954537488	5.73009978297357	5.7037824746562	5.7268477475872	5.73009978297357	5.88610403145016	5.5683445037611	5.73657229747919	6.17586727010576	4.06044301054642	3.29583686600433	3.2188758248682	4.99721227376411	4.48863636973214	4.48863636973214	4.98360662170834	cfr
643488036	20.2958333333333	-34.1291666666667	218	6.46302945692067	5.605802066296	5.10594547390058	4.31748811353631	8.26924452118306	5.71042701737487	5.7037824746562	5.70711026474888	5.72031177660741	5.87493073085203	5.54907608489522	5.73334127689775	6.27852142416584	4.14313472639153	3.43398720448515	3.13549421592915	5.06890420222023	4.62497281328427	4.63472898822964	5.05624580534831	cfr
643617646	20.3791666666667	-34.1541666666667	157	6.36302810354046	5.62040086571715	5.0998664278242	4.33073334028633	8.24748200428569	5.71373280550937	5.72031177660741	5.6937321388027	5.73657229747919	5.88332238848828	5.56068163101553	5.74939298590825	6.32793678372919	4.20469261939097	3.49650756146648	3.09104245335832	5.11198778835654	4.68213122712422	4.71849887129509	5.07517381523383	cfr
643617660	20.4958333333333	-34.1541666666667	82	6.22455842927536	5.63478960316925	5.0998664278242	4.31748811353631	8.23880116587155	5.7268477475872	5.7268477475872	5.70044357339069	5.82894561761021	5.89440283426485	5.57594910314632	5.76205138278018	6.32076829425058	4.21950770517611	3.52636052461616	3.09104245335832	5.0998664278242	4.69134788222914	4.7361984483945	5.03043792139244	cfr
643358468	20.5625	-34.1041666666667	122	6.30078579466324	5.63121178182137	5.12396397940326	4.33073334028633	8.25686684897431	5.73009978297357	5.71373280550937	5.71702770140622	5.82894561761021	5.89164421182577	5.57215403217776	5.75574221358691	6.31354804627709	4.21950770517611	3.52636052461616	3.09104245335832	5.10594547390058	4.69134788222914	4.7361984483945	5.00394630594546	cfr
643444871	20.5875	-34.1208333333333	136	6.3261494731551	5.62401750618734	5.11799381241676	4.33073334028633	8.23747928861363	5.72358510195238	5.71373280550937	5.71042701737487	5.82304589548302	5.88610403145016	5.56452040732269	5.75574221358691	6.31716468674728	4.21950770517611	3.55534806148941	3.04452243772342	5.10594547390058	4.70048036579242	4.85981240436167	5.01063529409626	cfr
643272081	20.6708333333333	-34.0875	266	6.53524127101366	5.59842195899838	5.13579843705026	4.33073334028633	8.23456499326713	5.7037824746562	5.68357976733868	5.72031177660741	5.80211837537706	5.8664680569333	5.53733426701854	5.73334127689775	6.2841341610708	4.17438726989564	3.52636052461616	3.04452243772342	5.06890420222023	4.67282883446191	4.70048036579242	4.97673374242057	cfr
643272091	20.7541666666667	-34.0875	246	6.50578406012823	5.6021188208797	5.14166355650266	4.34380542185368	8.23084356419823	5.7037824746562	5.68697535633982	5.71702770140622	5.80513496891649	5.8664680569333	5.53733426701854	5.73334127689775	6.25382881157547	4.15888308335967	3.52636052461616	3.04452243772342	5.03043792139244	4.64439089914137	4.67282883446191	4.9416424226093	cfr
643574506	20.8791666666667	-34.1458333333333	194	6.42486902390539	5.6021188208797	5.12989871492307	4.34380542185368	8.18004072349016	5.69035945432406	5.69035945432406	5.70044357339069	5.80513496891649	5.86078622346587	5.52942908751142	5.74300318780948	6.24027584517077	4.15888308335967	3.46573590279973	3.09104245335832	5.01063529409626	4.62497281328427	4.7361984483945	4.93447393313069	cfr
643444910	20.9125	-34.1208333333333	139	6.33150184989369	5.61677109766657	5.13579843705026	4.34380542185368	8.19035440376326	5.7037824746562	5.6970934865054	5.70711026474888	5.8171111599632	5.87211778947542	5.54517744447956	5.75257263882563	6.20050917404269	4.14313472639153	3.43398720448515	3.09104245335832	4.969813299576	4.59511985013459	4.70048036579242	4.88280192258637	cfr
643228924	21.0291666666667	-34.0791666666667	139	6.33150184989369	5.60947179518496	5.15329159449778	4.35670882668959	8.18841130807903	5.7037824746562	5.68697535633982	5.71702770140622	5.73334127689775	5.8664680569333	5.53733426701854	5.74939298590825	6.14418563412565	4.0943445622221	3.3322045101752	3.09104245335832	4.91265488573605	4.54329478227	4.62497281328427	4.81218435537242	cfr
643531334	21.1125	-34.1375	159	6.36647044773144	5.6021188208797	5.14166355650266	4.35670882668959	8.16536363247398	5.68357976733868	5.68357976733868	5.70044357339069	5.7268477475872	5.85793315448346	5.52545293913178	5.74300318780948	6.17586727010576	4.12713438504509	3.3322045101752	3.13549421592915	4.9416424226093	4.57471097850338	4.62497281328427	4.85981240436167	cfr
643272143	21.1875	-34.0875	169	6.38350663488401	5.59842195899838	5.15905529921453	4.35670882668959	8.16763571524637	5.68697535633982	5.66988092298052	5.71702770140622	5.72358510195238	5.85507192220243	5.52146091786225	5.73979291217923	6.13122648948314	4.0943445622221	3.29583686600433	3.13549421592915	4.89783979995091	4.54329478227	4.59511985013459	4.79579054559674	cfr
643488158	21.3125	-34.1291666666667	188	6.4150969591716	5.59098698051086	5.13579843705026	4.36944785246702	8.11761074646623	5.66642668811243	5.68017260901707	5.68697535633982	5.72031177660741	5.84354441703136	5.50533153593236	5.73979291217923	6.13556489108174	4.07753744390572	3.29583686600433	3.09104245335832	4.89034912822175	4.55387689160054	4.58496747867057	4.80402104473326	cfr
643444967	21.3875	-34.1208333333333	194	6.42486902390539	5.59098698051086	5.12989871492307	4.36944785246702	8.08764028777898	5.65948221575962	5.68357976733868	5.67675380226828	5.7268477475872	5.8406416573734	5.50125821054473	5.74300318780948	6.10924758276437	4.02535169073515	3.29583686600433	3.04452243772342	4.85203026391962	4.54329478227	4.55387689160054	4.77912349311153	cfr
643358570	21.4125	-34.1041666666667	225	6.47389069635227	5.5834963087817	5.12989871492307	4.36944785246702	8.09223940672421	5.65599181081985	5.68357976733868	5.67332326717149	5.6937321388027	5.8348107370626	5.4971682252932	5.73979291217923	6.10031895202006	4.00733318523247	3.3322045101752	3.04452243772342	4.84418708645859	4.54329478227	4.56434819146784	4.76217393479776	cfr
643574587	21.5541666666667	-34.1458333333333	175	6.39359075395063	5.59098698051086	5.08759633523238	4.36944785246702	8.03430693633949	5.63835466933375	5.71042701737487	5.62762111369064	5.70711026474888	5.8664680569333	5.4971682252932	5.75574221358691	6.08677472691231	3.95124371858143	3.3322045101752	2.99573227355399	4.84418708645859	4.52178857704904	4.53259949315326	4.75359019110636	cfr
643574591	21.5875	-34.1458333333333	139	6.33150184989369	5.59842195899838	5.07517381523383	4.36944785246702	8.01135510916129	5.64190707093811	5.72031177660741	5.62040086571715	5.71373280550937	5.86929691313377	5.50125821054473	5.76519110278484	6.06378520868761	3.93182563272433	3.3322045101752	2.99573227355399	4.8283137373023	4.49980967033027	4.51085950651685	4.7361984483945	cfr
643229001	21.6708333333333	-34.0791666666667	184	6.4085287910595	5.59471137960184	5.08759633523238	4.36944785246702	8.01829613851552	5.64190707093811	5.71373280550937	5.62762111369064	5.70711026474888	5.8664680569333	5.4971682252932	5.75890177387728	6.0137151560428	3.85014760171006	3.3322045101752	2.89037175789616	4.76217393479776	4.46590811865458	4.49980967033027	4.67282883446191	cfr
643315414	21.7791666666667	-34.0958333333333	98	6.25575004175337	5.60947179518496	5.04985600724954	4.36944785246702	7.99057688174392	5.64190707093811	5.73979291217923	5.59842195899838	5.72358510195238	5.87773578177964	5.51342874616498	5.77765232322266	5.98141421125448	3.80666248977032	3.3322045101752	2.89037175789616	4.75359019110636	4.4188406077966	4.45434729625351	4.64439089914137	cfr
643401827	21.8875	-34.1125	319	6.60934924316738	5.56452040732269	5.03695260241363	4.38202663467388	7.94093976232779	5.58724865840025	5.71702770140622	5.5683445037611	5.68017260901707	5.83773044716594	5.4510384535657	5.74620319054015	6.13988455222626	3.91202300542815	3.52636052461616	2.77258872223978	4.89783979995091	4.61512051684126	4.65396035015752	4.77912349311153	cfr
643574637	21.9708333333333	-34.1458333333333	224	6.4723462945009	5.57972982598622	4.99043258677874	4.38202663467388	7.88908440703551	5.57972982598622	5.74939298590825	5.52146091786225	5.6970934865054	5.84354441703136	5.46383180502561	5.76519110278484	6.13556489108174	3.93182563272433	3.49650756146648	2.77258872223978	4.91265488573605	4.59511985013459	4.63472898822964	4.77912349311153	cfr
643445040	21.9958333333333	-34.1208333333333	135	6.32435896238131	5.6021188208797	4.97673374242057	4.36944785246702	7.86978390253015	5.59842195899838	5.76519110278484	5.52146091786225	5.71702770140622	5.86078622346587	5.48479693349065	5.78689738136671	6.0591231955818	3.87120101090789	3.40119738166216	2.83321334405622	4.84418708645859	4.49980967033027	4.53259949315326	4.71849887129509	cfr
643315733	24.4375	-34.0958333333333	78	6.21660610108486	5.5683445037611	4.82028156560504	4.35670882668959	7.73587031995257	5.50125821054473	5.79301360838414	5.37527840768417	5.6970934865054	5.82600010738045	5.43372200355424	5.77144112313002	6.7428806357919	4.57471097850338	4.02535169073515	2.89037175789616	5.55295958492162	5.13579843705026	5.13579843705026	5.47646355193151	cfr
643531749	24.5708333333333	-34.1375	78	6.21660610108486	5.57215403217776	4.77912349311153	4.34380542185368	7.70391020961631	5.48893772615669	5.80513496891649	5.34233425196481	5.70044357339069	5.82304589548302	5.42934562895444	5.77765232322266	6.68586094706836	4.52178857704904	3.93182563272433	2.99573227355399	5.51342874616498	5.03043792139244	5.03043792139244	5.44673737166631	cfr
642839808	18.3958333333333	-34.0041666666667	192	6.42162226780652	5.56452040732269	4.91998092582813	4.34380542185368	7.95014988765202	5.57215403217776	5.77144112313002	5.48479693349065	5.65948221575962	5.8348107370626	5.4510384535657	5.74300318780948	7.09506437728713	5.24702407216049	3.66356164612965	4.07753744390572	6.28785856016178	4.78749174278205	4.81218435537242	6.2803958389602	cfr
643185423	18.5208333333333	-34.0708333333333	10	6.07073772800249	5.5834963087817	4.90527477843843	4.33073334028633	8.02878116248715	5.59098698051086	5.78074351579233	5.49306144334055	5.64544689764324	5.85793315448346	5.48479693349065	5.74939298590825	6.57368016696065	4.8283137373023	2.99573227355399	4.17438726989564	5.83188247728352	4.15888308335967	4.20469261939097	5.83188247728352	cfr
642796634	18.6125	-33.9958333333333	43	6.14418563412565	5.57594910314632	4.95582705760126	4.31748811353631	8.1086232683546	5.61312810638807	5.75574221358691	5.54907608489522	5.62762111369064	5.8636311755981	5.48893772615669	5.73334127689775	6.45990445437753	4.71849887129509	2.83321334405622	4.15888308335967	5.71042701737487	4.02535169073515	4.02535169073515	5.71042701737487	cfr
643012636	18.6291666666667	-34.0375	34	6.12468339089421	5.57972982598622	4.9416424226093	4.31748811353631	8.0845624152353	5.60947179518496	5.76519110278484	5.53338948872752	5.63478960316925	5.8636311755981	5.48893772615669	5.73979291217923	6.4723462945009	4.71849887129509	2.83321334405622	4.15888308335967	5.71373280550937	4.04305126783455	4.04305126783455	5.71373280550937	cfr
642796646	18.7125	-33.9958333333333	32	6.12029741895095	5.57972982598622	4.97673374242057	4.33073334028633	8.12829017160705	5.62762111369064	5.75257263882563	5.5683445037611	5.62762111369064	5.8664680569333	5.49306144334055	5.73334127689775	6.45362499889269	4.68213122712422	2.83321334405622	4.15888308335967	5.68017260901707	4.02535169073515	4.02535169073515	5.68017260901707	cfr
642926256	18.7958333333333	-34.0208333333333	80	6.22059017009974	5.57215403217776	4.99043258677874	4.31748811353631	8.15334975799889	5.63478960316925	5.74300318780948	5.58724865840025	5.64190707093811	5.8664680569333	5.49306144334055	5.72358510195238	6.58063913728495	4.75359019110636	2.89037175789616	4.14313472639153	5.78382518232974	4.14313472639153	4.14313472639153	5.77455154554441	cfr
643099069	18.9041666666667	-34.0541666666667	125	6.30627528694802	5.56068163101553	5.00394630594546	4.31748811353631	8.16905314992734	5.63835466933375	5.73334127689775	5.6021188208797	5.63121178182137	5.86078622346587	5.48479693349065	5.71373280550937	6.7202201551353	4.85203026391962	3.04452243772342	4.12713438504509	5.91350300563827	4.26267987704132	4.26267987704132	5.90263333340137	cfr
642969479	18.9875	-34.0291666666667	1297	7.4500795698075	5.32787616878958	4.89034912822175	4.33073334028633	8.01002752848173	5.37063802812766	5.61677109766657	5.47646355193151	5.4553211153577	5.67675380226828	5.2040066870768	5.54907608489522	6.86484777797086	4.97673374242057	3.58351893845611	4.00733318523247	6.0137151560428	4.67282883446191	4.67282883446191	6.00141487796115	cfr
642969490	19.0791666666667	-34.0291666666667	859	7.15617663748062	5.44241771052179	4.93447393313069	4.33073334028633	8.03915739047324	5.50125821054473	5.68697535633982	5.51745289646471	5.54907608489522	5.76205138278018	5.33753807970132	5.63478960316925	6.90575327631146	5.06259503302697	3.49650756146648	4.07753744390572	6.08677472691231	4.60517018598809	4.60517018598809	6.07073772800249	cfr
642796700	19.1625	-33.9958333333333	310	6.59714570188665	5.54517744447956	5.04342511691925	4.33073334028633	8.17835816560584	5.63478960316925	5.70044357339069	5.63478960316925	5.58724865840025	5.84932477994686	5.46806014113513	5.6970934865054	6.80461452006262	4.91265488573605	3.36729582998647	4.07753744390572	5.99396142730657	4.45434729625351	4.51085950651685	5.99396142730657	cfr
643055907	19.2208333333333	-34.0458333333333	313	6.60123011872888	5.53733426701854	5.03043792139244	4.33073334028633	8.14496941708788	5.61677109766657	5.6970934865054	5.62040086571715	5.57972982598622	5.83773044716594	5.4510384535657	5.69035945432406	6.73340189183736	4.83628190695148	3.36729582998647	4.04305126783455	5.90263333340137	4.44265125649032	4.44265125649032	5.90263333340137	cfr
643185515	19.2875	-34.0708333333333	307	6.59304453414244	5.54126354515843	5.03043792139244	4.33073334028633	8.12946976478423	5.61312810638807	5.6970934865054	5.61677109766657	5.5834963087817	5.83773044716594	5.4510384535657	5.6937321388027	6.63068338564237	4.71849887129509	3.3322045101752	3.98898404656427	5.78074351579233	4.39444915467244	4.39444915467244	5.78074351579233	cfr
642926326	19.3791666666667	-34.0208333333333	703	7.02642680869964	5.47227067367148	5.00394630594546	4.35670882668959	8.0481491016652	5.54907608489522	5.6937321388027	5.55682806169954	5.54517744447956	5.78382518232974	5.37063802812766	5.65948221575962	6.72982407048948	4.87519732320115	3.3322045101752	4.06044301054642	5.89164421182577	4.48863636973214	4.48863636973214	5.89164421182577	cfr
643142334	19.4458333333333	-34.0625	237	6.49223983502047	5.56452040732269	5.06890420222023	4.34380542185368	8.158802490694	5.64190707093811	5.6970934865054	5.64544689764324	5.6021188208797	5.85793315448346	5.48063892334199	5.71042701737487	6.35088571671474	4.38202663467388	3.13549421592915	3.85014760171006	5.4510384535657	4.21950770517611	4.21950770517611	5.4510384535657	cfr
643099148	19.5625	-34.0541666666667	238	6.49375383985169	5.5683445037611	5.08140436498446	4.33073334028633	8.1744211526465	5.65599181081985	5.6937321388027	5.66296048013595	5.6021188208797	5.8636311755981	5.48893772615669	5.71042701737487	6.23441072571837	4.23410650459726	3.09104245335832	3.76120011569356	5.29831736654804	4.18965474202643	4.18965474202643	5.29831736654804	cfr
643142367	19.7208333333333	-34.0625	512	6.84054652928869	5.52545293913178	5.07517381523383	4.34380542185368	8.17159948034546	5.61677109766657	5.67675380226828	5.64190707093811	5.56452040732269	5.83188247728352	5.44241771052179	5.67675380226828	6.31716468674728	4.35670882668959	3.25809653802148	3.73766961828337	5.36597601502185	4.33073334028633	4.36944785246702	5.36597601502185	cfr
642839977	19.8041666666667	-34.0041666666667	501	6.82871207164168	5.53338948872752	5.10594547390058	4.34380542185368	8.22550309756692	5.64544689764324	5.66642668811243	5.68017260901707	5.56452040732269	5.84643877505772	5.46383180502561	5.67675380226828	6.22059017009974	4.23410650459726	3.17805383034795	3.66356164612965	5.24174701505964	4.27666611901606	4.27666611901606	5.24174701505964	cfr
643185591	19.9208333333333	-34.0708333333333	1043	7.2902928824466	5.41164605185504	5.04985600724954	4.35670882668959	8.12740456269308	5.51342874616498	5.61677109766657	5.605802066296	5.47227067367148	5.74939298590825	5.31811999384422	5.59471137960184	6.36647044773144	4.39444915467244	3.3322045101752	3.66356164612965	5.37989735354046	4.44265125649032	4.49980967033027	5.37989735354046	cfr
642883200	19.9958333333333	-34.0125	208	6.44730586254121	5.59842195899838	5.14166355650266	4.33073334028633	8.31678912707152	5.72031177660741	5.68357976733868	5.73657229747919	5.60947179518496	5.90536184805457	5.54907608489522	5.71702770140622	6.0591231955818	3.95124371858143	3.13549421592915	3.36729582998647	4.94875989037817	4.27666611901606	4.27666611901606	4.94875989037817	cfr
643056008	20.0625	-34.0458333333333	410	6.72503364216684	5.56068163101553	5.12396397940326	4.33073334028633	8.28778002708843	5.68017260901707	5.66642668811243	5.71373280550937	5.57594910314632	5.87493073085203	5.50533153593236	5.68697535633982	6.15485809401642	4.0943445622221	3.25809653802148	3.36729582998647	5.06259503302697	4.35670882668959	4.35670882668959	5.06259503302697	cfr
643012814	20.1125	-34.0375	362	6.66568371778241	5.57215403217776	5.13579843705026	4.33073334028633	8.30077696085145	5.6970934865054	5.66642668811243	5.73009978297357	5.58724865840025	5.88332238848828	5.51745289646471	5.6970934865054	6.15060276844628	4.07753744390572	3.25809653802148	3.36729582998647	5.03043792139244	4.36944785246702	4.36944785246702	5.03043792139244	cfr
642883226	20.2125	-34.0125	125	6.30627528694802	5.62762111369064	5.14749447681345	4.31748811353631	8.3243363327069	5.74939298590825	5.70044357339069	5.74939298590825	5.73009978297357	5.89989735358249	5.5834963087817	5.74300318780948	6.12468339089421	4.02535169073515	3.25809653802148	3.25809653802148	4.95582705760126	4.43081679884331	4.43081679884331	4.93447393313069	cfr
643099236	20.2958333333333	-34.0541666666667	137	6.32793678372919	5.62762111369064	5.13579843705026	4.31748811353631	8.30474226964077	5.74300318780948	5.70711026474888	5.73657229747919	5.73334127689775	5.89440283426485	5.57972982598622	5.74620319054015	6.22851100359118	4.11087386417331	3.36729582998647	3.13549421592915	5.03043792139244	4.56434819146784	4.58496747867057	4.99721227376411	cfr
643012842	20.3458333333333	-34.0375	165	6.37672694789863	5.62401750618734	5.14166355650266	4.31748811353631	8.30102525383845	5.74300318780948	5.7037824746562	5.73979291217923	5.82008293035236	5.89440283426485	5.57594910314632	5.74300318780948	6.26339826259162	4.14313472639153	3.43398720448515	3.09104245335832	5.04985600724954	4.62497281328427	4.64439089914137	5.00394630594546	cfr
643185655	20.4541666666667	-34.0708333333333	61	6.18208490671663	5.64544689764324	5.12989871492307	4.31748811353631	8.27614021955846	5.75257263882563	5.72358510195238	5.73009978297357	5.8406416573734	5.90808293816893	5.59471137960184	5.76832099579377	6.29156913955832	4.18965474202643	3.49650756146648	3.09104245335832	5.08140436498446	4.66343909411207	4.70953020131233	4.99721227376411	cfr
643142461	20.5041666666667	-34.0625	99	6.25766758788264	5.63835466933375	5.13579843705026	4.33073334028633	8.27537637483641	5.74620319054015	5.71702770140622	5.73009978297357	5.83188247728352	5.90263333340137	5.58724865840025	5.76205138278018	6.31716468674728	4.20469261939097	3.52636052461616	3.04452243772342	5.10594547390058	4.70048036579242	4.75359019110636	5.00394630594546	cfr
642926473	20.6041666666667	-34.0208333333333	110	6.27852142416584	5.63835466933375	5.15329159449778	4.33073334028633	8.27664912542186	5.74939298590825	5.70711026474888	5.74300318780948	5.83188247728352	5.89989735358249	5.5834963087817	5.75890177387728	6.25190388316589	4.15888308335967	3.49650756146648	3.04452243772342	5.04342511691925	4.64439089914137	4.69134788222914	4.93447393313069	cfr
642840083	20.6875	-34.0041666666667	128	6.31173480915291	5.63121178182137	5.16478597392351	4.34380542185368	8.27333659850449	5.74300318780948	5.6970934865054	5.74620319054015	5.82600010738045	5.89440283426485	5.57594910314632	5.75574221358691	6.19644412779452	4.11087386417331	3.46573590279973	3.09104245335832	4.98360662170834	4.58496747867057	4.63472898822964	4.87519732320115	cfr
643142500	20.8291666666667	-34.0625	206	6.44413125670044	5.605802066296	5.15329159449778	4.34380542185368	8.23297179059344	5.71042701737487	5.68357976733868	5.7268477475872	5.80814248998044	5.86929691313377	5.54126354515843	5.73657229747919	6.20253551718792	4.12713438504509	3.46573590279973	3.04452243772342	4.97673374242057	4.60517018598809	4.71849887129509	4.88280192258637	cfr
642840108	20.8958333333333	-34.0041666666667	142	6.33682573114644	5.62040086571715	5.17048399503815	4.34380542185368	8.23350314023399	5.7268477475872	5.68697535633982	5.73979291217923	5.82304589548302	5.8805329864007	5.55682806169954	5.74939298590825	6.11809719804135	4.06044301054642	3.36729582998647	3.09104245335832	4.89783979995091	4.52178857704904	4.64439089914137	4.77912349311153	cfr
642840116	20.9625	-34.0041666666667	459	6.78219205600679	5.54907608489522	5.17048399503815	4.36944785246702	8.20849175174038	5.66296048013595	5.63835466933375	5.72358510195238	5.76832099579377	5.82008293035236	5.48063892334199	5.6937321388027	6.1527326947041	4.04305126783455	3.43398720448515	2.94443897916644	4.91998092582813	4.57471097850338	4.67282883446191	4.8283137373023	cfr
643185723	21.0208333333333	-34.0708333333333	217	6.46146817635372	5.59471137960184	5.15905529921453	4.35670882668959	8.18618599422608	5.6937321388027	5.67332326717149	5.72031177660741	5.80211837537706	5.85507192220243	5.52146091786225	5.73657229747919	6.15697898558556	4.0943445622221	3.36729582998647	3.04452243772342	4.91998092582813	4.56434819146784	4.64439089914137	4.8283137373023	cfr
643185736	21.1291666666667	-34.0708333333333	214	6.45676965557216	5.59098698051086	5.16478597392351	4.36944785246702	8.16678428905615	5.68357976733868	5.66642668811243	5.71702770140622	5.71702770140622	5.84932477994686	5.51342874616498	5.73657229747919	6.13988455222626	4.07753744390572	3.3322045101752	3.09104245335832	4.89783979995091	4.55387689160054	4.61512051684126	4.81218435537242	cfr
643142541	21.1708333333333	-34.0625	173	6.39024066706535	5.6021188208797	5.16478597392351	4.35670882668959	8.16905314992734	5.69035945432406	5.66988092298052	5.72031177660741	5.7268477475872	5.85507192220243	5.52545293913178	5.74300318780948	6.11146733950268	4.07753744390572	3.25809653802148	3.13549421592915	4.87519732320115	4.52178857704904	4.57471097850338	4.77912349311153	cfr
643142557	21.3041666666667	-34.0625	234	6.48768401848461	5.5834963087817	5.15905529921453	4.36944785246702	8.12769985281777	5.66988092298052	5.66642668811243	5.7037824746562	5.71373280550937	5.8406416573734	5.50125821054473	5.73334127689775	6.09356977004514	4.02535169073515	3.29583686600433	3.09104245335832	4.84418708645859	4.52178857704904	4.56434819146784	4.75359019110636	cfr
642796963	21.3541666666667	-33.9958333333333	550	6.880384082186	5.51745289646471	5.15905529921453	4.39444915467244	8.1086232683546	5.61312810638807	5.63121178182137	5.68357976733868	5.73979291217923	5.82008293035236	5.42934562895444	5.68357976733868	6.12686918411419	3.98898404656427	3.46573590279973	2.83321334405622	4.86753445045558	4.59511985013459	4.65396035015752	4.76217393479776	cfr
642969775	21.4541666666667	-34.0291666666667	303	6.5875500148248	5.57215403217776	5.14749447681345	4.38202663467388	8.10379671298179	5.65248918026865	5.66642668811243	5.68697535633982	5.68357976733868	5.82894561761021	5.48479693349065	5.7268477475872	6.05208916892442	3.93182563272433	3.3322045101752	2.94443897916644	4.78749174278205	4.51085950651685	4.54329478227	4.70048036579242	cfr
642840181	21.5041666666667	-34.0041666666667	291	6.57088296233958	5.57215403217776	5.14749447681345	4.38202663467388	8.090708716084	5.65248918026865	5.67332326717149	5.68017260901707	5.68697535633982	5.82600010738045	5.48479693349065	5.73009978297357	6.0137151560428	3.89182029811063	3.3322045101752	2.94443897916644	4.74493212836325	4.48863636973214	4.52178857704904	4.64439089914137	cfr
643185790	21.5791666666667	-34.0708333333333	175	6.39359075395063	5.59471137960184	5.10594547390058	4.36944785246702	8.04237800517328	5.65248918026865	5.7037824746562	5.64897423816121	5.71042701737487	5.87211778947542	5.50125821054473	5.75890177387728	6.0137151560428	3.87120101090789	3.29583686600433	2.99573227355399	4.77068462446567	4.45434729625351	4.48863636973214	4.67282883446191	cfr
642926602	21.6791666666667	-34.0208333333333	198	6.43133108193348	5.59098698051086	5.11198778835654	4.38202663467388	8.05801080080209	5.65248918026865	5.7037824746562	5.64897423816121	5.7037824746562	5.86929691313377	5.50125821054473	5.75257263882563	5.96100533962327	3.78418963391826	3.3322045101752	2.83321334405622	4.70048036579242	4.43081679884331	4.47733681447821	4.60517018598809	cfr
643056215	21.7875	-34.0458333333333	73	6.20657592672493	5.61677109766657	5.06890420222023	4.36944785246702	8.00336305862995	5.65599181081985	5.73657229747919	5.61677109766657	5.73009978297357	5.88332238848828	5.52146091786225	5.78074351579233	5.91620206260743	3.73766961828337	3.25809653802148	2.89037175789616	4.69134788222914	4.35670882668959	4.39444915467244	4.58496747867057	cfr
642883427	21.8875	-34.0125	371	6.67708346124714	5.55682806169954	5.08140436498446	4.38202663467388	8.01035958891978	5.60947179518496	5.6937321388027	5.61677109766657	5.67332326717149	5.83773044716594	5.4553211153577	5.73009978297357	6.07764224334903	3.8286413964891	3.46573590279973	2.63905732961526	4.81218435537242	4.57471097850338	4.63472898822964	4.69134788222914	cfr
643013036	21.9625	-34.0375	177	6.39692965521615	5.59471137960184	5.03695260241363	4.36944785246702	7.96935774201635	5.62040086571715	5.73334127689775	5.5834963087817	5.71042701737487	5.8636311755981	5.49306144334055	5.76832099579377	6.00388706710654	3.80666248977032	3.36729582998647	2.77258872223978	4.76217393479776	4.47733681447821	4.52178857704904	4.63472898822964	cfr
642969838	21.9791666666667	-34.0291666666667	282	6.55819780281227	5.57594910314632	5.04985600724954	4.36944785246702	7.98582466641892	5.60947179518496	5.71702770140622	5.59098698051086	5.69035945432406	5.84932477994686	5.47227067367148	5.74939298590825	6.07304453410041	3.85014760171006	3.46573590279973	2.70805020110221	4.82028156560504	4.57471097850338	4.62497281328427	4.68213122712422	cfr
642840262	22.1791666666667	-34.0041666666667	160	6.36818718635049	5.58724865840025	4.99721227376411	4.36944785246702	7.92443418488756	5.59471137960184	5.74939298590825	5.53733426701854	5.7037824746562	5.85220247977447	5.48063892334199	5.76832099579377	6.1463292576689	3.91202300542815	3.55534806148941	2.63905732961526	4.88280192258637	4.67282883446191	4.7361984483945	4.72738781871234	cfr
643056272	22.2625	-34.0458333333333	90	6.24027584517077	5.59471137960184	4.9416424226093	4.36944785246702	7.85049318087114	5.5683445037611	5.77144112313002	5.48063892334199	5.71042701737487	5.68357976733868	5.47646355193151	5.78074351579233	6.24610676548156	4.00733318523247	3.63758615972639	2.56494935746154	4.99043258677874	4.77912349311153	4.8283137373023	4.82028156560504	cfr
642883483	22.3541666666667	-34.0125	138	6.3297209055227	5.57594910314632	4.9416424226093	4.39444915467244	7.82003798945875	5.54126354515843	5.76205138278018	5.46383180502561	5.6970934865054	5.66642668811243	5.4510384535657	5.77144112313002	6.41673228251233	4.14313472639153	3.71357206670431	2.63905732961526	5.12396397940326	4.89783979995091	5.06890420222023	4.92725368515721	cfr
643056299	22.4875	-34.0458333333333	3	6.05443934626937	5.6021188208797	4.89783979995091	4.38202663467388	7.793999089504	5.55682806169954	5.79909265446053	5.42934562895444	5.71702770140622	5.6970934865054	5.47646355193151	5.79605775076537	6.46302945692067	4.18965474202643	3.80666248977032	2.56494935746154	5.19295685089021	4.99043258677874	5.06890420222023	5.01063529409626	cfr
642840337	22.8041666666667	-34.0041666666667	3	6.05443934626937	5.6021188208797	4.91265488573605	4.35670882668959	7.87473912517181	5.57215403217776	5.78689738136671	5.46383180502561	5.71702770140622	5.86078622346587	5.48479693349065	5.78382518232974	6.59167373200866	4.29045944114839	3.97029191355212	2.484906649788	5.33271879326537	5.11799381241676	5.11799381241676	5.19295685089021	cfr
642883550	22.9125	-34.0125	230	6.48157712927643	5.56452040732269	4.90527477843843	4.38202663467388	7.82124208352356	5.52942908751142	5.77144112313002	5.4380793089232	5.68697535633982	5.65248918026865	5.43372200355424	5.75574221358691	6.75809450442773	4.44265125649032	4.12713438504509	2.484906649788	5.49306144334055	5.28826703069454	5.31320597904179	5.33753807970132	cfr
643142764	23.0291666666667	-34.0625	6	6.06145691892802	5.58724865840025	4.91265488573605	4.34380542185368	7.91169052070834	5.56452040732269	5.76832099579377	5.48063892334199	5.70711026474888	5.85507192220243	5.47646355193151	5.76832099579377	6.67456139181443	4.44265125649032	3.98898404656427	2.70805020110221	5.4553211153577	5.12989871492307	5.12989871492307	5.35658627467201	cfr
642797171	23.0875	-33.9958333333333	233	6.48616078894409	5.56452040732269	4.91265488573605	4.35670882668959	7.87245515006398	5.54126354515843	5.76205138278018	5.46383180502561	5.68697535633982	5.64544689764324	5.4380793089232	5.74939298590825	6.78558764500793	4.51085950651685	4.17438726989564	2.56494935746154	5.54126354515843	5.31320597904179	5.32787616878958	5.3890717298165	cfr
643185983	23.1875	-34.0708333333333	224	6.4723462945009	5.56068163101553	4.89034912822175	4.36944785246702	7.83913164827433	5.52146091786225	5.76519110278484	5.4380793089232	5.68357976733868	5.64544689764324	5.42934562895444	5.74939298590825	6.85224256905188	4.60517018598809	4.24849524204936	2.56494935746154	5.61677109766657	5.38449506278909	5.38449506278909	5.47646355193151	cfr
642840392	23.2625	-34.0041666666667	225	6.47389069635227	5.56452040732269	4.91998092582813	4.36944785246702	7.87245515006398	5.54126354515843	5.75890177387728	5.46806014113513	5.68697535633982	5.64544689764324	5.4380793089232	5.74939298590825	6.82979373751242	4.57471097850338	4.20469261939097	2.56494935746154	5.59098698051086	5.33753807970132	5.41610040220442	5.43372200355424	cfr
642840471	23.9208333333333	-34.0041666666667	237	6.49223983502047	5.52942908751142	4.95582705760126	4.38202663467388	7.82564473221999	5.51745289646471	5.72358510195238	5.48893772615669	5.65948221575962	5.77765232322266	5.39816270151775	5.73009978297357	7.02108396428914	4.8283137373023	4.36944785246702	2.89037175789616	5.8171111599632	5.48063892334199	5.52146091786225	5.65248918026865	cfr
642797281	24.0041666666667	-33.9958333333333	225	6.47389069635227	5.53733426701854	4.94875989037817	4.38202663467388	7.82963038915019	5.51745289646471	5.73009978297357	5.48063892334199	5.66642668811243	5.78074351579233	5.40717177146012	5.73657229747919	6.9985096422506	4.80402104473326	4.35670882668959	2.83321334405622	5.78996017089725	5.48479693349065	5.51342874616498	5.63478960316925	cfr
642797285	24.0375	-33.9958333333333	222	6.46925031679577	5.53733426701854	4.9416424226093	4.36944785246702	7.83873755959928	5.51745289646471	5.73009978297357	5.48063892334199	5.66642668811243	5.78074351579233	5.40717177146012	5.73334127689775	6.99117688712121	4.78749174278205	4.34380542185368	2.77258872223978	5.77765232322266	5.48479693349065	5.50938833662798	5.63121178182137	cfr
643056511	24.2541666666667	-34.0458333333333	190	6.41836493593621	5.54907608489522	4.89034912822175	4.36944785246702	7.78904040165748	5.50938833662798	5.75890177387728	5.43372200355424	5.67675380226828	5.8111409929767	5.41610040220442	5.74939298590825	6.88550967003482	4.69134788222914	4.23410650459726	2.77258872223978	5.67675380226828	5.35185813347607	5.39362754635236	5.56068163101553	cfr
642926927	24.3875	-34.0208333333333	279	6.55393340402581	5.54126354515843	4.89783979995091	4.36944785246702	7.81681996576455	5.50533153593236	5.74620319054015	5.44673737166631	5.67332326717149	5.80814248998044	5.41164605185504	5.73979291217923	6.78897174299217	4.57471097850338	4.15888308335967	2.70805020110221	5.5834963087817	5.25749537202778	5.30826769740121	5.44673737166631	cfr
643099741	24.5041666666667	-34.0541666666667	231	6.4831073514572	5.54907608489522	4.85981240436167	4.35670882668959	7.78072088611792	5.4971682252932	5.76205138278018	5.41610040220442	5.68017260901707	5.8111409929767	5.41164605185504	5.74939298590825	6.72383244082121	4.52178857704904	4.06044301054642	2.77258872223978	5.52942908751142	5.14749447681345	5.20948615284142	5.41164605185504	cfr
642883759	24.6541666666667	-34.0125	193	6.42324696353352	5.55682806169954	4.85981240436167	4.35670882668959	7.78239033558746	5.50533153593236	5.76832099579377	5.41610040220442	5.69035945432406	5.82008293035236	5.4249500174814	5.75890177387728	6.59030104819669	4.36944785246702	3.87120101090789	2.83321334405622	5.40267738187228	4.98360662170834	5.07517381523383	5.27299955856375	cfr
642883768	24.7291666666667	-34.0125	198	6.43133108193348	5.55682806169954	4.85981240436167	4.35670882668959	7.7621706071382	5.50125821054473	5.76832099579377	5.41164605185504	5.69035945432406	5.8171111599632	5.42053499927229	5.75890177387728	6.55819780281227	4.33073334028633	3.8286413964891	2.89037175789616	5.37527840768417	4.9416424226093	5.04342511691925	5.23644196282995	cfr
642623813	18.4375	-33.9625	499	6.82654522355659	5.52942908751142	4.87519732320115	4.34380542185368	7.95402108727804	5.53338948872752	5.76519110278484	5.4510384535657	5.63478960316925	5.81413053182507	5.41610040220442	5.71373280550937	6.95272864462487	5.08140436498446	3.52636052461616	4.06044301054642	6.15060276844628	4.64439089914137	4.64439089914137	6.11589212548303	cfr
642710217	18.4708333333333	-33.9791666666667	27	6.10924758276437	5.59098698051086	4.93447393313069	4.33073334028633	8.04398443122155	5.61312810638807	5.77765232322266	5.52146091786225	5.64897423816121	5.8636311755981	5.49306144334055	5.75257263882563	6.68586094706836	4.92725368515721	3.13549421592915	4.17438726989564	5.94542060860658	4.26267987704132	4.30406509320417	5.94542060860658	cfr
642580633	18.6041666666667	-33.9541666666667	51	6.16120732169508	5.57594910314632	4.969813299576	4.33073334028633	8.11372608597075	5.62040086571715	5.75257263882563	5.56068163101553	5.62762111369064	5.8636311755981	5.48893772615669	5.73334127689775	6.46614472423762	4.72738781871234	2.89037175789616	4.17438726989564	5.71702770140622	4.02535169073515	4.02535169073515	5.71702770140622	cfr
642753441	18.6708333333333	-33.9875	39	6.13556489108174	5.57594910314632	4.969813299576	4.33073334028633	8.11611843160937	5.62040086571715	5.75257263882563	5.56068163101553	5.62762111369064	5.8664680569333	5.49306144334055	5.73334127689775	6.44730586254121	4.69134788222914	2.83321334405622	4.15888308335967	5.68357976733868	4.00733318523247	4.00733318523247	5.68357976733868	cfr
642580653	18.7708333333333	-33.9541666666667	129	6.31354804627709	5.5683445037611	5.01727983681492	4.34380542185368	8.14699869738999	5.63835466933375	5.74300318780948	5.59098698051086	5.64190707093811	5.8636311755981	5.48893772615669	5.72031177660741	6.62273632394984	4.82028156560504	2.94443897916644	4.14313472639153	5.8348107370626	4.17438726989564	4.17438726989564	5.82600010738045	cfr
642710256	18.7958333333333	-33.9791666666667	76	6.21260609575152	5.57215403217776	5.01063529409626	4.33073334028633	8.14583961293684	5.64190707093811	5.74300318780948	5.59471137960184	5.64190707093811	5.8664680569333	5.49306144334055	5.72358510195238	6.56667242980324	4.76217393479776	2.89037175789616	4.12713438504509	5.77455154554441	4.12713438504509	4.12713438504509	5.76832099579377	cfr
642753468	18.8958333333333	-33.9875	567	6.89770494312864	5.51342874616498	4.96284463025991	4.31748811353631	8.12651816878071	5.59842195899838	5.7268477475872	5.5683445037611	5.605802066296	5.83188247728352	5.44241771052179	5.68697535633982	6.98007594056176	5.14749447681345	3.52636052461616	4.11087386417331	6.18208490671663	4.62497281328427	4.62497281328427	6.1463292576689	cfr
642667083	19.0208333333333	-33.9708333333333	1287	7.44424864949671	5.33753807970132	4.91265488573605	4.33073334028633	8.0258433441509	5.3890717298165	5.61677109766657	5.49306144334055	5.45958551414416	5.68357976733868	5.21493575760899	5.55295958492162	6.84587987526405	4.96284463025991	3.55534806148941	4.00733318523247	6.00141487796115	4.64439089914137	4.64439089914137	5.98896141688986	cfr
642623899	19.1541666666667	-33.9625	345	6.64378973314767	5.54517744447956	5.04985600724954	4.33073334028633	8.18757739559151	5.64544689764324	5.7037824746562	5.64190707093811	5.58724865840025	5.85220247977447	5.47227067367148	5.6970934865054	6.83087423464618	4.9416424226093	3.36729582998647	4.0943445622221	6.02586597382531	4.46590811865458	4.49980967033027	6.02586597382531	cfr
642623905	19.2041666666667	-33.9625	783	7.09506437728713	5.45958551414416	4.98360662170834	4.34380542185368	8.06557942728209	5.54126354515843	5.69035945432406	5.55295958492162	5.56068163101553	5.77765232322266	5.36129216570943	5.64897423816121	6.86171134048073	5.02388052084628	3.40119738166216	4.11087386417331	6.04973345523196	4.53259949315326	4.53259949315326	6.04500531403601	cfr
642407913	19.2708333333333	-33.9208333333333	603	6.93342302573071	5.50125821054473	5.02388052084628	4.36944785246702	8.05229649953865	5.5834963087817	5.71373280550937	5.5683445037611	5.57215403217776	5.80513496891649	5.40267738187228	5.68357976733868	6.84587987526405	5.02388052084628	3.29583686600433	4.14313472639153	6.04737217904628	4.47733681447821	4.47733681447821	6.04737217904628	cfr
642537528	19.3958333333333	-33.9458333333333	749	7.06646697013696	5.47227067367148	5.03043792139244	4.36944785246702	8.07713663853845	5.55682806169954	5.68017260901707	5.57972982598622	5.53733426701854	5.78382518232974	5.37063802812766	5.65248918026865	6.70318811324086	4.85981240436167	3.29583686600433	4.07753744390572	5.87773578177964	4.43081679884331	4.43081679884331	5.87773578177964	cfr
642407940	19.4958333333333	-33.9208333333333	485	6.81124437860129	5.52942908751142	5.08759633523238	4.35670882668959	8.15421269491423	5.63121178182137	5.68697535633982	5.64544689764324	5.57594910314632	5.8348107370626	5.4510384535657	5.68697535633982	6.4723462945009	4.59511985013459	3.13549421592915	4.00733318523247	5.63121178182137	4.27666611901606	4.30406509320417	5.63121178182137	cfr
642407950	19.5791666666667	-33.9208333333333	486	6.81234509417748	5.53338948872752	5.0998664278242	4.35670882668959	8.19284713459287	5.64190707093811	5.67675380226828	5.66642668811243	5.5683445037611	5.8406416573734	5.45958551414416	5.68017260901707	6.36302810354046	4.45434729625351	3.09104245335832	3.91202300542815	5.49306144334055	4.23410650459726	4.23410650459726	5.49306144334055	cfr
642407959	19.6541666666667	-33.9208333333333	215	6.45833828334479	5.58724865840025	5.13579843705026	4.33073334028633	8.25400859056484	5.70711026474888	5.68697535633982	5.72031177660741	5.60947179518496	5.88887795833288	5.52545293913178	5.71702770140622	6.06145691892802	4.06044301054642	2.89037175789616	3.73766961828337	5.12396397940326	4.02535169073515	4.02535169073515	5.12396397940326	cfr
642580765	19.7041666666667	-33.9541666666667	354	6.65544035036765	5.56068163101553	5.12396397940326	4.34380542185368	8.24643378616036	5.67675380226828	5.67675380226828	5.70044357339069	5.58724865840025	5.86929691313377	5.4971682252932	5.6970934865054	6.16120732169508	4.15888308335967	3.04452243772342	3.71357206670431	5.20948615284142	4.15888308335967	4.15888308335967	5.20948615284142	cfr
642667175	19.7875	-33.9708333333333	324	6.61606518513282	5.5683445037611	5.12989871492307	4.34380542185368	8.26436332973167	5.68697535633982	5.67675380226828	5.71042701737487	5.58724865840025	5.87773578177964	5.50938833662798	5.6970934865054	6.10255859461357	4.06044301054642	3.04452243772342	3.61091791264422	5.10594547390058	4.17438726989564	4.17438726989564	5.10594547390058	cfr
642407982	19.8458333333333	-33.9208333333333	243	6.50128967054039	5.59098698051086	5.15905529921453	4.33073334028633	8.30523682949259	5.72031177660741	5.67675380226828	5.74300318780948	5.6021188208797	5.89715386763674	5.53733426701854	5.71042701737487	5.98896141688986	3.91202300542815	2.89037175789616	3.55534806148941	4.96284463025991	4.0943445622221	4.0943445622221	4.96284463025991	cfr
642623996	19.9625	-33.9625	206	6.44413125670044	5.59842195899838	5.15329159449778	4.33073334028633	8.32336569443608	5.73009978297357	5.68017260901707	5.74939298590825	5.60947179518496	5.90536184805457	5.54907608489522	5.71702770140622	6.00388706710654	3.89182029811063	2.99573227355399	3.46573590279973	4.91998092582813	4.17438726989564	4.17438726989564	4.91998092582813	cfr
642580806	20.0458333333333	-33.9541666666667	122	6.30078579466324	5.62040086571715	5.15905529921453	4.31748811353631	8.34640487043596	5.75257263882563	5.69035945432406	5.76205138278018	5.72358510195238	5.92692602597041	5.57972982598622	5.73009978297357	5.97635090929793	3.89182029811063	2.99573227355399	3.40119738166216	4.85981240436167	4.17438726989564	4.17438726989564	4.85981240436167	cfr
642753616	20.1291666666667	-33.9875	203	6.4393503711001	5.605802066296	5.15329159449778	4.31748811353631	8.33254893925264	5.73657229747919	5.68357976733868	5.75257263882563	5.71373280550937	5.91350300563827	5.56068163101553	5.72031177660741	6.07534603108868	3.97029191355212	3.17805383034795	3.3322045101752	4.93447393313069	4.31748811353631	4.31748811353631	4.93447393313069	cfr
642753630	20.2458333333333	-33.9875	151	6.35262939631957	5.62401750618734	5.15329159449778	4.31748811353631	8.33567131479285	5.75257263882563	5.6937321388027	5.75890177387728	5.73009978297357	5.92958914338989	5.5834963087817	5.73657229747919	6.13122648948314	4.02535169073515	3.25809653802148	3.2188758248682	4.95582705760126	4.43081679884331	4.43081679884331	4.93447393313069	cfr
642667234	20.2791666666667	-33.9708333333333	231	6.4831073514572	5.61312810638807	5.16478597392351	4.31748811353631	8.3387839714422	5.74620319054015	5.68017260901707	5.76519110278484	5.71702770140622	5.91889385427315	5.5683445037611	5.7268477475872	6.1527326947041	4.04305126783455	3.29583686600433	3.2188758248682	4.969813299576	4.46590811865458	4.46590811865458	4.94875989037817	cfr
642537648	20.3958333333333	-33.9458333333333	1001	7.26122509197192	5.44241771052179	5.12989871492307	4.34380542185368	8.24038511551633	5.57972982598622	5.5834963087817	5.6970934865054	5.47646355193151	5.78382518232974	5.37063802812766	5.59842195899838	6.15060276844628	4.04305126783455	3.25809653802148	3.25809653802148	5.00394630594546	4.39444915467244	4.39444915467244	5.00394630594546	cfr
642408059	20.4875	-33.9208333333333	708	7.03085747611612	5.51745289646471	5.16478597392351	4.34380542185368	8.28752842311176	5.65248918026865	5.61312810638807	5.73657229747919	5.64190707093811	5.84354441703136	5.45958551414416	5.64897423816121	6.09356977004514	3.93182563272433	3.25809653802148	3.13549421592915	4.90527477843843	4.39444915467244	4.39444915467244	4.87519732320115	cfr
642580863	20.5208333333333	-33.9541666666667	1028	7.28000825288419	5.43372200355424	5.12989871492307	4.35670882668959	8.21419441485256	5.56452040732269	5.57594910314632	5.69035945432406	5.46806014113513	5.77455154554441	5.35658627467201	5.59098698051086	6.16331480403464	4.02535169073515	3.3322045101752	3.13549421592915	4.98360662170834	4.45434729625351	4.45434729625351	4.98360662170834	cfr
642537671	20.5875	-33.9458333333333	567	6.89770494312864	5.54517744447956	5.17048399503815	4.34380542185368	8.28878581042693	5.68017260901707	5.63121178182137	5.74620319054015	5.75890177387728	5.8636311755981	5.48893772615669	5.67332326717149	6.12905021006055	3.98898404656427	3.36729582998647	3.04452243772342	4.91998092582813	4.48863636973214	4.48863636973214	4.86753445045558	cfr
642537690	20.7458333333333	-33.9458333333333	1030	7.28138566357028	5.43372200355424	5.14166355650266	4.36944785246702	8.20958048347558	5.56068163101553	5.5683445037611	5.6937321388027	5.57594910314632	5.77144112313002	5.35185813347607	5.59098698051086	6.16751649088834	3.97029191355212	3.40119738166216	2.94443897916644	4.94875989037817	4.53259949315326	4.53259949315326	4.91998092582813	cfr
642537693	20.7708333333333	-33.9458333333333	1131	7.34858753092759	5.40717177146012	5.13579843705026	4.36944785246702	8.19560956728878	5.53338948872752	5.55682806169954	5.68017260901707	5.55682806169954	5.75257263882563	5.32300997913841	5.57215403217776	6.19236248947487	4.00733318523247	3.43398720448515	2.94443897916644	4.96284463025991	4.56434819146784	4.56434819146784	4.94875989037817	cfr
642753704	20.8625	-33.9875	193	6.42324696353352	5.61312810638807	5.17614973257383	4.34380542185368	8.25114213909075	5.72358510195238	5.67675380226828	5.74620319054015	5.81413053182507	5.87493073085203	5.54907608489522	5.73979291217923	6.12905021006055	4.06044301054642	3.40119738166216	3.04452243772342	4.91265488573605	4.54329478227	4.66343909411207	4.78749174278205	cfr
642624114	20.9458333333333	-33.9625	461	6.78445706263764	5.55295958492162	5.18178355029209	4.35670882668959	8.22496747891458	5.66988092298052	5.63121178182137	5.73657229747919	5.76519110278484	5.82600010738045	5.48479693349065	5.6937321388027	6.12029741895095	4.02535169073515	3.40119738166216	2.99573227355399	4.89783979995091	4.54329478227	4.55387689160054	4.78749174278205	cfr
642364921	21.0041666666667	-33.9125	521	6.8501261661455	5.53733426701854	5.19295685089021	4.36944785246702	8.21635833238616	5.65948221575962	5.62040086571715	5.73657229747919	5.75574221358691	5.81413053182507	5.46383180502561	5.68017260901707	6.07534603108868	3.97029191355212	3.36729582998647	2.94443897916644	4.85203026391962	4.51085950651685	4.61512051684126	4.72738781871234	cfr
642451334	21.1125	-33.9291666666667	648	6.97634807044775	5.50533153593236	5.18178355029209	4.38202663467388	8.17554759602103	5.62040086571715	5.605802066296	5.71373280550937	5.73009978297357	5.8171111599632	5.42053499927229	5.65599181081985	6.10255859461357	3.97029191355212	3.43398720448515	2.89037175789616	4.86753445045558	4.55387689160054	4.64439089914137	4.75359019110636	cfr
642494547	21.2208333333333	-33.9375	546	6.87626461189077	5.52146091786225	5.18178355029209	4.38202663467388	8.15277405274407	5.63121178182137	5.62040086571715	5.71042701737487	5.74300318780948	5.79301360838414	5.4380793089232	5.67675380226828	6.08677472691231	3.97029191355212	3.40119738166216	2.89037175789616	4.84418708645859	4.54329478227	4.61512051684126	4.72738781871234	cfr
642494587	21.5541666666667	-33.9375	438	6.75809450442773	5.54517744447956	5.15905529921453	4.39444915467244	8.08794755464267	5.63121178182137	5.64897423816121	5.68357976733868	5.76205138278018	5.80513496891649	5.4510384535657	5.70711026474888	6.00141487796115	3.85014760171006	3.40119738166216	2.83321334405622	4.72738781871234	4.49980967033027	4.55387689160054	4.61512051684126	cfr
642408195	21.6208333333333	-33.9208333333333	184	6.4085287910595	5.6021188208797	5.15329159449778	4.38202663467388	8.10349427838097	5.68017260901707	5.69035945432406	5.69035945432406	5.71042701737487	5.85220247977447	5.51342874616498	5.75257263882563	5.85507192220243	3.71357206670431	3.2188758248682	2.89037175789616	4.59511985013459	4.33073334028633	4.39444915467244	4.47733681447821	cfr
642451407	21.7208333333333	-33.9291666666667	557	6.88755257166462	5.52146091786225	5.14166355650266	4.39444915467244	8.0702808933939	5.60947179518496	5.64544689764324	5.66642668811243	5.73979291217923	5.82008293035236	5.4249500174814	5.69035945432406	6.06610809010375	3.87120101090789	3.46573590279973	2.70805020110221	4.79579054559674	4.58496747867057	4.65396035015752	4.66343909411207	cfr
642710613	21.7708333333333	-33.9791666666667	195	6.42648845745769	5.59842195899838	5.10594547390058	4.36944785246702	8.04974629095219	5.65599181081985	5.70711026474888	5.64897423816121	5.71042701737487	5.87211778947542	5.50125821054473	5.75890177387728	5.91079664404053	3.71357206670431	3.25809653802148	2.83321334405622	4.65396035015752	4.38202663467388	4.44265125649032	4.54329478227	cfr
642494618	21.8125	-33.9375	312	6.59987049921284	5.57215403217776	5.12396397940326	4.38202663467388	8.06746266701006	5.64544689764324	5.68697535633982	5.65948221575962	5.69035945432406	5.85793315448346	5.48479693349065	5.73657229747919	5.9427993751267	3.73766961828337	3.29583686600433	2.77258872223978	4.67282883446191	4.44265125649032	4.51085950651685	4.55387689160054	cfr
642667429	21.9041666666667	-33.9708333333333	322	6.61338421837956	5.57215403217776	5.09375020080676	4.36944785246702	8.04334217044161	5.63121178182137	5.6937321388027	5.63835466933375	5.68697535633982	5.85220247977447	5.47646355193151	5.73657229747919	6.00388706710654	3.76120011569356	3.36729582998647	2.70805020110221	4.7361984483945	4.49980967033027	4.56434819146784	4.61512051684126	cfr
642710647	22.0541666666667	-33.9791666666667	242	6.49978704065585	5.5834963087817	5.04985600724954	4.36944785246702	8.01367414283268	5.62040086571715	5.71702770140622	5.6021188208797	5.6970934865054	5.85793315448346	5.48479693349065	5.75257263882563	6.04737217904628	3.80666248977032	3.43398720448515	2.63905732961526	4.77912349311153	4.56434819146784	4.62497281328427	4.64439089914137	cfr
642753856	22.1291666666667	-33.9875	91	6.24222326545517	5.60947179518496	5.01063529409626	4.36944785246702	7.95120715647297	5.62040086571715	5.75257263882563	5.56068163101553	5.72358510195238	5.86929691313377	5.50125821054473	5.78074351579233	6.02586597382531	3.80666248977032	3.40119738166216	2.63905732961526	4.77912349311153	4.52178857704904	4.58496747867057	4.63472898822964	cfr
642408260	22.1625	-33.9208333333333	428	6.74641212857337	5.54517744447956	5.08140436498446	4.38202663467388	8.05420489706441	5.6021188208797	5.68357976733868	5.62040086571715	5.76205138278018	5.605802066296	5.4510384535657	5.71373280550937	6.19847871649231	3.89182029811063	3.58351893845611	2.56494935746154	4.91998092582813	4.7361984483945	4.83628190695148	4.75359019110636	cfr
642753868	22.2291666666667	-33.9875	197	6.42971947803914	5.57972982598622	4.99721227376411	4.36944785246702	7.93092537248339	5.5834963087817	5.73979291217923	5.53733426701854	5.6970934865054	5.65248918026865	5.46806014113513	5.75890177387728	6.23244801655052	3.97029191355212	3.58351893845611	2.56494935746154	4.94875989037817	4.74493212836325	4.85981240436167	4.77912349311153	cfr
642494684	22.3625	-33.9375	299	6.58202513889283	5.55295958492162	4.99721227376411	4.39444915467244	7.91059061225648	5.55682806169954	5.73009978297357	5.52146091786225	5.77144112313002	5.63478960316925	5.4380793089232	5.73979291217923	6.4393503711001	4.14313472639153	3.68887945411394	2.63905732961526	5.14749447681345	4.90527477843843	5.12989871492307	4.91265488573605	cfr
642537890	22.4125	-33.9458333333333	237	6.49223983502047	5.55682806169954	4.96284463025991	4.39444915467244	7.85360481309784	5.54126354515843	5.74620319054015	5.48479693349065	5.77455154554441	5.64544689764324	5.4380793089232	5.75257263882563	6.5191472879404	4.23410650459726	3.73766961828337	2.70805020110221	5.2257466737132	4.969813299576	5.22035582507832	4.97673374242057	cfr
642494702	22.5125	-33.9375	318	6.60800062529609	5.55295958492162	4.94875989037817	4.39444915467244	7.82644313545601	5.53338948872752	5.75574221358691	5.46383180502561	5.77455154554441	5.62040086571715	5.4249500174814	5.74939298590825	6.62539236800796	4.31748811353631	3.8286413964891	2.63905732961526	5.34233425196481	5.07517381523383	5.31811999384422	5.07517381523383	cfr
642494716	22.6291666666667	-33.9375	239	6.49526555593701	5.5683445037611	4.91998092582813	4.39444915467244	7.78655180642871	5.54126354515843	5.77765232322266	5.44241771052179	5.78382518232974	5.64190707093811	5.43372200355424	5.76832099579377	6.67329796776765	4.33073334028633	3.91202300542815	2.56494935746154	5.37989735354046	5.14166355650266	5.34710753071747	5.14166355650266	cfr
642581120	22.6625	-33.9541666666667	228	6.47850964220857	5.5683445037611	4.91265488573605	4.39444915467244	7.79605797431612	5.53733426701854	5.77765232322266	5.4380793089232	5.78689738136671	5.63835466933375	5.43372200355424	5.76519110278484	6.68710860786651	4.34380542185368	3.93182563272433	2.56494935746154	5.3890717298165	5.17048399503815	5.34710753071747	5.27811465923052	cfr
642797134	22.7791666666667	-33.9958333333333	0	6.04737217904628	5.6021188208797	4.91265488573605	4.35670882668959	7.86134179559999	5.57215403217776	5.78689738136671	5.46383180502561	5.71702770140622	5.85793315448346	5.48063892334199	5.78689738136671	6.57646956904822	4.27666611901606	3.97029191355212	2.484906649788	5.31320597904179	5.10594547390058	5.10594547390058	5.16478597392351	cfr
642753941	22.8375	-33.9875	22	6.09807428216624	5.59842195899838	4.91998092582813	4.35670882668959	7.88608140177575	5.57594910314632	5.78074351579233	5.47646355193151	5.71373280550937	5.85793315448346	5.48063892334199	5.77765232322266	6.59987049921284	4.30406509320417	3.98898404656427	2.484906649788	5.34233425196481	5.12396397940326	5.12396397940326	5.2040066870768	cfr
642710747	22.8875	-33.9791666666667	219	6.46458830368996	5.5683445037611	4.91265488573605	4.36944785246702	7.83676478326407	5.54126354515843	5.76832099579377	5.4553211153577	5.69035945432406	5.65599181081985	5.4380793089232	5.75890177387728	6.72383244082121	4.40671924726425	4.07753744390572	2.484906649788	5.4553211153577	5.25227342804663	5.32300997913841	5.29330482472449	cfr
642537963	23.0208333333333	-33.9458333333333	96	6.25190388316589	5.58724865840025	4.9416424226093	4.35670882668959	7.95085485771999	5.57594910314632	5.75890177387728	5.50533153593236	5.7037824746562	5.85507192220243	5.47646355193151	5.75890177387728	6.65157187358973	4.36944785246702	4.04305126783455	2.56494935746154	5.40267738187228	5.16478597392351	5.16478597392351	5.27299955856375	cfr
642408367	23.0541666666667	-33.9208333333333	416	6.73221070646721	5.55295958492162	4.92725368515721	4.38202663467388	7.85515700588134	5.53338948872752	5.75890177387728	5.45958551414416	5.67675380226828	5.63835466933375	5.42053499927229	5.73979291217923	6.80350525760834	4.49980967033027	4.11087386417331	2.56494935746154	5.53733426701854	5.28826703069454	5.4249500174814	5.36129216570943	cfr
642537993	23.2708333333333	-33.9458333333333	327	6.62007320653036	5.55682806169954	4.93447393313069	4.36944785246702	7.8815599170569	5.54517744447956	5.75257263882563	5.48063892334199	5.68017260901707	5.63478960316925	5.42934562895444	5.74300318780948	6.8330317327862	4.56434819146784	4.15888308335967	2.56494935746154	5.57972982598622	5.31320597904179	5.44673737166631	5.40717177146012	cfr
642624398	23.3125	-33.9625	231	6.4831073514572	5.56452040732269	4.93447393313069	4.36944785246702	7.8991534833431	5.54907608489522	5.75257263882563	5.48479693349065	5.68697535633982	5.64190707093811	5.44241771052179	5.74620319054015	6.8134445995109	4.55387689160054	4.17438726989564	2.56494935746154	5.5683445037611	5.31320597904179	5.37063802812766	5.40717177146012	cfr
642408412	23.4291666666667	-33.9208333333333	343	6.64118216974059	5.55295958492162	4.94875989037817	4.36944785246702	7.90507284949867	5.54517744447956	5.74300318780948	5.49306144334055	5.67332326717149	5.63121178182137	5.42934562895444	5.73657229747919	6.84800527457636	4.57471097850338	4.14313472639153	2.63905732961526	5.59842195899838	5.29831736654804	5.48063892334199	5.40267738187228	cfr
642581216	23.4625	-33.9541666666667	231	6.4831073514572	5.56068163101553	4.9416424226093	4.35670882668959	7.90137735379262	5.54907608489522	5.74620319054015	5.49306144334055	5.68357976733868	5.63478960316925	5.44241771052179	5.74620319054015	6.84694313958538	4.59511985013459	4.17438726989564	2.63905732961526	5.605802066296	5.31811999384422	5.46383180502561	5.4249500174814	cfr
642624431	23.5875	-33.9625	231	6.4831073514572	5.55295958492162	4.94875989037817	4.36944785246702	7.86863689418417	5.53733426701854	5.73979291217923	5.48893772615669	5.67675380226828	5.63121178182137	5.4249500174814	5.73979291217923	6.88755257166462	4.63472898822964	4.18965474202643	2.70805020110221	5.64897423816121	5.34233425196481	5.50938833662798	5.4510384535657	cfr
642365235	23.6208333333333	-33.9125	517	6.84587987526405	5.52146091786225	4.969813299576	4.36944785246702	7.91461770904068	5.52942908751142	5.71042701737487	5.51745289646471	5.65248918026865	5.59842195899838	5.40267738187228	5.71042701737487	6.88243747099785	4.60517018598809	4.14313472639153	2.63905732961526	5.62762111369064	5.32787616878958	5.51745289646471	5.42053499927229	cfr
642408452	23.7625	-33.9208333333333	651	6.97914527506881	5.50125821054473	4.97673374242057	4.36944785246702	7.93200315236138	5.50938833662798	5.6937321388027	5.51745289646471	5.63121178182137	5.57594910314632	5.37989735354046	5.69035945432406	6.87109129461055	4.58496747867057	4.12713438504509	2.70805020110221	5.61677109766657	5.31811999384422	5.50125821054473	5.40267738187228	cfr
642624456	23.7958333333333	-33.9625	247	6.50727771238501	5.53733426701854	4.969813299576	4.38202663467388	7.87054784450771	5.52942908751142	5.72031177660741	5.50533153593236	5.66296048013595	5.78382518232974	5.41164605185504	5.73009978297357	6.97073007814353	4.75359019110636	4.27666611901606	2.83321334405622	5.75574221358691	5.47227067367148	5.51342874616498	5.5683445037611	cfr
642667671	23.9208333333333	-33.9708333333333	255	6.5191472879404	5.52942908751142	4.97673374242057	4.38202663467388	7.85864065562079	5.52545293913178	5.71373280550937	5.50938833662798	5.65948221575962	5.78074351579233	5.40717177146012	5.7268477475872	7.00488198971286	4.80402104473326	4.33073334028633	2.89037175789616	5.80211837537706	5.45958551414416	5.50938833662798	5.62401750618734	cfr
642710880	23.9958333333333	-33.9791666666667	241	6.49828214947643	5.53733426701854	4.95582705760126	4.36944785246702	7.85515700588134	5.52545293913178	5.72358510195238	5.4971682252932	5.66296048013595	5.78074351579233	5.41164605185504	5.73334127689775	6.99025650049388	4.78749174278205	4.34380542185368	2.83321334405622	5.78074351579233	5.47227067367148	5.50533153593236	5.62040086571715	cfr
642451686	24.0458333333333	-33.9291666666667	821	7.12608727329912	5.47227067367148	4.98360662170834	4.36944785246702	7.94165125293056	5.48893772615669	5.66642668811243	5.52942908751142	5.60947179518496	5.54517744447956	5.34710753071747	5.66642668811243	6.80682936039218	4.49980967033027	4.06044301054642	2.70805020110221	5.53733426701854	5.24702407216049	5.4510384535657	5.32300997913841	cfr
642451711	24.2541666666667	-33.9291666666667	233	6.48616078894409	5.55682806169954	4.9416424226093	4.35670882668959	7.88306935130575	5.54126354515843	5.73657229747919	5.4971682252932	5.68357976733868	5.82600010738045	5.43372200355424	5.74300318780948	6.80128303447162	4.57471097850338	4.18965474202643	2.70805020110221	5.5834963087817	5.30330490805908	5.35185813347607	5.42934562895444	cfr
642494916	24.2958333333333	-33.9375	219	6.46458830368996	5.55682806169954	4.93447393313069	4.36944785246702	7.86288203464149	5.53733426701854	5.74300318780948	5.48479693349065	5.68697535633982	5.82304589548302	5.43372200355424	5.74620319054015	6.77078942390898	4.54329478227	4.15888308335967	2.70805020110221	5.55295958492162	5.26269018890489	5.31811999384422	5.40267738187228	cfr
642667760	24.6625	-33.9708333333333	539	6.86901445066571	5.51342874616498	4.9416424226093	4.36944785246702	7.86326672400957	5.4971682252932	5.70711026474888	5.48893772615669	5.64897423816121	5.59471137960184	5.38449506278909	5.71042701737487	6.62539236800796	4.38202663467388	3.98898404656427	2.70805020110221	5.40267738187228	5.11799381241676	5.2040066870768	5.2040066870768	cfr
642754167	24.7208333333333	-33.9875	361	6.66440902035041	5.53733426701854	4.90527477843843	4.35670882668959	7.83280751652486	5.50533153593236	5.73657229747919	5.45958551414416	5.66988092298052	5.80814248998044	5.41164605185504	5.73657229747919	6.57786135772105	4.34380542185368	3.93182563272433	2.77258872223978	5.37527840768417	5.03043792139244	5.11198778835654	5.19849703126583	cfr
642365381	24.8375	-33.9125	226	6.47543271670409	5.57215403217776	4.92725368515721	4.35670882668959	7.8815599170569	5.54517744447956	5.74620319054015	5.48893772615669	5.70044357339069	5.83773044716594	5.4510384535657	5.75574221358691	6.4150969591716	4.20469261939097	3.71357206670431	2.83321334405622	5.21493575760899	4.83628190695148	4.95582705760126	5.02388052084628	cfr
642494995	24.9541666666667	-33.9375	88	6.2363695902037	5.59842195899838	4.89783979995091	4.34380542185368	7.85941315469358	5.56452040732269	5.77765232322266	5.46806014113513	5.72358510195238	5.85793315448346	5.48063892334199	5.78074351579233	6.33505425149806	4.14313472639153	3.58351893845611	2.94443897916644	5.15329159449778	4.70953020131233	4.8283137373023	4.98360662170834	cfr
642451829	25.2375	-33.9291666666667	192	6.42162226780652	5.59098698051086	4.95582705760126	4.35670882668959	7.91205688817901	5.57594910314632	5.75257263882563	5.51342874616498	5.71702770140622	5.85507192220243	5.48063892334199	5.76832099579377	6.29156913955832	4.11087386417331	3.61091791264422	2.94443897916644	5.08759633523238	4.74493212836325	4.84418708645859	4.8283137373023	cfr
642581441	25.3375	-33.9541666666667	179	6.40025744530882	5.59471137960184	4.94875989037817	4.35670882668959	7.88608140177575	5.57215403217776	5.75890177387728	5.50125821054473	5.72031177660741	5.85507192220243	5.48063892334199	5.77455154554441	6.31535800152233	4.12713438504509	3.63758615972639	2.94443897916644	5.11799381241676	4.76217393479776	4.84418708645859	4.86753445045558	cfr
642451850	25.4125	-33.9291666666667	214	6.45676965557216	5.59098698051086	4.969813299576	4.35670882668959	7.91753635394363	5.57594910314632	5.74620319054015	5.52146091786225	5.75574221358691	5.85507192220243	5.48479693349065	5.76832099579377	6.30991827822652	4.11087386417331	3.63758615972639	2.89037175789616	5.10594547390058	4.77068462446567	4.85203026391962	4.84418708645859	cfr
642624653	25.4375	-33.9625	203	6.4393503711001	5.59098698051086	4.94875989037817	4.36944785246702	7.89170465933011	5.56452040732269	5.75574221358691	5.4971682252932	5.71373280550937	5.84932477994686	5.47646355193151	5.77144112313002	6.34212141872115	4.14313472639153	3.66356164612965	2.89037175789616	5.13579843705026	4.77912349311153	4.85203026391962	4.91265488573605	cfr
642148630	18.5791666666667	-33.8708333333333	108	6.27476202124194	5.57594910314632	4.99721227376411	4.33073334028633	8.09498875930377	5.63121178182137	5.74620319054015	5.57972982598622	5.65248918026865	5.85793315448346	5.48479693349065	5.73009978297357	6.59167373200866	4.81218435537242	3.09104245335832	4.14313472639153	5.81413053182507	4.20469261939097	4.24849524204936	5.81413053182507	cfr
642105441	18.6708333333333	-33.8625	83	6.22653666928747	5.57594910314632	5.01727983681492	4.34380542185368	8.13563990335439	5.64190707093811	5.74300318780948	5.59471137960184	5.64897423816121	5.8664680569333	5.49306144334055	5.73009978297357	6.4831073514572	4.71849887129509	2.89037175789616	4.14313472639153	5.71042701737487	4.04305126783455	4.11087386417331	5.71042701737487	cfr
642062245	18.7041666666667	-33.8541666666667	100	6.25958146406492	5.57594910314632	5.03043792139244	4.34380542185368	8.14554963178358	5.65248918026865	5.73979291217923	5.60947179518496	5.64544689764324	5.8664680569333	5.49306144334055	5.7268477475872	6.50727771238501	4.7361984483945	2.94443897916644	4.14313472639153	5.73334127689775	4.0943445622221	4.0943445622221	5.73009978297357	cfr
642062254	18.7791666666667	-33.8541666666667	130	6.31535800152233	5.57594910314632	5.04985600724954	4.34380542185368	8.16194579946869	5.66296048013595	5.73979291217923	5.62040086571715	5.64544689764324	5.8664680569333	5.49306144334055	5.72358510195238	6.55961523749324	4.77912349311153	2.94443897916644	4.14313472639153	5.78382518232974	4.12713438504509	4.18965474202643	5.77455154554441	cfr
641932672	18.9291666666667	-33.8291666666667	189	6.41673228251233	5.59098698051086	5.08759633523238	4.33073334028633	8.2602342916073	5.70711026474888	5.7268477475872	5.68017260901707	5.64190707093811	5.89164421182577	5.53338948872752	5.72358510195238	6.77422388635761	4.99043258677874	3.09104245335832	4.18965474202643	6.01859321449623	4.26267987704132	4.33073334028633	5.99396142730657	cfr
642235076	18.9625	-33.8875	223	6.4707995037826	5.5834963087817	5.07517381523383	4.31748811353631	8.24617155985756	5.6970934865054	5.7268477475872	5.66988092298052	5.63835466933375	5.88610403145016	5.52545293913178	5.72031177660741	6.84694313958538	5.03043792139244	3.17805383034795	4.15888308335967	6.07534603108868	4.35670882668959	4.4188406077966	6.05443934626937	cfr
642278293	19.1041666666667	-33.8958333333333	261	6.52795791762255	5.57215403217776	5.08140436498446	4.31748811353631	8.25062008217469	5.68697535633982	5.70711026474888	5.68017260901707	5.62762111369064	5.87773578177964	5.51342874616498	5.70711026474888	6.81454289725996	4.97673374242057	3.2188758248682	4.14313472639153	6.0330862217988	4.35670882668959	4.4188406077966	6.02586597382531	cfr
642235095	19.1208333333333	-33.8875	564	6.89467003943348	5.51745289646471	5.03043792139244	4.34380542185368	8.12917499691179	5.61677109766657	5.71042701737487	5.605802066296	5.6021188208797	5.82894561761021	5.4380793089232	5.68357976733868	6.92362862813843	5.08140436498446	3.36729582998647	4.14313472639153	6.13556489108174	4.52178857704904	4.52178857704904	6.12686918411419	cfr
641932707	19.2208333333333	-33.8291666666667	513	6.84161547647759	5.52942908751142	5.06890420222023	4.34380542185368	8.16137502319749	5.63835466933375	5.70044357339069	5.63835466933375	5.57972982598622	5.8406416573734	5.4553211153577	5.69035945432406	6.82979373751242	4.98360662170834	3.25809653802148	4.15888308335967	6.04737217904628	4.4188406077966	4.4188406077966	6.04737217904628	cfr
642235116	19.2958333333333	-33.8875	1161	7.36770857237437	5.37527840768417	4.99721227376411	4.35670882668959	8.08764028777898	5.46383180502561	5.61677109766657	5.56068163101553	5.47646355193151	5.72031177660741	5.27299955856375	5.57215403217776	6.69950034016168	4.8283137373023	3.40119738166216	4.04305126783455	5.85793315448346	4.48863636973214	4.48863636973214	5.85507192220243	cfr
642105528	19.3958333333333	-33.8625	399	6.71174039505618	5.55295958492162	5.10594547390058	4.34380542185368	8.20028826028755	5.65948221575962	5.68697535633982	5.67332326717149	5.5834963087817	5.85507192220243	5.47646355193151	5.6937321388027	6.51323011091231	4.64439089914137	3.09104245335832	4.06044301054642	5.70711026474888	4.21950770517611	4.23410650459726	5.70711026474888	cfr
642191935	19.4541666666667	-33.8791666666667	283	6.55961523749324	5.57215403217776	5.11799381241676	4.33073334028633	8.22577079934873	5.68697535633982	5.68697535633982	5.70044357339069	5.59842195899838	5.87493073085203	5.50533153593236	5.70711026474888	6.30444880242198	4.39444915467244	2.99573227355399	3.98898404656427	5.46806014113513	4.07753744390572	4.07753744390572	5.46806014113513	cfr
641932747	19.5541666666667	-33.8291666666667	337	6.63331843328038	5.57215403217776	5.14166355650266	4.34380542185368	8.24222989137223	5.69035945432406	5.67675380226828	5.71373280550937	5.59098698051086	5.87493073085203	5.50533153593236	5.70044357339069	6.19236248947487	4.27666611901606	2.89037175789616	3.95124371858143	5.34710753071747	4.00733318523247	4.00733318523247	5.34710753071747	cfr
642105562	19.6791666666667	-33.8625	246	6.50578406012823	5.58724865840025	5.15329159449778	4.34380542185368	8.27639470486331	5.71373280550937	5.68017260901707	5.73334127689775	5.605802066296	5.89164421182577	5.52942908751142	5.71373280550937	6.01859321449623	4.04305126783455	2.77258872223978	3.76120011569356	5.08759633523238	3.95124371858143	3.95124371858143	5.08759633523238	cfr
642235163	19.6875	-33.8875	202	6.4377516497364	5.59471137960184	5.14749447681345	4.33073334028633	8.27359179819963	5.72031177660741	5.68697535633982	5.73334127689775	5.61312810638807	5.89715386763674	5.53733426701854	5.72031177660741	6.00635315960173	4.00733318523247	2.77258872223978	3.73766961828337	5.05624580534831	3.97029191355212	3.97029191355212	5.05624580534831	cfr
642364773	19.7708333333333	-33.9125	659	6.98656645940643	5.50533153593236	5.11198778835654	4.35670882668959	8.22067217029725	5.62762111369064	5.65248918026865	5.67675380226828	5.54126354515843	5.82600010738045	5.43372200355424	5.65599181081985	6.25190388316589	4.31748811353631	3.09104245335832	3.80666248977032	5.32787616878958	4.20469261939097	4.20469261939097	5.32787616878958	cfr
642235186	19.8791666666667	-33.8875	168	6.3818160174061	5.605802066296	5.17048399503815	4.33073334028633	8.3187422526924	5.73979291217923	5.68357976733868	5.75574221358691	5.61677109766657	5.91079664404053	5.55682806169954	5.72358510195238	5.90536184805457	3.8286413964891	2.77258872223978	3.52636052461616	4.85203026391962	4.02535169073515	4.02535169073515	4.85203026391962	cfr
642191994	19.9458333333333	-33.8791666666667	221	6.46769872610435	5.6021188208797	5.18178355029209	4.33073334028633	8.33710912956247	5.74300318780948	5.67332326717149	5.76832099579377	5.60947179518496	5.91079664404053	5.55682806169954	5.71702770140622	5.91620206260743	3.80666248977032	2.77258872223978	3.52636052461616	4.85981240436167	4.02535169073515	4.02535169073515	4.85981240436167	cfr
642148811	20.0875	-33.8708333333333	286	6.56385552653213	5.59842195899838	5.19295685089021	4.33073334028633	8.36846113761584	5.74939298590825	5.65948221575962	5.78689738136671	5.59842195899838	5.91350300563827	5.56068163101553	5.70711026474888	5.94542060860658	3.89182029811063	2.89037175789616	3.52636052461616	4.87519732320115	4.06044301054642	4.06044301054642	4.87519732320115	cfr
642019215	20.1208333333333	-33.8458333333333	325	6.61740297797448	5.59471137960184	5.19849703126583	4.33073334028633	8.38274709486331	5.74939298590825	5.65248918026865	5.79301360838414	5.59098698051086	5.91350300563827	5.56068163101553	5.70044357339069	5.92692602597041	3.87120101090789	2.89037175789616	3.49650756146648	4.85203026391962	4.04305126783455	4.04305126783455	4.85203026391962	cfr
642148828	20.2291666666667	-33.8708333333333	405	6.71901315438526	5.5834963087817	5.18738580584075	4.33073334028633	8.36217546914963	5.73334127689775	5.64544689764324	5.78382518232974	5.68697535633982	5.89989735358249	5.54126354515843	5.6937321388027	6.00881318544259	3.93182563272433	3.09104245335832	3.36729582998647	4.87519732320115	4.20469261939097	4.20469261939097	4.87519732320115	cfr
641932832	20.2625	-33.8291666666667	277	6.5510803350434	5.60947179518496	5.20948615284142	4.31748811353631	8.38640090116621	5.76832099579377	5.65599181081985	5.80814248998044	5.70711026474888	5.92692602597041	5.57972982598622	5.71702770140622	5.96100533962327	3.87120101090789	3.04452243772342	3.36729582998647	4.8283137373023	4.17438726989564	4.17438726989564	4.81218435537242	cfr
641976048	20.3958333333333	-33.8375	667	6.99393297522319	5.53338948872752	5.18738580584075	4.34380542185368	8.32772616646141	5.68357976733868	5.61677109766657	5.76205138278018	5.64897423816121	5.86078622346587	5.48479693349065	5.65599181081985	5.99396142730657	3.85014760171006	3.09104245335832	3.2188758248682	4.8283137373023	4.24849524204936	4.24849524204936	4.79579054559674	cfr
642192053	20.4375	-33.8791666666667	666	6.99301512293296	5.52942908751142	5.17614973257383	4.34380542185368	8.31139827843664	5.67332326717149	5.61677109766657	5.75257263882563	5.64897423816121	5.85507192220243	5.47646355193151	5.65599181081985	6.04025471127741	3.89182029811063	3.17805383034795	3.17805383034795	4.85981240436167	4.31748811353631	4.31748811353631	4.83628190695148	cfr
642321665	20.5375	-33.9041666666667	769	7.0833878476253	5.50125821054473	5.17048399503815	4.35670882668959	8.28223006329669	5.64190707093811	5.6021188208797	5.73657229747919	5.63121178182137	5.83188247728352	5.44241771052179	5.63835466933375	6.07304453410041	3.91202300542815	3.25809653802148	3.09104245335832	4.88280192258637	4.38202663467388	4.38202663467388	4.85203026391962	cfr
642148873	20.6041666666667	-33.8708333333333	621	6.95081476844258	5.53733426701854	5.19295685089021	4.35670882668959	8.30795254527102	5.68017260901707	5.61677109766657	5.75890177387728	5.75257263882563	5.86078622346587	5.48479693349065	5.66296048013595	6.04025471127741	3.89182029811063	3.25809653802148	3.04452243772342	4.84418708645859	4.39444915467244	4.39444915467244	4.77068462446567	cfr
642148889	20.7375	-33.8708333333333	573	6.9037472575846	5.54517744447956	5.19849703126583	4.35670882668959	8.29179710504873	5.68357976733868	5.61677109766657	5.76205138278018	5.75890177387728	5.82894561761021	5.48893772615669	5.67332326717149	6.04500531403601	3.91202300542815	3.29583686600433	2.99573227355399	4.83628190695148	4.44265125649032	4.44265125649032	4.74493212836325	cfr
642105697	20.8041666666667	-33.8625	506	6.83410873881384	5.55682806169954	5.2040066870768	4.35670882668959	8.28500889544988	5.6937321388027	5.62401750618734	5.76519110278484	5.76832099579377	5.83773044716594	5.4971682252932	5.68357976733868	6.0282785202307	3.91202300542815	3.29583686600433	2.99573227355399	4.82028156560504	4.44265125649032	4.44265125649032	4.70048036579242	cfr
642192112	20.9291666666667	-33.8791666666667	565	6.89568269774787	5.53338948872752	5.19849703126583	4.36944785246702	8.23695004806146	5.66642668811243	5.61677109766657	5.74620319054015	5.75257263882563	5.81413053182507	5.46806014113513	5.67332326717149	6.04500531403601	3.93182563272433	3.3322045101752	2.94443897916644	4.8283137373023	4.47733681447821	4.47733681447821	4.70953020131233	cfr
642321736	21.1291666666667	-33.9041666666667	487	6.8134445995109	5.54126354515843	5.19849703126583	4.38202663467388	8.18423477409482	5.65599181081985	5.62401750618734	5.73009978297357	5.75574221358691	5.8111409929767	5.46383180502561	5.68697535633982	6.04500531403601	3.95124371858143	3.36729582998647	2.94443897916644	4.81218435537242	4.49980967033027	4.58496747867057	4.68213122712422	cfr
642364949	21.2375	-33.9125	388	6.69826805411541	5.55682806169954	5.19849703126583	4.38202663467388	8.16706817834124	5.66642668811243	5.63478960316925	5.73009978297357	5.8406416573734	5.82304589548302	5.47646355193151	5.7037824746562	6.01615715969835	3.93182563272433	3.3322045101752	2.94443897916644	4.77068462446567	4.47733681447821	4.55387689160054	4.64439089914137	cfr
642235356	21.2958333333333	-33.8875	404	6.71780469502369	5.55295958492162	5.19849703126583	4.38202663467388	8.16507925880507	5.66642668811243	5.63121178182137	5.73334127689775	5.83773044716594	5.82008293035236	5.47227067367148	5.70044357339069	5.98645200528444	3.89182029811063	3.29583686600433	2.94443897916644	4.7361984483945	4.45434729625351	4.52178857704904	4.61512051684126	cfr
642192163	21.3541666666667	-33.8791666666667	293	6.57368016696065	5.57594910314632	5.19849703126583	4.38202663467388	8.15104494568502	5.68357976733868	5.65248918026865	5.73009978297357	5.85507192220243	5.8348107370626	5.4971682252932	5.72358510195238	5.92692602597041	3.8286413964891	3.25809653802148	2.94443897916644	4.67282883446191	4.39444915467244	4.46590811865458	4.54329478227	cfr
642235371	21.4208333333333	-33.8875	347	6.64639051484773	5.56452040732269	5.19295685089021	4.39444915467244	8.12622252945853	5.66642668811243	5.64897423816121	5.71702770140622	5.84354441703136	5.82600010738045	5.48063892334199	5.71702770140622	5.93753620508243	3.8286413964891	3.29583686600433	2.89037175789616	4.68213122712422	4.4188406077966	4.48863636973214	4.54329478227	cfr
642062581	21.5041666666667	-33.8541666666667	262	6.52941883826223	5.58724865840025	5.19295685089021	4.38202663467388	8.12917499691179	5.68697535633982	5.66296048013595	5.72358510195238	5.86078622346587	5.84354441703136	5.50125821054473	5.73657229747919	5.83773044716594	3.71357206670431	3.2188758248682	2.89037175789616	4.57471097850338	4.31748811353631	4.39444915467244	4.44265125649032	cfr
642321798	21.6458333333333	-33.9041666666667	184	6.4085287910595	5.6021188208797	5.15329159449778	4.38202663467388	8.09620827165004	5.68357976733868	5.6937321388027	5.69035945432406	5.71373280550937	5.84932477994686	5.51745289646471	5.75257263882563	5.83188247728352	3.68887945411394	3.2188758248682	2.89037175789616	4.57471097850338	4.31748811353631	4.36944785246702	4.44265125649032	cfr
642105799	21.6541666666667	-33.8625	260	6.52649485957079	5.58724865840025	5.17048399503815	4.38202663467388	8.11402544235676	5.68017260901707	5.67332326717149	5.70711026474888	5.79301360838414	5.8406416573734	5.50125821054473	5.73979291217923	5.82304589548302	3.66356164612965	3.17805383034795	2.83321334405622	4.55387689160054	4.31748811353631	4.39444915467244	4.43081679884331	cfr
642062627	21.8875	-33.8541666666667	645	6.97354301952014	5.50938833662798	5.14749447681345	4.39444915467244	8.08948247436075	5.605802066296	5.63478960316925	5.67332326717149	5.73009978297357	5.56068163101553	5.41164605185504	5.67675380226828	6.08904487544685	3.85014760171006	3.46573590279973	2.63905732961526	4.8283137373023	4.63472898822964	4.72738781871234	4.65396035015752	cfr
641976235	21.9541666666667	-33.8375	867	7.16239749735572	5.46383180502561	5.12989871492307	4.39444915467244	8.08116577772543	5.56068163101553	5.60947179518496	5.65599181081985	5.6937321388027	5.52146091786225	5.36129216570943	5.63835466933375	6.23441072571837	3.97029191355212	3.63758615972639	2.56494935746154	4.97673374242057	4.77912349311153	4.88280192258637	4.79579054559674	cfr
642149045	22.0375	-33.8708333333333	752	7.06902342657826	5.48893772615669	5.11799381241676	4.39444915467244	8.06400734709666	5.57215403217776	5.63478960316925	5.64190707093811	5.71373280550937	5.54517744447956	5.3890717298165	5.66296048013595	6.24416690066374	3.97029191355212	3.63758615972639	2.56494935746154	4.97673374242057	4.77912349311153	4.89034912822175	4.80402104473326	cfr
642321852	22.0958333333333	-33.9041666666667	454	6.77650699237218	5.54517744447956	5.0998664278242	4.36944785246702	8.07961802938984	5.61677109766657	5.67332326717149	5.64544689764324	5.75890177387728	5.59842195899838	5.4553211153577	5.71042701737487	6.13556489108174	3.85014760171006	3.52636052461616	2.56494935746154	4.85981240436167	4.68213122712422	4.77068462446567	4.70048036579242	cfr
642062665	22.2041666666667	-33.8541666666667	775	7.08840877867539	5.48479693349065	5.09375020080676	4.38202663467388	8.0519780789023	5.56068163101553	5.64544689764324	5.62040086571715	5.71373280550937	5.54907608489522	5.38449506278909	5.66296048013595	6.33327962813969	4.02535169073515	3.71357206670431	2.56494935746154	5.06890420222023	4.85981240436167	4.99043258677874	4.87519732320115	cfr
642062670	22.2458333333333	-33.8541666666667	551	6.88141130364254	5.52942908751142	5.09375020080676	4.36944785246702	8.07806788181544	5.6021188208797	5.66988092298052	5.63478960316925	5.74620319054015	5.5834963087817	5.4380793089232	5.6970934865054	6.25575004175337	3.95124371858143	3.61091791264422	2.484906649788	4.99043258677874	4.78749174278205	4.91265488573605	4.79579054559674	cfr
642062679	22.3208333333333	-33.8541666666667	621	6.95081476844258	5.51342874616498	5.07517381523383	4.38202663467388	8.05134093329298	5.57972982598622	5.66988092298052	5.61312810638807	5.73657229747919	5.57594910314632	5.41610040220442	5.68697535633982	6.35088571671474	4.04305126783455	3.68887945411394	2.56494935746154	5.08140436498446	4.87519732320115	5.01063529409626	4.87519732320115	cfr
642192290	22.4125	-33.8791666666667	816	7.12205988162914	5.47646355193151	5.04342511691925	4.39444915467244	7.97143099776935	5.52146091786225	5.66296048013595	5.56452040732269	5.70711026474888	5.55295958492162	5.36129216570943	5.66642668811243	6.49978704065585	4.17438726989564	3.8286413964891	2.484906649788	5.20948615284142	5.00394630594546	5.15329159449778	5.02388052084628	cfr
642105903	22.5208333333333	-33.8625	924	7.20563517641036	5.4553211153577	5.03043792139244	4.39444915467244	7.97418866928601	5.50125821054473	5.65599181081985	5.55295958492162	5.6937321388027	5.53338948872752	5.33753807970132	5.65248918026865	6.56103066589657	4.23410650459726	3.87120101090789	2.484906649788	5.26269018890489	5.05624580534831	5.2257466737132	5.08140436498446	cfr
642019507	22.5541666666667	-33.8458333333333	743	7.06133436691044	5.49306144334055	5.03043792139244	4.38202663467388	7.97004930497614	5.53338948872752	5.68017260901707	5.55682806169954	5.72358510195238	5.5683445037611	5.37989735354046	5.68017260901707	6.5410299991899	4.21950770517611	3.8286413964891	2.484906649788	5.24702407216049	5.03695260241363	5.2040066870768	5.04985600724954	cfr
642062722	22.6791666666667	-33.8541666666667	381	6.68959926917897	5.55295958492162	4.97673374242057	4.38202663467388	7.91425227874244	5.56068163101553	5.73979291217923	5.51342874616498	5.77455154554441	5.605802066296	5.43372200355424	5.73657229747919	6.59987049921284	4.27666611901606	3.85014760171006	2.56494935746154	5.30330490805908	5.08759633523238	5.27299955856375	5.08759633523238	cfr
642365134	22.7791666666667	-33.9125	350	6.65027904858742	5.55295958492162	4.9416424226093	4.38202663467388	7.85554467791566	5.54126354515843	5.75574221358691	5.47227067367148	5.67675380226828	5.64190707093811	5.42934562895444	5.74620319054015	6.69579891705849	4.35670882668959	3.97029191355212	2.484906649788	5.39816270151775	5.19295685089021	5.34233425196481	5.20948615284142	cfr
642321939	22.8208333333333	-33.9041666666667	329	6.62273632394984	5.55682806169954	4.9416424226093	4.38202663467388	7.86403565907245	5.54517744447956	5.75890177387728	5.47227067367148	5.67675380226828	5.64544689764324	5.42934562895444	5.74939298590825	6.69332366826995	4.35670882668959	3.98898404656427	2.484906649788	5.40267738187228	5.19849703126583	5.32787616878958	5.22035582507832	cfr
642235573	23.1041666666667	-33.8875	344	6.64248680136726	5.56068163101553	4.94875989037817	4.36944785246702	7.90948949267376	5.55682806169954	5.75257263882563	5.49306144334055	5.68357976733868	5.63835466933375	5.44241771052179	5.74300318780948	6.75693238924755	4.45434729625351	4.07753744390572	2.56494935746154	5.48893772615669	5.24702407216049	5.37989735354046	5.31811999384422	cfr
642062776	23.1291666666667	-33.8541666666667	503	6.83087423464618	5.54907608489522	4.94875989037817	4.38202663467388	7.89729647259588	5.54517744447956	5.74939298590825	5.48479693349065	5.67332326717149	5.62762111369064	5.4249500174814	5.73334127689775	6.79570577517351	4.48863636973214	4.07753744390572	2.56494935746154	5.51745289646471	5.25227342804663	5.44241771052179	5.33271879326537	cfr
642105987	23.2208333333333	-33.8625	356	6.65801104587075	5.56068163101553	4.95582705760126	4.36944785246702	7.92804560087478	5.56452040732269	5.74939298590825	5.50533153593236	5.68697535633982	5.63478960316925	5.44673737166631	5.74300318780948	6.76041469108343	4.46590811865458	4.06044301054642	2.56494935746154	5.49306144334055	5.2257466737132	5.39816270151775	5.31320597904179	cfr
642278796	23.2958333333333	-33.8958333333333	354	6.65544035036765	5.55682806169954	4.94875989037817	4.36944785246702	7.91278922069068	5.55295958492162	5.74620319054015	5.4971682252932	5.68357976733868	5.63121178182137	5.4380793089232	5.73979291217923	6.80572255341699	4.52178857704904	4.11087386417331	2.56494935746154	5.54907608489522	5.26785815906333	5.4380793089232	5.36129216570943	cfr
641976413	23.4375	-33.8375	471	6.79570577517351	5.54517744447956	4.97673374242057	4.36944785246702	7.95296679092313	5.55682806169954	5.7268477475872	5.52545293913178	5.66988092298052	5.61677109766657	5.43372200355424	5.72358510195238	6.79346613258001	4.49980967033027	4.04305126783455	2.63905732961526	5.52545293913178	5.22035582507832	5.4510384535657	5.31811999384422	cfr
642322019	23.4875	-33.9041666666667	660	6.98749024700099	5.51342874616498	4.95582705760126	4.36944785246702	7.91169052070834	5.51745289646471	5.71702770140622	5.4971682252932	5.64190707093811	5.59471137960184	5.3890717298165	5.7037824746562	6.86797440897029	4.57471097850338	4.11087386417331	2.63905732961526	5.59842195899838	5.29831736654804	5.52146091786225	5.39362754635236	cfr
642235633	23.6041666666667	-33.8875	934	7.21303165983487	5.46383180502561	4.98360662170834	4.36944785246702	7.97143099776935	5.48893772615669	5.66988092298052	5.52545293913178	5.6021188208797	5.53733426701854	5.34710753071747	5.65599181081985	6.80903930604298	4.48863636973214	4.04305126783455	2.70805020110221	5.51342874616498	5.2257466737132	5.49306144334055	5.31320597904179	cfr
642062843	23.6875	-33.8541666666667	782	7.09423484592476	5.49306144334055	4.99721227376411	4.36944785246702	7.98616486033273	5.51745289646471	5.67675380226828	5.54517744447956	5.62401750618734	5.55682806169954	5.37527840768417	5.67675380226828	6.78558764500793	4.46590811865458	4.00733318523247	2.70805020110221	5.50125821054473	5.19849703126583	5.45958551414416	5.28320372873799	cfr
642278875	23.9541666666667	-33.8958333333333	862	7.15851399732932	5.46806014113513	4.99721227376411	4.36944785246702	7.97349996402463	5.49306144334055	5.65948221575962	5.54126354515843	5.605802066296	5.53733426701854	5.35185813347607	5.65948221575962	6.78784498230958	4.46590811865458	4.02535169073515	2.70805020110221	5.50938833662798	5.20948615284142	5.4510384535657	5.28826703069454	cfr
641976496	24.1291666666667	-33.8375	490	6.81673588059497	5.52942908751142	5.01063529409626	4.35670882668959	7.98480338973441	5.55295958492162	5.69035945432406	5.56452040732269	5.65599181081985	5.59098698051086	5.42053499927229	5.70711026474888	6.74641212857337	4.45434729625351	4.02535169073515	2.70805020110221	5.4971682252932	5.21493575760899	5.36129216570943	5.28320372873799	cfr
642322149	24.5708333333333	-33.9041666666667	490	6.81673588059497	5.52545293913178	4.96284463025991	4.35670882668959	7.91826468609527	5.52545293913178	5.70711026474888	5.51745289646471	5.65948221575962	5.59842195899838	5.40717177146012	5.71373280550937	6.59304453414244	4.34380542185368	3.93182563272433	2.70805020110221	5.36129216570943	5.06890420222023	5.19295685089021	5.15329159449778	cfr
642149357	24.6375	-33.8708333333333	442	6.76272950693188	5.53733426701854	4.969813299576	4.35670882668959	7.95191138185419	5.54126354515843	5.71042701737487	5.52942908751142	5.66988092298052	5.605802066296	5.4249500174814	5.72031177660741	6.5191472879404	4.27666611901606	3.87120101090789	2.70805020110221	5.28826703069454	4.99043258677874	5.12396397940326	5.07517381523383	cfr
642019778	24.8125	-33.8458333333333	276	6.54965074223381	5.57215403217776	4.969813299576	4.34380542185368	7.94944442025063	5.5683445037611	5.7268477475872	5.53733426701854	5.70044357339069	5.84354441703136	5.45958551414416	5.74620319054015	6.36647044773144	4.15888308335967	3.71357206670431	2.89037175789616	5.15329159449778	4.8283137373023	4.94875989037817	4.92725368515721	cfr
642019810	25.0791666666667	-33.8458333333333	225	6.47389069635227	5.59098698051086	4.99043258677874	4.35670882668959	7.96206730875367	5.59098698051086	5.73334127689775	5.55295958492162	5.71702770140622	5.65248918026865	5.48479693349065	5.76205138278018	6.25575004175337	4.07753744390572	3.55534806148941	2.94443897916644	5.03695260241363	4.70048036579242	4.84418708645859	4.77068462446567	cfr
642063030	25.2458333333333	-33.8541666666667	431	6.74993119378857	5.55682806169954	5.01727983681492	4.36944785246702	7.96901178110648	5.5683445037611	5.70044357339069	5.5683445037611	5.73334127689775	5.62040086571715	5.4510384535657	5.73334127689775	6.34035930372775	4.15888308335967	3.61091791264422	2.94443897916644	5.12989871492307	4.75359019110636	4.95582705760126	4.81218435537242	cfr
642106239	25.3208333333333	-33.8625	228	6.47850964220857	5.59471137960184	5.01063529409626	4.36944785246702	7.95085485771999	5.59842195899838	5.73334127689775	5.56068163101553	5.75890177387728	5.65948221575962	5.49306144334055	5.76832099579377	6.24416690066374	4.07753744390572	3.49650756146648	3.04452243772342	5.04342511691925	4.64439089914137	4.84418708645859	4.70953020131233	cfr
642279058	25.4791666666667	-33.8958333333333	180	6.40191719672719	5.6021188208797	4.99043258677874	4.36944785246702	7.9291264873068	5.59471137960184	5.74939298590825	5.53733426701854	5.76205138278018	5.8636311755981	5.4971682252932	5.77765232322266	6.28226674689601	4.07753744390572	3.61091791264422	2.89037175789616	5.07517381523383	4.75359019110636	4.8283137373023	4.80402104473326	cfr
641543817	18.4708333333333	-33.7541666666667	104	6.26720054854136	5.5683445037611	4.99721227376411	4.35670882668959	8.04076899436758	5.61312810638807	5.74620319054015	5.56068163101553	5.64897423816121	5.84643877505772	5.46383180502561	5.73009978297357	6.55677835615804	4.7361984483945	3.04452243772342	4.0943445622221	5.77144112313002	4.24849524204936	4.27666611901606	5.75574221358691	cfr
641500633	18.6041666666667	-33.7458333333333	38	6.13339804299665	5.5834963087817	5.03043792139244	4.34380542185368	8.12622252945853	5.65248918026865	5.74300318780948	5.605802066296	5.65248918026865	5.8664680569333	5.4971682252932	5.73334127689775	6.3456363608286	4.57471097850338	2.89037175789616	4.14313472639153	5.57594910314632	3.95124371858143	4.00733318523247	5.57215403217776	cfr
641889441	18.6708333333333	-33.8208333333333	103	6.26530121273771	5.57594910314632	5.03043792139244	4.34380542185368	8.14206328310415	5.65248918026865	5.73979291217923	5.60947179518496	5.64897423816121	5.8664680569333	5.49306144334055	5.7268477475872	6.49375383985169	4.71849887129509	2.94443897916644	4.15888308335967	5.72031177660741	4.07753744390572	4.12713438504509	5.71702770140622	cfr
641759845	18.7041666666667	-33.7958333333333	83	6.22653666928747	5.5834963087817	5.04342511691925	4.33073334028633	8.16166045205628	5.66296048013595	5.73657229747919	5.62401750618734	5.64897423816121	5.87211778947542	5.50125821054473	5.7268477475872	6.44730586254121	4.68213122712422	2.89037175789616	4.14313472639153	5.67675380226828	4.02535169073515	4.02535169073515	5.67332326717149	cfr
641889454	18.7791666666667	-33.8208333333333	148	6.34738920965601	5.57594910314632	5.05624580534831	4.34380542185368	8.17188200612782	5.66988092298052	5.73657229747919	5.63121178182137	5.64544689764324	5.86929691313377	5.50125821054473	5.72358510195238	6.56103066589657	4.78749174278205	2.94443897916644	4.15888308335967	5.78996017089725	4.12713438504509	4.17438726989564	5.78074351579233	cfr
641673468	18.8958333333333	-33.7791666666667	175	6.39359075395063	5.59471137960184	5.08759633523238	4.31748811353631	8.26359043261732	5.71042701737487	5.7268477475872	5.68357976733868	5.64544689764324	5.89164421182577	5.53338948872752	5.72358510195238	6.69456205852109	4.92725368515721	2.99573227355399	4.18965474202643	5.9427993751267	4.17438726989564	4.21950770517611	5.92157841964382	cfr
641630278	18.9791666666667	-33.7708333333333	117	6.29156913955832	5.60947179518496	5.10594547390058	4.31748811353631	8.30967689598773	5.73009978297357	5.72358510195238	5.70711026474888	5.64897423816121	5.91079664404053	5.55682806169954	5.73009978297357	6.69456205852109	4.9416424226093	2.94443897916644	4.18965474202643	5.95064255258773	4.14313472639153	4.21950770517611	5.92425579741453	cfr
641759887	19.0541666666667	-33.7958333333333	501	6.82871207164168	5.54126354515843	5.06259503302697	4.33073334028633	8.20576472523446	5.65948221575962	5.70711026474888	5.65248918026865	5.61312810638807	5.85793315448346	5.48063892334199	5.6937321388027	6.92264389147589	5.07517381523383	3.36729582998647	4.15888308335967	6.14846829591765	4.48863636973214	4.48863636973214	6.13339804299665	cfr
641889501	19.1708333333333	-33.8208333333333	1517	7.57044325205737	5.27811465923052	4.96284463025991	4.35670882668959	8.05579245097777	5.35658627467201	5.56068163101553	5.52545293913178	5.39816270151775	5.64544689764324	5.15329159449778	5.50125821054473	6.72623340235875	4.82028156560504	3.43398720448515	3.97029191355212	5.86078622346587	4.59511985013459	4.59511985013459	5.85793315448346	cfr
641803122	19.3458333333333	-33.8041666666667	895	7.18387071506245	5.44673737166631	5.04985600724954	4.35670882668959	8.13035354743124	5.55295958492162	5.65248918026865	5.605802066296	5.50533153593236	5.77455154554441	5.35658627467201	5.62401750618734	6.68085467879022	4.84418708645859	3.25809653802148	4.11087386417331	5.87493073085203	4.36944785246702	4.36944785246702	5.87493073085203	cfr
641803126	19.3791666666667	-33.8041666666667	283	6.55961523749324	5.57972982598622	5.12989871492307	4.33073334028633	8.2451219664786	5.70044357339069	5.68697535633982	5.71373280550937	5.6021188208797	5.8805329864007	5.51342874616498	5.71042701737487	6.36475075685191	4.51085950651685	2.94443897916644	4.06044301054642	5.5683445037611	4.04305126783455	4.04305126783455	5.5683445037611	cfr
641846334	19.4458333333333	-33.8125	205	6.4425401664682	5.59471137960184	5.14166355650266	4.33073334028633	8.25738565573044	5.71373280550937	5.69035945432406	5.72358510195238	5.61312810638807	5.89440283426485	5.53338948872752	5.72031177660741	6.16961073249146	4.30406509320417	2.77258872223978	4.00733318523247	5.35185813347607	3.89182029811063	3.89182029811063	5.35185813347607	cfr
641716751	19.5875	-33.7875	206	6.44413125670044	5.59842195899838	5.16478597392351	4.33073334028633	8.27868216297091	5.73009978297357	5.68017260901707	5.74939298590825	5.61312810638807	5.89989735358249	5.54126354515843	5.72031177660741	5.98896141688986	4.0943445622221	2.63905732961526	3.87120101090789	5.12396397940326	3.8286413964891	3.8286413964891	5.12396397940326	cfr
641846361	19.6708333333333	-33.8125	345	6.64378973314767	5.57215403217776	5.15905529921453	4.34380542185368	8.27231514795602	5.70711026474888	5.66988092298052	5.73657229747919	5.59098698051086	5.8805329864007	5.51342874616498	5.70044357339069	6.07304453410041	4.12713438504509	2.83321334405622	3.8286413964891	5.18178355029209	3.97029191355212	3.97029191355212	5.18178355029209	cfr
641889568	19.7291666666667	-33.8208333333333	277	6.5510803350434	5.58724865840025	5.16478597392351	4.34380542185368	8.29154650988391	5.72031177660741	5.67332326717149	5.74620319054015	5.6021188208797	5.89440283426485	5.53338948872752	5.71042701737487	5.97635090929793	4.00733318523247	2.70805020110221	3.76120011569356	5.03695260241363	3.93182563272433	3.93182563272433	5.03695260241363	cfr
641803179	19.8208333333333	-33.8041666666667	239	6.49526555593701	5.59842195899838	5.18178355029209	4.33073334028633	8.32530602975258	5.74300318780948	5.67332326717149	5.76832099579377	5.605802066296	5.90808293816893	5.55295958492162	5.71373280550937	5.88332238848828	3.89182029811063	2.63905732961526	3.68887945411394	4.89783979995091	3.89182029811063	3.89182029811063	4.89783979995091	cfr
641630390	19.9125	-33.7708333333333	364	6.6682282484174	5.5834963087817	5.19295685089021	4.33073334028633	8.35725915349991	5.73979291217923	5.65248918026865	5.78382518232974	5.58724865840025	5.89989735358249	5.54126354515843	5.6970934865054	5.88332238848828	3.85014760171006	2.70805020110221	3.66356164612965	4.89034912822175	3.89182029811063	3.89182029811063	4.89034912822175	cfr
641716798	19.9791666666667	-33.7875	327	6.62007320653036	5.59098698051086	5.19849703126583	4.33073334028633	8.37586001529959	5.74939298590825	5.65248918026865	5.79301360838414	5.58724865840025	5.90808293816893	5.55295958492162	5.6970934865054	5.86078622346587	3.80666248977032	2.70805020110221	3.61091791264422	4.84418708645859	3.89182029811063	3.89182029811063	4.84418708645859	cfr
641932810	20.0791666666667	-33.8291666666667	175	6.39359075395063	5.62040086571715	5.2040066870768	4.31748811353631	8.39479954320217	5.77765232322266	5.66642668811243	5.80814248998044	5.61677109766657	5.93489419561959	5.59098698051086	5.72358510195238	5.85220247977447	3.78418963391826	2.77258872223978	3.55534806148941	4.78749174278205	3.95124371858143	3.95124371858143	4.78749174278205	cfr
641932814	20.1125	-33.8291666666667	659	6.98656645940643	5.52942908751142	5.17048399503815	4.34380542185368	8.3255483071614	5.67675380226828	5.62401750618734	5.74939298590825	5.53733426701854	5.85507192220243	5.47646355193151	5.65248918026865	5.99396142730657	3.95124371858143	2.94443897916644	3.49650756146648	4.93447393313069	4.0943445622221	4.0943445622221	4.93447393313069	cfr
641889622	20.1791666666667	-33.8208333333333	307	6.59304453414244	5.6021188208797	5.20948615284142	4.31748811353631	8.39728289474368	5.76519110278484	5.64897423816121	5.8111409929767	5.59471137960184	5.92157841964382	5.57215403217776	5.7037824746562	5.91079664404053	3.85014760171006	2.89037175789616	3.46573590279973	4.81218435537242	4.04305126783455	4.04305126783455	4.81218435537242	cfr
641889639	20.3208333333333	-33.8208333333333	309	6.59578051396131	5.60947179518496	5.20948615284142	4.31748811353631	8.39231000926955	5.76519110278484	5.65248918026865	5.80814248998044	5.7037824746562	5.92425579741453	5.57594910314632	5.71042701737487	5.97380961186926	3.87120101090789	3.09104245335832	3.29583686600433	4.82028156560504	4.23410650459726	4.23410650459726	4.78749174278205	cfr
641630443	20.3541666666667	-33.7708333333333	681	7.00669522683704	5.53338948872752	5.19849703126583	4.34380542185368	8.35113860708615	5.6937321388027	5.60947179518496	5.77765232322266	5.64544689764324	5.8636311755981	5.48893772615669	5.65248918026865	5.91079664404053	3.78418963391826	2.94443897916644	3.29583686600433	4.76217393479776	4.11087386417331	4.11087386417331	4.74493212836325	cfr
641932855	20.4541666666667	-33.8291666666667	937	7.2152399787301	5.46806014113513	5.17048399503815	4.35670882668959	8.279189777195	5.62040086571715	5.57972982598622	5.73657229747919	5.59842195899838	5.80814248998044	5.40717177146012	5.60947179518496	6.0137151560428	3.87120101090789	3.13549421592915	3.2188758248682	4.84418708645859	4.27666611901606	4.27666611901606	4.8283137373023	cfr
641673668	20.5625	-33.7791666666667	751	7.06817200038804	5.51745289646471	5.19849703126583	4.34380542185368	8.32603268595508	5.66988092298052	5.59471137960184	5.76832099579377	5.73657229747919	5.84643877505772	5.46383180502561	5.63835466933375	5.92958914338989	3.76120011569356	3.09104245335832	3.09104245335832	4.74493212836325	4.24849524204936	4.24849524204936	4.68213122712422	cfr
641846475	20.6208333333333	-33.8125	897	7.18538701558042	5.48063892334199	5.18178355029209	4.35670882668959	8.29429960885724	5.62762111369064	5.57594910314632	5.74620319054015	5.70711026474888	5.8171111599632	5.42053499927229	5.61312810638807	5.99396142730657	3.80666248977032	3.17805383034795	3.09104245335832	4.79579054559674	4.31748811353631	4.31748811353631	4.76217393479776	cfr
641544086	20.7125	-33.7541666666667	655	6.98286275146894	5.53733426701854	5.22035582507832	4.35670882668959	8.32796785830549	5.69035945432406	5.59842195899838	5.78382518232974	5.74939298590825	5.86078622346587	5.48479693349065	5.65599181081985	5.89440283426485	3.76120011569356	3.13549421592915	2.99573227355399	4.70953020131233	4.27666611901606	4.27666611901606	4.59511985013459	cfr
641889699	20.8208333333333	-33.8208333333333	555	6.88550967003482	5.54517744447956	5.20948615284142	4.35670882668959	8.29079434738136	5.68697535633982	5.61312810638807	5.76832099579377	5.75890177387728	5.82894561761021	5.48893772615669	5.67332326717149	5.98141421125448	3.87120101090789	3.25809653802148	2.99573227355399	4.77912349311153	4.39444915467244	4.52178857704904	4.65396035015752	cfr
641587309	20.9041666666667	-33.7625	434	6.75343791859778	5.57215403217776	5.23110861685459	4.35670882668959	8.29804166137157	5.71373280550937	5.62040086571715	5.78689738136671	5.78074351579233	5.84932477994686	5.51342874616498	5.6937321388027	5.89440283426485	3.80666248977032	3.17805383034795	2.94443897916644	4.69134788222914	4.33073334028633	4.45434729625351	4.53259949315326	cfr
641673713	20.9375	-33.7791666666667	364	6.6682282484174	5.5834963087817	5.23110861685459	4.36944785246702	8.2845042272585	5.72031177660741	5.63121178182137	5.78382518232974	5.78996017089725	5.85507192220243	5.52545293913178	5.70711026474888	5.91079664404053	3.8286413964891	3.2188758248682	2.99573227355399	4.70048036579242	4.34380542185368	4.47733681447821	4.55387689160054	cfr
641630529	21.0708333333333	-33.7708333333333	357	6.65929391968364	5.57594910314632	5.23110861685459	4.36944785246702	8.25035895147729	5.71042701737487	5.62762111369064	5.77765232322266	5.78382518232974	5.84643877505772	5.51342874616498	5.70711026474888	5.8805329864007	3.80666248977032	3.17805383034795	2.99573227355399	4.67282883446191	4.33073334028633	4.34380542185368	4.49980967033027	cfr
641673730	21.0791666666667	-33.7791666666667	349	6.64898455002478	5.57972982598622	5.23110861685459	4.36944785246702	8.25322764558177	5.71042701737487	5.62762111369064	5.77765232322266	5.78689738136671	5.84932477994686	5.51342874616498	5.70711026474888	5.89715386763674	3.8286413964891	3.2188758248682	2.99573227355399	4.68213122712422	4.35670882668959	4.45434729625351	4.51085950651685	cfr
641760148	21.2291666666667	-33.7958333333333	352	6.65286302935335	5.5683445037611	5.2257466737132	4.38202663467388	8.19726337141434	5.6937321388027	5.63121178182137	5.75890177387728	5.85220247977447	5.8348107370626	5.4971682252932	5.71042701737487	5.88332238848828	3.80666248977032	3.2188758248682	2.94443897916644	4.65396035015752	4.35670882668959	4.44265125649032	4.48863636973214	cfr
641544154	21.2791666666667	-33.7541666666667	323	6.61472560020376	5.57594910314632	5.23110861685459	4.38202663467388	8.20056279700856	5.7037824746562	5.63478960316925	5.76519110278484	5.85507192220243	5.84354441703136	5.50125821054473	5.71702770140622	5.8171111599632	3.73766961828337	3.17805383034795	2.99573227355399	4.59511985013459	4.29045944114839	4.39444915467244	4.4188406077966	cfr
641673768	21.3958333333333	-33.7791666666667	226	6.47543271670409	5.59471137960184	5.22035582507832	4.38202663467388	8.18451375303372	5.71042701737487	5.65599181081985	5.75257263882563	5.87211778947542	5.85220247977447	5.52146091786225	5.73334127689775	5.77144112313002	3.68887945411394	3.13549421592915	2.99573227355399	4.54329478227	4.24849524204936	4.34380542185368	4.36944785246702	cfr
641587377	21.4708333333333	-33.7625	206	6.44413125670044	5.6021188208797	5.21493575760899	4.38202663467388	8.17103418920548	5.71373280550937	5.66642668811243	5.74620319054015	5.87493073085203	5.85793315448346	5.52545293913178	5.74300318780948	5.71373280550937	3.61091791264422	3.09104245335832	2.89037175789616	4.47733681447821	4.20469261939097	4.30406509320417	4.30406509320417	cfr
641673786	21.5458333333333	-33.7791666666667	249	6.51025834052315	5.59098698051086	5.2040066870768	4.38202663467388	8.150467911624	5.70044357339069	5.66296048013595	5.73657229747919	5.8664680569333	5.84932477994686	5.51342874616498	5.73657229747919	5.73657229747919	3.61091791264422	3.09104245335832	2.89037175789616	4.48863636973214	4.23410650459726	4.33073334028633	4.31748811353631	cfr
641889792	21.5958333333333	-33.8208333333333	178	6.39859493453521	5.605802066296	5.18738580584075	4.38202663467388	8.12355783506165	5.7037824746562	5.68357976733868	5.72031177660741	5.87493073085203	5.85793315448346	5.52545293913178	5.75574221358691	5.73657229747919	3.61091791264422	3.09104245335832	2.89037175789616	4.46590811865458	4.23410650459726	4.30406509320417	4.34380542185368	cfr
641717002	21.6791666666667	-33.7875	276	6.54965074223381	5.58724865840025	5.19295685089021	4.38202663467388	8.14118979345769	5.69035945432406	5.66642668811243	5.72358510195238	5.86078622346587	5.84354441703136	5.50938833662798	5.73657229747919	5.73009978297357	3.55534806148941	3.09104245335832	2.77258872223978	4.46590811865458	4.24849524204936	4.34380542185368	4.31748811353631	cfr
641673814	21.7791666666667	-33.7791666666667	221	6.46769872610435	5.6021188208797	5.18178355029209	4.36944785246702	8.14235427684983	5.7037824746562	5.68017260901707	5.72358510195238	5.80814248998044	5.85793315448346	5.52545293913178	5.74939298590825	5.68697535633982	3.49650756146648	3.04452243772342	2.77258872223978	4.4188406077966	4.21950770517611	4.30406509320417	4.26267987704132	cfr
641933023	21.8541666666667	-33.8291666666667	517	6.84587987526405	5.53733426701854	5.16478597392351	4.38202663467388	8.1164170727942	5.63835466933375	5.64544689764324	5.6937321388027	5.75257263882563	5.80211837537706	5.4510384535657	5.6970934865054	5.96357934361845	3.73766961828337	3.3322045101752	2.63905732961526	4.70048036579242	4.49980967033027	4.59511985013459	4.54329478227	cfr
641846633	21.9375	-33.8125	594	6.92461239604856	5.52545293913178	5.15905529921453	4.38202663467388	8.13153071060425	5.63121178182137	5.63835466933375	5.6937321388027	5.74300318780948	5.5683445037611	5.4380793089232	5.68357976733868	6.0330862217988	3.78418963391826	3.40119738166216	2.63905732961526	4.77912349311153	4.57471097850338	4.68213122712422	4.59511985013459	cfr
641630647	22.0541666666667	-33.7708333333333	505	6.8330317327862	5.54907608489522	5.17048399503815	4.36944785246702	8.18060094759445	5.66296048013595	5.64190707093811	5.72031177660741	5.76205138278018	5.85220247977447	5.47227067367148	5.6970934865054	5.97126183979046	3.71357206670431	3.3322045101752	2.63905732961526	4.72738781871234	4.51085950651685	4.62497281328427	4.53259949315326	cfr
641889853	22.1041666666667	-33.8208333333333	553	6.88346258641309	5.53338948872752	5.14166355650266	4.36944785246702	8.14177220465645	5.63478960316925	5.64897423816121	5.68697535633982	5.74939298590825	5.57972982598622	5.4510384535657	5.6937321388027	6.10479323241498	3.8286413964891	3.49650756146648	2.56494935746154	4.84418708645859	4.65396035015752	4.75359019110636	4.66343909411207	cfr
641544259	22.1541666666667	-33.7541666666667	389	6.69950034016168	5.57215403217776	5.17614973257383	4.34380542185368	8.24170315972982	5.6937321388027	5.64544689764324	5.74620319054015	5.78074351579233	5.87493073085203	5.50533153593236	5.70711026474888	5.91620206260743	3.66356164612965	3.25809653802148	2.63905732961526	4.69134788222914	4.44265125649032	4.57471097850338	4.48863636973214	cfr
641630685	22.3708333333333	-33.7708333333333	551	6.88141130364254	5.53338948872752	5.10594547390058	4.36944785246702	8.11342663994365	5.61677109766657	5.66642668811243	5.65248918026865	5.74939298590825	5.55682806169954	5.44673737166631	5.6937321388027	6.25766758788264	3.97029191355212	3.58351893845611	2.56494935746154	5.00394630594546	4.77068462446567	4.92725368515721	4.77068462446567	cfr
641673888	22.3958333333333	-33.7791666666667	549	6.87935580446044	5.53338948872752	5.09375020080676	4.36944785246702	8.10379671298179	5.60947179518496	5.66642668811243	5.64544689764324	5.74939298590825	5.55682806169954	5.44241771052179	5.6937321388027	6.289715570909	4.00733318523247	3.61091791264422	2.56494935746154	5.03043792139244	4.80402104473326	4.95582705760126	4.80402104473326	cfr
641803502	22.5125	-33.8041666666667	615	6.94505106372583	5.51745289646471	5.05624580534831	4.38202663467388	8.0166478770578	5.56452040732269	5.68017260901707	5.58724865840025	5.73979291217923	5.55682806169954	5.41164605185504	5.6937321388027	6.44094654063292	4.14313472639153	3.71357206670431	2.56494935746154	5.16478597392351	4.9416424226093	5.10594547390058	4.9416424226093	cfr
641544308	22.5625	-33.7541666666667	557	6.88755257166462	5.52942908751142	5.06259503302697	4.38202663467388	8.03333401588006	5.5834963087817	5.68697535633982	5.59842195899838	5.74939298590825	5.56452040732269	5.42934562895444	5.70044357339069	6.39692965521615	4.11087386417331	3.66356164612965	2.56494935746154	5.12396397940326	4.89034912822175	5.06259503302697	4.89034912822175	cfr
641501117	22.6375	-33.7458333333333	551	6.88141130364254	5.52942908751142	5.04985600724954	4.38202663467388	8.02551638648901	5.57972982598622	5.6937321388027	5.58724865840025	5.75257263882563	5.5683445037611	5.42934562895444	5.7037824746562	6.4377516497364	4.14313472639153	3.68887945411394	2.56494935746154	5.15905529921453	4.92725368515721	5.10594547390058	4.92725368515721	cfr
641673930	22.7458333333333	-33.7791666666667	614	6.94408720822953	5.52146091786225	5.01727983681492	4.38202663467388	7.96762673933382	5.55295958492162	5.70711026474888	5.54517744447956	5.74620319054015	5.59471137960184	5.40717177146012	5.7037824746562	6.56244409369372	4.24849524204936	3.8286413964891	2.56494935746154	5.25749537202778	5.04985600724954	5.2257466737132	5.06259503302697	cfr
641544345	22.8708333333333	-33.7541666666667	753	7.06987412845857	5.50938833662798	5.01063529409626	4.38202663467388	7.98002359231065	5.54517744447956	5.70044357339069	5.54517744447956	5.79301360838414	5.57972982598622	5.39816270151775	5.6937321388027	6.61606518513282	4.29045944114839	3.87120101090789	2.56494935746154	5.30826769740121	5.07517381523383	5.29330482472449	5.11799381241676	cfr
641673970	23.0791666666667	-33.7791666666667	463	6.78671695060508	5.55682806169954	4.98360662170834	4.38202663467388	7.96450336355155	5.5683445037611	5.73979291217923	5.52146091786225	5.67675380226828	5.62762111369064	5.44241771052179	5.73009978297357	6.68210859744981	4.34380542185368	3.95124371858143	2.56494935746154	5.3890717298165	5.14166355650266	5.34233425196481	5.2040066870768	cfr
641630784	23.1958333333333	-33.7708333333333	800	7.10906213568717	5.51342874616498	4.98360662170834	4.36944785246702	7.97933889526233	5.53338948872752	5.70711026474888	5.52545293913178	5.82304589548302	5.57972982598622	5.39816270151775	5.69035945432406	6.73221070646721	4.39444915467244	3.97029191355212	2.63905732961526	5.4249500174814	5.14749447681345	5.4249500174814	5.23110861685459	cfr
641803590	23.2458333333333	-33.8041666666667	832	7.13489085156588	5.50533153593236	4.97673374242057	4.38202663467388	7.95331834656043	5.52146091786225	5.70711026474888	5.51342874616498	5.63478960316925	5.57594910314632	5.38449506278909	5.69035945432406	6.76849321164863	4.44265125649032	4.00733318523247	2.63905732961526	5.46383180502561	5.18738580584075	5.45958551414416	5.27299955856375	cfr
641889997	23.3041666666667	-33.8208333333333	478	6.80350525760834	5.55295958492162	4.969813299576	4.36944785246702	7.95191138185419	5.56068163101553	5.73657229747919	5.51745289646471	5.67332326717149	5.62040086571715	5.4380793089232	5.73009978297357	6.76734312526539	4.46590811865458	4.02535169073515	2.63905732961526	5.49306144334055	5.19849703126583	5.42934562895444	5.29330482472449	cfr
641717218	23.4791666666667	-33.7875	851	7.14991683613211	5.4971682252932	5.00394630594546	4.36944785246702	8.00969535774292	5.52942908751142	5.68017260901707	5.55295958492162	5.81413053182507	5.55682806169954	5.38449506278909	5.67675380226828	6.72142570079064	4.38202663467388	3.93182563272433	2.70805020110221	5.42934562895444	5.11799381241676	5.42934562895444	5.2040066870768	cfr
641717229	23.5708333333333	-33.7875	783	7.09506437728713	5.50533153593236	5.01063529409626	4.36944785246702	8.02910705461974	5.54126354515843	5.68357976733868	5.56068163101553	5.82304589548302	5.56452040732269	5.39816270151775	5.68017260901707	6.7202201551353	4.38202663467388	3.91202300542815	2.77258872223978	5.4249500174814	5.11198778835654	5.4249500174814	5.19849703126583	cfr
641544441	23.6708333333333	-33.7541666666667	533	6.8627579130514	5.53733426701854	5.03043792139244	4.35670882668959	8.04302088529828	5.57594910314632	5.6937321388027	5.5834963087817	5.65948221575962	5.59471137960184	5.4380793089232	5.70711026474888	6.70196036600254	4.38202663467388	3.89182029811063	2.77258872223978	5.42053499927229	5.10594547390058	5.38449506278909	5.18738580584075	cfr
641544454	23.7791666666667	-33.7541666666667	659	6.98656645940643	5.51745289646471	5.03695260241363	4.35670882668959	8.05769419481559	5.56452040732269	5.67675380226828	5.59098698051086	5.7037824746562	5.57215403217776	5.41610040220442	5.68697535633982	6.67708346124714	4.35670882668959	3.87120101090789	2.77258872223978	5.3890717298165	5.08140436498446	5.36597601502185	5.15329159449778	cfr
641630919	24.3208333333333	-33.7708333333333	793	7.10332206252611	5.49306144334055	5.03695260241363	4.36944785246702	8.04141290939305	5.53733426701854	5.65599181081985	5.58724865840025	5.73657229747919	5.54907608489522	5.3890717298165	5.66988092298052	6.57368016696065	4.27666611901606	3.76120011569356	2.83321334405622	5.30826769740121	4.95582705760126	5.27299955856375	5.02388052084628	cfr
641630926	24.3791666666667	-33.7708333333333	554	6.88448665204278	5.53338948872752	5.03043792139244	4.35670882668959	8.02027047281924	5.5683445037611	5.68357976733868	5.58724865840025	5.71702770140622	5.58724865840025	5.4249500174814	5.7037824746562	6.52502965784346	4.24849524204936	3.76120011569356	2.77258872223978	5.26785815906333	4.93447393313069	5.19295685089021	5.01063529409626	cfr
641803747	24.5541666666667	-33.8041666666667	515	6.84374994900622	5.53338948872752	5.01063529409626	4.35670882668959	7.99226864327075	5.55682806169954	5.69035945432406	5.5683445037611	5.66988092298052	5.59098698051086	5.4249500174814	5.71042701737487	6.48768401848461	4.23410650459726	3.76120011569356	2.77258872223978	5.23644196282995	4.91265488573605	5.13579843705026	4.99043258677874	cfr
641717372	24.7625	-33.7875	266	6.53524127101366	5.57972982598622	4.99721227376411	4.34380542185368	7.99159228206809	5.59098698051086	5.72358510195238	5.56452040732269	5.70711026474888	5.63478960316925	5.47227067367148	5.74620319054015	6.31716468674728	4.11087386417331	3.63758615972639	2.89037175789616	5.09375020080676	4.77068462446567	4.92725368515721	4.85203026391962	cfr
641847007	25.0541666666667	-33.8125	421	6.73815249459596	5.56068163101553	5.02388052084628	4.35670882668959	8.01301211036892	5.57972982598622	5.70044357339069	5.57972982598622	5.73657229747919	5.61677109766657	5.45958551414416	5.7268477475872	6.31173480915291	4.12713438504509	3.58351893845611	2.94443897916644	5.09375020080676	4.71849887129509	4.9416424226093	4.78749174278205	cfr
641847014	25.1125	-33.8125	508	6.83625927727707	5.54517744447956	5.03043792139244	4.35670882668959	8.00603417874901	5.5683445037611	5.68697535633982	5.5834963087817	5.72358510195238	5.6021188208797	5.44241771052179	5.71702770140622	6.3491389913798	4.15888308335967	3.61091791264422	2.94443897916644	5.12989871492307	4.75359019110636	4.99043258677874	4.81218435537242	cfr
641674223	25.1875	-33.7791666666667	258	6.52356230614951	5.59471137960184	5.04985600724954	4.35670882668959	8.01763715990848	5.61677109766657	5.71042701737487	5.605802066296	5.76519110278484	5.64544689764324	5.4971682252932	5.75574221358691	6.1779441140506	4.02535169073515	3.36729582998647	3.09104245335832	4.969813299576	4.54329478227	4.82028156560504	4.60517018598809	cfr
641717438	25.3125	-33.7875	116	6.289715570909	5.62040086571715	5.04985600724954	4.36944785246702	8.00034949532468	5.63478960316925	5.73334127689775	5.59842195899838	5.78689738136671	5.67675380226828	5.52545293913178	5.78074351579233	6.10255859461357	3.95124371858143	3.25809653802148	3.17805383034795	4.90527477843843	4.4188406077966	4.75359019110636	4.48863636973214	cfr
641241422	18.5125	-33.6958333333333	92	6.24416690066374	5.5683445037611	5.02388052084628	4.35670882668959	8.07496035911586	5.63121178182137	5.73979291217923	5.58724865840025	5.64897423816121	5.84932477994686	5.47227067367148	5.7268477475872	6.39692965521615	4.57471097850338	2.89037175789616	4.0943445622221	5.60947179518496	4.0943445622221	4.12713438504509	5.59098698051086	cfr
641371031	18.5875	-33.7208333333333	93	6.24610676548156	5.57594910314632	5.03695260241363	4.34380542185368	8.1185050675871	5.64544689764324	5.73657229747919	5.605802066296	5.64897423816121	5.86078622346587	5.48893772615669	5.7268477475872	6.40357419793482	4.60517018598809	2.89037175789616	4.11087386417331	5.62762111369064	4.04305126783455	4.07753744390572	5.61312810638807	cfr
641111835	18.6208333333333	-33.6708333333333	48	6.15485809401642	5.5834963087817	5.04985600724954	4.34380542185368	8.14177220465645	5.66296048013595	5.73657229747919	5.62401750618734	5.65248918026865	5.86929691313377	5.4971682252932	5.73009978297357	6.2803958389602	4.49980967033027	2.77258872223978	4.12713438504509	5.50938833662798	3.89182029811063	3.93182563272433	5.50125821054473	cfr
641284653	18.7708333333333	-33.7041666666667	101	6.26149168432104	5.59098698051086	5.07517381523383	4.33073334028633	8.21635833238616	5.69035945432406	5.73334127689775	5.65599181081985	5.64897423816121	5.88610403145016	5.52146091786225	5.7268477475872	6.4393503711001	4.67282883446191	2.83321334405622	4.15888308335967	5.68017260901707	3.97029191355212	4.02535169073515	5.66988092298052	cfr
641241457	18.8041666666667	-33.6958333333333	117	6.29156913955832	5.59471137960184	5.08759633523238	4.33073334028633	8.23217423638394	5.70044357339069	5.73009978297357	5.66988092298052	5.64897423816121	5.88887795833288	5.52942908751142	5.7268477475872	6.4831073514572	4.71849887129509	2.89037175789616	4.17438726989564	5.7268477475872	4.00733318523247	4.06044301054642	5.71373280550937	cfr
641284669	18.9041666666667	-33.7041666666667	295	6.57646956904822	5.59098698051086	5.0998664278242	4.31748811353631	8.27588566947436	5.71702770140622	5.72031177660741	5.6970934865054	5.64190707093811	5.89440283426485	5.53733426701854	5.72031177660741	6.77650699237218	4.969813299576	3.17805383034795	4.17438726989564	6.01859321449623	4.30406509320417	4.31748811353631	5.99396142730657	cfr
641371083	19.0208333333333	-33.7208333333333	202	6.4377516497364	5.61312810638807	5.11799381241676	4.30406509320417	8.34498036877057	5.74620319054015	5.71702770140622	5.73009978297357	5.64544689764324	5.91889385427315	5.5683445037611	5.7268477475872	6.74405918631135	4.97673374242057	3.04452243772342	4.20469261939097	5.99893656194668	4.21950770517611	4.27666611901606	5.97635090929793	cfr
641371085	19.0375	-33.7208333333333	249	6.51025834052315	5.605802066296	5.12396397940326	4.31748811353631	8.32724260745779	5.73979291217923	5.71373280550937	5.7268477475872	5.64544689764324	5.91079664404053	5.56068163101553	5.72358510195238	6.77650699237218	4.99043258677874	3.13549421592915	4.18965474202643	6.02344759296103	4.27666611901606	4.31748811353631	6.00388706710654	cfr
641371098	19.1458333333333	-33.7208333333333	417	6.73340189183736	5.56068163101553	5.11198778835654	4.33073334028633	8.26152644839647	5.69035945432406	5.6937321388027	5.6970934865054	5.61312810638807	5.87493073085203	5.50533153593236	5.6970934865054	6.81783057145415	4.97673374242057	3.25809653802148	4.17438726989564	6.04973345523196	4.36944785246702	4.36944785246702	6.04737217904628	cfr
641198308	19.2291666666667	-33.6875	1149	7.36010397298915	5.38449506278909	5.03695260241363	4.34380542185368	8.16280135349207	5.4971682252932	5.6021188208797	5.605802066296	5.47227067367148	5.73657229747919	5.29831736654804	5.5683445037611	6.66057514983969	4.82028156560504	3.2188758248682	4.11087386417331	5.85793315448346	4.36944785246702	4.36944785246702	5.85220247977447	cfr
641241521	19.3375	-33.6958333333333	222	6.46925031679577	5.59842195899838	5.15329159449778	4.33073334028633	8.29279885820037	5.73334127689775	5.68357976733868	5.74939298590825	5.60947179518496	5.90263333340137	5.54517744447956	5.71702770140622	6.2803958389602	4.47733681447821	2.70805020110221	4.12713438504509	5.51342874616498	3.85014760171006	3.85014760171006	5.51342874616498	cfr
641457526	19.3791666666667	-33.7375	588	6.91869521902047	5.51745289646471	5.10594547390058	4.35670882668959	8.19201691453688	5.63835466933375	5.67332326717149	5.66642668811243	5.55682806169954	5.83188247728352	5.44241771052179	5.66988092298052	6.64378973314767	4.81218435537242	3.13549421592915	4.15888308335967	5.8664680569333	4.24849524204936	4.31748811353631	5.8664680569333	cfr
641198335	19.4541666666667	-33.6875	202	6.4377516497364	5.605802066296	5.17048399503815	4.33073334028633	8.28576542051433	5.73979291217923	5.68357976733868	5.75574221358691	5.61677109766657	5.90536184805457	5.54907608489522	5.72358510195238	5.98645200528444	4.17438726989564	2.484906649788	4.04305126783455	5.2040066870768	3.63758615972639	3.63758615972639	5.2040066870768	cfr
641327946	19.5458333333333	-33.7125	299	6.58202513889283	5.58724865840025	5.17048399503815	4.33073334028633	8.2872767558146	5.7268477475872	5.67332326717149	5.75257263882563	5.59842195899838	5.89164421182577	5.52942908751142	5.70711026474888	6.06378520868761	4.20469261939097	2.63905732961526	4.00733318523247	5.24702407216049	3.78418963391826	3.78418963391826	5.24702407216049	cfr
641371155	19.6208333333333	-33.7208333333333	348	6.64768837356333	5.57594910314632	5.17048399503815	4.33073334028633	8.29404964010203	5.72031177660741	5.66642668811243	5.75257263882563	5.59098698051086	5.88610403145016	5.52146091786225	5.70044357339069	6.06378520868761	4.17438726989564	2.70805020110221	3.95124371858143	5.22035582507832	3.87120101090789	3.87120101090789	5.22035582507832	cfr
641155168	19.7291666666667	-33.6791666666667	505	6.8330317327862	5.55295958492162	5.17614973257383	4.33073334028633	8.32724260745779	5.71042701737487	5.64544689764324	5.76205138278018	5.56452040732269	5.87773578177964	5.50938833662798	5.67675380226828	6.04025471127741	4.12713438504509	2.70805020110221	3.91202300542815	5.16478597392351	3.89182029811063	3.89182029811063	5.16478597392351	cfr
641371172	19.7625	-33.7208333333333	474	6.7990558620588	5.55682806169954	5.17614973257383	4.33073334028633	8.32142158689788	5.71373280550937	5.65248918026865	5.75890177387728	5.5683445037611	5.8805329864007	5.51342874616498	5.68017260901707	6.01615715969835	4.07753744390572	2.70805020110221	3.85014760171006	5.12396397940326	3.89182029811063	3.89182029811063	5.12396397940326	cfr
641284783	19.8541666666667	-33.7041666666667	1017	7.27239839257005	5.44673737166631	5.13579843705026	4.34380542185368	8.26975694753298	5.6021188208797	5.59471137960184	5.70711026474888	5.47227067367148	5.78996017089725	5.37989735354046	5.59471137960184	6.04500531403601	4.12713438504509	2.83321334405622	3.80666248977032	5.13579843705026	4.00733318523247	4.00733318523247	5.13579843705026	cfr
641198401	20.0041666666667	-33.6875	683	7.00850518208228	5.53338948872752	5.18738580584075	4.34380542185368	8.35184673882824	5.6937321388027	5.62401750618734	5.76519110278484	5.53338948872752	5.8636311755981	5.48893772615669	5.64897423816121	5.8636311755981	3.8286413964891	2.63905732961526	3.63758615972639	4.85203026391962	3.85014760171006	3.85014760171006	4.85203026391962	cfr
641414418	20.1458333333333	-33.7291666666667	616	6.94601399109923	5.54907608489522	5.19849703126583	4.34380542185368	8.36450810375059	5.71042701737487	5.62401750618734	5.78074351579233	5.54907608489522	5.87493073085203	5.50533153593236	5.66296048013595	5.85793315448346	3.78418963391826	2.77258872223978	3.46573590279973	4.77068462446567	3.95124371858143	3.95124371858143	4.77068462446567	cfr
641241628	20.2291666666667	-33.6958333333333	931	7.21081845347222	5.48063892334199	5.18178355029209	4.34380542185368	8.32239411311117	5.64190707093811	5.5834963087817	5.75257263882563	5.48893772615669	5.82304589548302	5.42934562895444	5.60947179518496	5.87773578177964	3.78418963391826	2.77258872223978	3.46573590279973	4.77912349311153	3.98898404656427	3.98898404656427	4.77912349311153	cfr
641414446	20.3791666666667	-33.7291666666667	714	7.03614849375054	5.52942908751142	5.2040066870768	4.34380542185368	8.36846113761584	5.6937321388027	5.6021188208797	5.78382518232974	5.64190707093811	5.8636311755981	5.48893772615669	5.64544689764324	5.85793315448346	3.71357206670431	2.89037175789616	3.25809653802148	4.70953020131233	4.07753744390572	4.07753744390572	4.68213122712422	cfr
641284860	20.4958333333333	-33.7041666666667	661	6.98841318199959	5.54517744447956	5.22035582507832	4.34380542185368	8.37586001529959	5.71042701737487	5.59842195899838	5.80211837537706	5.75574221358691	5.87493073085203	5.50533153593236	5.65599181081985	5.82600010738045	3.68887945411394	2.94443897916644	3.13549421592915	4.65396035015752	4.11087386417331	4.11087386417331	4.59511985013459	cfr
641328063	20.5208333333333	-33.7125	621	6.95081476844258	5.55295958492162	5.22035582507832	4.34380542185368	8.37147353706683	5.71373280550937	5.605802066296	5.79909265446053	5.76205138278018	5.8805329864007	5.51342874616498	5.66296048013595	5.8348107370626	3.71357206670431	2.99573227355399	3.13549421592915	4.66343909411207	4.14313472639153	4.14313472639153	4.58496747867057	cfr
641414482	20.6791666666667	-33.7291666666667	567	6.89770494312864	5.55682806169954	5.2257466737132	4.34380542185368	8.34498036877057	5.71373280550937	5.60947179518496	5.79605775076537	5.76832099579377	5.87773578177964	5.50938833662798	5.67332326717149	5.85793315448346	3.73766961828337	3.09104245335832	3.04452243772342	4.67282883446191	4.23410650459726	4.23410650459726	4.56434819146784	cfr
641241693	20.7708333333333	-33.6958333333333	464	6.78784498230958	5.57594910314632	5.24174701505964	4.35670882668959	8.34141021146186	5.73334127689775	5.62040086571715	5.80513496891649	5.78382518232974	5.86078622346587	5.52942908751142	5.69035945432406	5.81413053182507	3.71357206670431	3.09104245335832	2.99573227355399	4.63472898822964	4.23410650459726	4.23410650459726	4.47733681447821	cfr
641155305	20.8708333333333	-33.6791666666667	442	6.76272950693188	5.57594910314632	5.24702407216049	4.35670882668959	8.32941678393932	5.73334127689775	5.61677109766657	5.80814248998044	5.78382518232974	5.85793315448346	5.52942908751142	5.69035945432406	5.79301360838414	3.71357206670431	3.09104245335832	2.99573227355399	4.60517018598809	4.23410650459726	4.23410650459726	4.43081679884331	cfr
641328114	20.9458333333333	-33.7125	422	6.73933662735717	5.57215403217776	5.24174701505964	4.35670882668959	8.30003171177957	5.72031177660741	5.61677109766657	5.79605775076537	5.78382518232974	5.84932477994686	5.51745289646471	5.6937321388027	5.82894561761021	3.73766961828337	3.13549421592915	2.94443897916644	4.62497281328427	4.29045944114839	4.39444915467244	4.45434729625351	cfr
641155325	21.0375	-33.6791666666667	361	6.66440902035041	5.5834963087817	5.25227342804663	4.36944785246702	8.28601746840476	5.73009978297357	5.62401750618734	5.79909265446053	5.78996017089725	5.85793315448346	5.52545293913178	5.70711026474888	5.77144112313002	3.71357206670431	3.09104245335832	2.99573227355399	4.57471097850338	4.23410650459726	4.24849524204936	4.38202663467388	cfr
641284936	21.1291666666667	-33.7041666666667	322	6.61338421837956	5.5834963087817	5.24174701505964	4.36944785246702	8.2529671950008	5.72031177660741	5.63121178182137	5.78382518232974	5.8664680569333	5.85220247977447	5.52146091786225	5.71373280550937	5.78996017089725	3.71357206670431	3.13549421592915	2.99573227355399	4.57471097850338	4.26267987704132	4.36944785246702	4.38202663467388	cfr
641112141	21.1708333333333	-33.6708333333333	276	6.54965074223381	5.59098698051086	5.25227342804663	4.38202663467388	8.25244609024695	5.73009978297357	5.63478960316925	5.78996017089725	5.87211778947542	5.86078622346587	5.52942908751142	5.72031177660741	5.7268477475872	3.66356164612965	3.09104245335832	2.99573227355399	4.52178857704904	4.20469261939097	4.23410650459726	4.31748811353631	cfr
641155355	21.2875	-33.6791666666667	343	6.64118216974059	5.57215403217776	5.24702407216049	4.38202663467388	8.20028826028755	5.70711026474888	5.62762111369064	5.77455154554441	5.85220247977447	5.83773044716594	5.4971682252932	5.71373280550937	5.73979291217923	3.66356164612965	3.13549421592915	2.99573227355399	4.52178857704904	4.23410650459726	4.33073334028633	4.31748811353631	cfr
641328160	21.3291666666667	-33.7125	355	6.65672652417839	5.5683445037611	5.23644196282995	4.38202663467388	8.19284713459287	5.6970934865054	5.62762111369064	5.76519110278484	5.84932477994686	5.8348107370626	5.49306144334055	5.71042701737487	5.77765232322266	3.68887945411394	3.17805383034795	2.94443897916644	4.55387689160054	4.27666611901606	4.36944785246702	4.35670882668959	cfr
641414573	21.4375	-33.7291666666667	289	6.56807791141198	5.5834963087817	5.2257466737132	4.38202663467388	8.17046857833067	5.7037824746562	5.64897423816121	5.75257263882563	5.86078622346587	5.84354441703136	5.50938833662798	5.7268477475872	5.73009978297357	3.61091791264422	3.13549421592915	2.89037175789616	4.48863636973214	4.24849524204936	4.33073334028633	4.30406509320417	cfr
641371384	21.5291666666667	-33.7208333333333	428	6.74641212857337	5.55295958492162	5.22035582507832	4.39444915467244	8.14728825870662	5.67675380226828	5.63121178182137	5.74300318780948	5.8348107370626	5.8171111599632	5.47227067367148	5.7037824746562	5.76519110278484	3.63758615972639	3.13549421592915	2.83321334405622	4.53259949315326	4.29045944114839	4.39444915467244	4.33073334028633	cfr
641155393	21.6041666666667	-33.6791666666667	770	7.08422642209792	5.48063892334199	5.20948615284142	4.39444915467244	8.15622332319462	5.61677109766657	5.5834963087817	5.73009978297357	5.70711026474888	5.52545293913178	5.39816270151775	5.64544689764324	5.92692602597041	3.73766961828337	3.3322045101752	2.70805020110221	4.70048036579242	4.47733681447821	4.47733681447821	4.48863636973214	cfr
641457804	21.6958333333333	-33.7375	226	6.47543271670409	5.6021188208797	5.2040066870768	4.38202663467388	8.15248607578024	5.71042701737487	5.67332326717149	5.73657229747919	5.87211778947542	5.85507192220243	5.52545293913178	5.74620319054015	5.64190707093811	3.46573590279973	2.99573227355399	2.77258872223978	4.38202663467388	4.17438726989564	4.27666611901606	4.20469261939097	cfr
641241828	21.8958333333333	-33.6958333333333	707	7.02997291170639	5.50533153593236	5.18738580584075	4.38202663467388	8.16166045205628	5.63121178182137	5.60947179518496	5.72031177660741	5.79909265446053	5.54517744447956	5.42053499927229	5.65948221575962	5.97126183979046	3.76120011569356	3.3322045101752	2.70805020110221	4.7361984483945	4.51085950651685	4.65396035015752	4.52178857704904	cfr
641501030	21.9125	-33.7458333333333	963	7.23417717974985	5.44241771052179	5.15329159449778	4.39444915467244	8.11671562481911	5.56068163101553	5.58724865840025	5.67675380226828	5.67675380226828	5.4971682252932	5.35185813347607	5.62040086571715	6.18414889093748	3.93182563272433	3.58351893845611	2.56494935746154	4.93447393313069	4.71849887129509	4.85203026391962	4.7361984483945	cfr
641112246	22.0458333333333	-33.6708333333333	387	6.69703424766648	5.5834963087817	5.21493575760899	4.34380542185368	8.28626945278307	5.7268477475872	5.63478960316925	5.78689738136671	5.78689738136671	5.85793315448346	5.52942908751142	5.70711026474888	5.72031177660741	3.49650756146648	3.04452243772342	2.70805020110221	4.49980967033027	4.24849524204936	4.39444915467244	4.30406509320417	cfr
641457848	22.0625	-33.7375	412	6.72743172485086	5.57215403217776	5.18738580584075	4.35670882668959	8.23217423638394	5.6970934865054	5.64190707093811	5.75257263882563	5.77765232322266	5.84354441703136	5.50533153593236	5.70711026474888	5.84932477994686	3.61091791264422	3.17805383034795	2.70805020110221	4.61512051684126	4.38202663467388	4.51085950651685	4.4188406077966	cfr
641457861	22.1708333333333	-33.7375	420	6.73696695800186	5.5683445037611	5.17614973257383	4.34380542185368	8.25166392360559	5.6937321388027	5.64190707093811	5.74939298590825	5.77765232322266	5.84354441703136	5.50533153593236	5.70044357339069	5.92157841964382	3.66356164612965	3.25809653802148	2.70805020110221	4.70048036579242	4.45434729625351	4.59511985013459	4.48863636973214	cfr
641285073	22.2708333333333	-33.7041666666667	484	6.81014245011514	5.55682806169954	5.17048399503815	4.34380542185368	8.23270600986098	5.68357976733868	5.64190707093811	5.73979291217923	5.76832099579377	5.8636311755981	5.49306144334055	5.6937321388027	6.01859321449623	3.76120011569356	3.36729582998647	2.63905732961526	4.79579054559674	4.55387689160054	4.69134788222914	4.56434819146784	cfr
641328278	22.3125	-33.7125	484	6.81014245011514	5.55295958492162	5.15329159449778	4.35670882668959	8.21608809863232	5.66642668811243	5.64544689764324	5.72031177660741	5.76832099579377	5.55682806169954	5.48479693349065	5.6937321388027	6.07534603108868	3.80666248977032	3.43398720448515	2.63905732961526	4.84418708645859	4.60517018598809	4.74493212836325	4.60517018598809	cfr
641285096	22.4625	-33.7041666666667	548	6.87832646829133	5.53338948872752	5.11198778835654	4.36944785246702	8.12118324207883	5.61677109766657	5.66296048013595	5.65599181081985	5.75257263882563	5.55295958492162	5.44673737166631	5.69035945432406	6.2363695902037	3.97029191355212	3.55534806148941	2.56494935746154	4.98360662170834	4.7361984483945	4.90527477843843	4.7361984483945	cfr
641457904	22.5291666666667	-33.7375	493	6.82001636467413	5.54126354515843	5.07517381523383	4.36944785246702	8.06400734709666	5.6021188208797	5.68357976733868	5.62040086571715	5.75890177387728	5.57215403217776	5.44241771052179	5.70711026474888	6.33327962813969	4.04305126783455	3.61091791264422	2.56494935746154	5.06890420222023	4.8283137373023	4.99721227376411	4.8283137373023	cfr
641198714	22.6125	-33.6875	732	7.05185562295589	5.50533153593236	5.07517381523383	4.38202663467388	8.06463647577422	5.57594910314632	5.66642668811243	5.61312810638807	5.7268477475872	5.53733426701854	5.40717177146012	5.67675380226828	6.38519439899773	4.11087386417331	3.66356164612965	2.56494935746154	5.10594547390058	4.87519732320115	5.06259503302697	4.87519732320115	cfr
641285119	22.6541666666667	-33.7041666666667	602	6.93244789157251	5.52545293913178	5.06259503302697	4.36944785246702	8.05006542291597	5.5834963087817	5.68017260901707	5.605802066296	5.74620319054015	5.55682806169954	5.4249500174814	5.6937321388027	6.39859493453521	4.11087386417331	3.66356164612965	2.56494935746154	5.11799381241676	4.89034912822175	5.06890420222023	4.89034912822175	cfr
641285128	22.7291666666667	-33.7041666666667	623	6.95272864462487	5.52545293913178	5.04985600724954	4.38202663467388	8.0323601479245	5.57594910314632	5.69035945432406	5.58724865840025	5.74620319054015	5.5834963087817	5.42053499927229	5.6970934865054	6.45204895443723	4.15888308335967	3.71357206670431	2.56494935746154	5.15905529921453	4.9416424226093	5.12396397940326	4.9416424226093	cfr
641285137	22.8041666666667	-33.7041666666667	596	6.92657703322272	5.53338948872752	5.03695260241363	4.36944785246702	8.02649693894541	5.57594910314632	5.6970934865054	5.57972982598622	5.75257263882563	5.59471137960184	5.4249500174814	5.7037824746562	6.49375383985169	4.18965474202643	3.73766961828337	2.56494935746154	5.19295685089021	4.97673374242057	5.17048399503815	4.98360662170834	cfr
641112347	22.8875	-33.6708333333333	787	7.09837563859079	5.50938833662798	5.04342511691925	4.38202663467388	8.03430693633949	5.56068163101553	5.68357976733868	5.57972982598622	5.79301360838414	5.5683445037611	5.40267738187228	5.68357976733868	6.5206211275587	4.23410650459726	3.76120011569356	2.63905732961526	5.23644196282995	4.969813299576	5.22035582507832	5.00394630594546	cfr
641414766	23.0458333333333	-33.7291666666667	943	7.21964204013074	5.48479693349065	5.01727983681492	4.36944785246702	8.0149968943483	5.52545293913178	5.67332326717149	5.55682806169954	5.77455154554441	5.54907608489522	5.37063802812766	5.66296048013595	6.64118216974059	4.33073334028633	3.87120101090789	2.70805020110221	5.35658627467201	5.06259503302697	5.35185813347607	5.12396397940326	cfr
641241967	23.0541666666667	-33.6958333333333	714	7.03614849375054	5.52942908751142	5.01727983681492	4.36944785246702	8.01763715990848	5.5683445037611	5.70711026474888	5.56068163101553	5.80814248998044	5.59098698051086	5.4249500174814	5.70044357339069	6.61069604471776	4.30406509320417	3.8286413964891	2.70805020110221	5.31811999384422	5.03695260241363	5.31320597904179	5.09375020080676	cfr
641371579	23.1541666666667	-33.7208333333333	936	7.21450441415114	5.48893772615669	5.01727983681492	4.36944785246702	8.02682357621763	5.53338948872752	5.67675380226828	5.56068163101553	5.77765232322266	5.54907608489522	5.37989735354046	5.66642668811243	6.64768837356333	4.34380542185368	3.87120101090789	2.70805020110221	5.37063802812766	5.05624580534831	5.36597601502185	5.12396397940326	cfr
641457994	23.2791666666667	-33.7375	936	7.21450441415114	5.48893772615669	5.01063529409626	4.36944785246702	8.02780284837031	5.53338948872752	5.67675380226828	5.56068163101553	5.8111409929767	5.54907608489522	5.37989735354046	5.66642668811243	6.66949808985788	4.35670882668959	3.87120101090789	2.70805020110221	5.3890717298165	5.06890420222023	5.3890717298165	5.14166355650266	cfr
641242001	23.3375	-33.6958333333333	1270	7.43425738213314	5.41610040220442	5.03695260241363	4.35670882668959	8.08794755464267	5.49306144334055	5.60947179518496	5.59471137960184	5.76832099579377	5.47227067367148	5.31320597904179	5.59842195899838	6.62671774924902	4.35670882668959	3.8286413964891	2.83321334405622	5.38449506278909	5.01063529409626	5.38449506278909	5.06890420222023	cfr
641242009	23.4041666666667	-33.6958333333333	875	7.16857989726403	5.50125821054473	5.03695260241363	4.35670882668959	8.09223940672421	5.56068163101553	5.66988092298052	5.59471137960184	5.82894561761021	5.55295958492162	5.40717177146012	5.66642668811243	6.60800062529609	4.31748811353631	3.78418963391826	2.83321334405622	5.35185813347607	4.98360662170834	5.30330490805908	5.05624580534831	cfr
641155617	23.4708333333333	-33.6791666666667	873	7.16703787691222	5.50125821054473	5.04342511691925	4.34380542185368	8.12118324207883	5.5683445037611	5.66296048013595	5.60947179518496	5.83188247728352	5.54517744447956	5.41164605185504	5.66642668811243	6.57786135772105	4.30406509320417	3.76120011569356	2.83321334405622	5.32787616878958	4.94875989037817	5.32787616878958	5.01727983681492	cfr
641414837	23.6375	-33.7291666666667	650	6.9782137426307	5.52545293913178	5.03695260241363	4.35670882668959	8.06211758275474	5.57594910314632	5.68357976733868	5.59471137960184	5.84354441703136	5.57972982598622	5.42934562895444	5.6937321388027	6.65286302935335	4.33073334028633	3.8286413964891	2.77258872223978	5.36129216570943	5.04342511691925	5.36129216570943	5.11799381241676	cfr
641155652	23.7625	-33.6791666666667	928	7.2086003379602	5.48479693349065	5.05624580534831	4.34380542185368	8.12829017160705	5.55682806169954	5.63835466933375	5.62401750618734	5.82008293035236	5.52545293913178	5.39362754635236	5.64897423816121	6.55961523749324	4.29045944114839	3.71357206670431	2.89037175789616	5.31320597904179	4.91998092582813	5.31320597904179	4.98360662170834	cfr
641242066	23.8791666666667	-33.6958333333333	744	7.06219163228656	5.51342874616498	5.05624580534831	4.35670882668959	8.10832229017324	5.57215403217776	5.65599181081985	5.62040086571715	5.83773044716594	5.55682806169954	5.42053499927229	5.67332326717149	6.57646956904822	4.27666611901606	3.73766961828337	2.83321334405622	5.29831736654804	4.94875989037817	5.29831736654804	5.01727983681492	cfr
641501306	24.2125	-33.7458333333333	822	7.12689080889881	5.49306144334055	5.04342511691925	4.35670882668959	8.05642676752298	5.54517744447956	5.65248918026865	5.59842195899838	5.73657229747919	5.54517744447956	5.3890717298165	5.66642668811243	6.57646956904822	4.29045944114839	3.76120011569356	2.83321334405622	5.30330490805908	4.95582705760126	5.28826703069454	5.02388052084628	cfr
641069318	24.3125	-33.6625	555	6.88550967003482	5.54907608489522	5.06890420222023	4.35670882668959	8.09773057366422	5.6021188208797	5.67675380226828	5.62762111369064	5.73334127689775	5.59098698051086	5.4553211153577	5.70711026474888	6.39526159811545	4.15888308335967	3.55534806148941	2.94443897916644	5.12989871492307	4.75359019110636	5.11799381241676	4.82028156560504	cfr
641414963	24.6875	-33.7291666666667	219	6.46458830368996	5.59471137960184	5.01727983681492	4.34380542185368	8.02780284837031	5.61312810638807	5.72358510195238	5.58724865840025	5.72031177660741	5.64190707093811	5.49306144334055	5.75257263882563	6.26720054854136	4.04305126783455	3.58351893845611	2.89037175789616	5.02388052084628	4.70953020131233	4.90527477843843	4.77912349311153	cfr
641198968	24.7291666666667	-33.6875	264	6.53233429222235	5.59471137960184	5.04342511691925	4.34380542185368	8.06777619577889	5.62762111369064	5.71373280550937	5.61312810638807	5.76832099579377	5.63835466933375	5.50125821054473	5.74939298590825	6.20657592672493	3.98898404656427	3.46573590279973	2.94443897916644	4.96284463025991	4.61512051684126	4.72738781871234	4.68213122712422	cfr
641458179	24.8208333333333	-33.7375	78	6.21660610108486	5.61677109766657	5.01063529409626	4.34380542185368	8.01994168767737	5.63121178182137	5.74300318780948	5.5834963087817	5.74300318780948	5.88610403145016	5.52146091786225	5.77455154554441	6.17378610390194	3.97029191355212	3.46573590279973	2.94443897916644	4.94875989037817	4.62497281328427	4.62497281328427	4.71849887129509	cfr
641198988	24.8958333333333	-33.6875	534	6.86380339145295	5.55295958492162	5.06890420222023	4.35670882668959	8.09681747057232	5.6021188208797	5.66988092298052	5.63478960316925	5.73657229747919	5.59098698051086	5.45958551414416	5.70711026474888	6.25958146406492	4.06044301054642	3.43398720448515	3.04452243772342	5.02388052084628	4.60517018598809	4.969813299576	4.66343909411207	cfr
641285405	25.0375	-33.7041666666667	444	6.76503897678054	5.5683445037611	5.07517381523383	4.35670882668959	8.09009578318096	5.61312810638807	5.67675380226828	5.63835466933375	5.74939298590825	5.60947179518496	5.47646355193151	5.72358510195238	6.21460809842219	4.02535169073515	3.40119738166216	3.04452243772342	4.99043258677874	4.56434819146784	4.90527477843843	4.61512051684126	cfr
641328629	25.2375	-33.7125	331	6.62539236800796	5.59098698051086	5.09375020080676	4.36944785246702	8.07899825868515	5.63121178182137	5.68697535633982	5.64544689764324	5.76519110278484	5.63478960316925	5.50125821054473	5.74300318780948	6.1463292576689	3.98898404656427	3.29583686600433	3.17805383034795	4.93447393313069	4.47733681447821	4.83628190695148	4.51085950651685	cfr
641155849	25.4041666666667	-33.6791666666667	376	6.68336094576627	5.58724865840025	5.11799381241676	4.36944785246702	8.07059353994952	5.63835466933375	5.68017260901707	5.65948221575962	5.76205138278018	5.63121178182137	5.4971682252932	5.74300318780948	6.16120732169508	4.00733318523247	3.29583686600433	3.13549421592915	4.94875989037817	4.49980967033027	4.85981240436167	4.51085950651685	cfr
641415058	25.4791666666667	-33.7291666666667	193	6.42324696353352	5.61312810638807	5.0998664278242	4.38202663467388	8.02943284058124	5.64544689764324	5.71042701737487	5.63478960316925	5.77765232322266	5.66642668811243	5.52146091786225	5.77144112313002	6.11368217983223	3.95124371858143	3.25809653802148	3.13549421592915	4.90527477843843	4.47733681447821	4.77068462446567	4.48863636973214	cfr
641155872	25.5958333333333	-33.6791666666667	188	6.4150969591716	5.61677109766657	5.12396397940326	4.39444915467244	8.04141290939305	5.65948221575962	5.71042701737487	5.64897423816121	5.78074351579233	5.64544689764324	5.52545293913178	5.77144112313002	6.10479323241498	3.93182563272433	3.3322045101752	3.04452243772342	4.87519732320115	4.51085950651685	4.77068462446567	4.51085950651685	cfr
640679814	18.4458333333333	-33.5875	134	6.32256523992728	5.55682806169954	5.02388052084628	4.36944785246702	8.02747653086048	5.605802066296	5.73657229747919	5.56452040732269	5.64190707093811	5.83188247728352	5.4510384535657	5.72031177660741	6.25575004175337	4.39444915467244	2.63905732961526	4.04305126783455	5.4553211153577	4.02535169073515	4.04305126783455	5.42053499927229	cfr
640852615	18.4541666666667	-33.6208333333333	93	6.24610676548156	5.56452040732269	5.01727983681492	4.36944785246702	8.02975852044082	5.60947179518496	5.73979291217923	5.56452040732269	5.64544689764324	5.8406416573734	5.4553211153577	5.7268477475872	6.28226674689601	4.44265125649032	2.70805020110221	4.06044301054642	5.48479693349065	4.04305126783455	4.06044301054642	5.45958551414416	cfr
640679830	18.5791666666667	-33.5875	105	6.26909628370626	5.57594910314632	5.05624580534831	4.35670882668959	8.12385426310591	5.65248918026865	5.73334127689775	5.61677109766657	5.64544689764324	5.85793315448346	5.48479693349065	5.72358510195238	6.22851100359118	4.40671924726425	2.70805020110221	4.0943445622221	5.44673737166631	3.91202300542815	3.93182563272433	5.4249500174814	cfr
640636638	18.6458333333333	-33.5791666666667	61	6.18208490671663	5.58724865840025	5.06259503302697	4.34380542185368	8.16166045205628	5.67675380226828	5.73657229747919	5.63835466933375	5.65599181081985	5.87493073085203	5.50938833662798	5.73334127689775	6.19644412779452	4.40671924726425	2.70805020110221	4.14313472639153	5.42934562895444	3.80666248977032	3.85014760171006	5.41610040220442	cfr
641025449	18.7375	-33.6541666666667	120	6.29710931993394	5.59098698051086	5.08140436498446	4.34380542185368	8.20521842639541	5.69035945432406	5.73009978297357	5.65948221575962	5.64897423816121	5.88332238848828	5.51745289646471	5.7268477475872	6.40191719672719	4.62497281328427	2.89037175789616	4.14313472639153	5.63835466933375	3.97029191355212	4.00733318523247	5.62762111369064	cfr
640939058	18.8125	-33.6375	194	6.42486902390539	5.59471137960184	5.09375020080676	4.33073334028633	8.26075135470051	5.71042701737487	5.72358510195238	5.68697535633982	5.64190707093811	5.89164421182577	5.53338948872752	5.72358510195238	6.54391184556479	4.76217393479776	2.94443897916644	4.17438726989564	5.78996017089725	4.07753744390572	4.11087386417331	5.77144112313002	cfr
641025473	18.9375	-33.6541666666667	127	6.30991827822652	5.61677109766657	5.11799381241676	4.31748811353631	8.32675881451173	5.73979291217923	5.72358510195238	5.71702770140622	5.65248918026865	5.91620206260743	5.5683445037611	5.73009978297357	6.57228254269401	4.82028156560504	2.89037175789616	4.20469261939097	5.82894561761021	4.04305126783455	4.0943445622221	5.8111409929767	cfr
640895881	19.0041666666667	-33.6291666666667	134	6.32256523992728	5.62762111369064	5.12989871492307	4.30406509320417	8.36217546914963	5.75890177387728	5.71702770140622	5.74300318780948	5.65248918026865	5.92958914338989	5.5834963087817	5.73334127689775	6.57368016696065	4.82028156560504	2.89037175789616	4.18965474202643	5.82304589548302	4.07753744390572	4.07753744390572	5.80814248998044	cfr
640723087	19.0541666666667	-33.5958333333333	693	7.01750614294126	5.4971682252932	5.08140436498446	4.33073334028633	8.22871079879369	5.62401750618734	5.66296048013595	5.66296048013595	5.56452040732269	5.82600010738045	5.43372200355424	5.65248918026865	6.87626461189077	5.04985600724954	3.29583686600433	4.18965474202643	6.12029741895095	4.40671924726425	4.40671924726425	6.10924758276437	cfr
640679895	19.1208333333333	-33.5875	694	7.0184017990692	5.4971682252932	5.09375020080676	4.33073334028633	8.2495751500002	5.63121178182137	5.65599181081985	5.67675380226828	5.56068163101553	5.82600010738045	5.43372200355424	5.64544689764324	6.85118492749374	5.02388052084628	3.25809653802148	4.20469261939097	6.09356977004514	4.36944785246702	4.36944785246702	6.08677472691231	cfr
640939108	19.2291666666667	-33.6375	322	6.61338421837956	5.5834963087817	5.14749447681345	4.33073334028633	8.31581113188354	5.72358510195238	5.68357976733868	5.73979291217923	5.59471137960184	5.89440283426485	5.53338948872752	5.7037824746562	6.62539236800796	4.82028156560504	2.99573227355399	4.18965474202643	5.86929691313377	4.14313472639153	4.14313472639153	5.86929691313377	cfr
640809516	19.2958333333333	-33.6125	222	6.46925031679577	5.6021188208797	5.16478597392351	4.31748811353631	8.32263709695394	5.74620319054015	5.68357976733868	5.76205138278018	5.61312810638807	5.91079664404053	5.55682806169954	5.72031177660741	6.36818718635049	4.57471097850338	2.70805020110221	4.15888308335967	5.60947179518496	3.89182029811063	3.89182029811063	5.60947179518496	cfr
640895923	19.3541666666667	-33.6291666666667	216	6.45990445437753	5.6021188208797	5.17048399503815	4.33073334028633	8.31605572036464	5.74620319054015	5.68017260901707	5.76519110278484	5.60947179518496	5.90808293816893	5.55295958492162	5.71702770140622	6.21260609575152	4.4188406077966	2.56494935746154	4.12713438504509	5.4510384535657	3.76120011569356	3.76120011569356	5.4510384535657	cfr
640895938	19.4791666666667	-33.6291666666667	247	6.50727771238501	5.59842195899838	5.18178355029209	4.33073334028633	8.31090675716845	5.74620319054015	5.67332326717149	5.77144112313002	5.605802066296	5.90536184805457	5.54907608489522	5.71373280550937	6.00635315960173	4.20469261939097	2.484906649788	4.0943445622221	5.23644196282995	3.63758615972639	3.63758615972639	5.23644196282995	cfr
640939147	19.5541666666667	-33.6375	306	6.59167373200866	5.58724865840025	5.18178355029209	4.33073334028633	8.30770596654951	5.73657229747919	5.66642668811243	5.76832099579377	5.59842195899838	5.89715386763674	5.53733426701854	5.70711026474888	6.03787091992214	4.20469261939097	2.56494935746154	4.04305126783455	5.23644196282995	3.73766961828337	3.73766961828337	5.23644196282995	cfr
640895961	19.6708333333333	-33.6291666666667	587	6.9177056098353	5.53733426701854	5.17048399503815	4.34380542185368	8.31776616671934	5.6937321388027	5.64190707093811	5.74939298590825	5.54907608489522	5.8636311755981	5.48893772615669	5.66296048013595	6.12468339089421	4.23410650459726	2.70805020110221	3.98898404656427	5.28826703069454	3.91202300542815	3.91202300542815	5.28826703069454	cfr
640809564	19.6958333333333	-33.6125	548	6.87832646829133	5.54907608489522	5.18178355029209	4.33073334028633	8.33663008763715	5.71042701737487	5.63835466933375	5.76832099579377	5.55682806169954	5.87493073085203	5.50533153593236	5.66988092298052	6.05678401322862	4.17438726989564	2.63905732961526	3.97029191355212	5.21493575760899	3.85014760171006	3.85014760171006	5.21493575760899	cfr
640939179	19.8208333333333	-33.6375	859	7.15617663748062	5.48893772615669	5.15905529921453	4.34380542185368	8.3150770072941	5.64897423816121	5.60947179518496	5.73657229747919	5.50125821054473	5.82600010738045	5.43372200355424	5.62040086571715	5.95324333428778	4.04305126783455	2.63905732961526	3.89182029811063	5.06259503302697	3.85014760171006	3.85014760171006	5.06259503302697	cfr
640809589	19.9041666666667	-33.6125	1175	7.37650812632622	5.41164605185504	5.14749447681345	4.35670882668959	8.27614021955846	5.57972982598622	5.56452040732269	5.71373280550937	5.4380793089232	5.76832099579377	5.34710753071747	5.56452040732269	5.96870755998537	4.02535169073515	2.77258872223978	3.78418963391826	5.03695260241363	3.97029191355212	3.97029191355212	5.03695260241363	cfr
640766398	19.9791666666667	-33.6041666666667	1312	7.45876269238096	5.37989735354046	5.14166355650266	4.35670882668959	8.26950076718061	5.54517744447956	5.53733426701854	5.70711026474888	5.40267738187228	5.74300318780948	5.30826769740121	5.53338948872752	6.01126717440416	4.04305126783455	2.83321334405622	3.71357206670431	5.04342511691925	4.06044301054642	4.06044301054642	5.04342511691925	cfr
641025608	20.0625	-33.6541666666667	549	6.87935580446044	5.56452040732269	5.21493575760899	4.33073334028633	8.38776764397578	5.73657229747919	5.62401750618734	5.80513496891649	5.56068163101553	5.89164421182577	5.52942908751142	5.67332326717149	5.76519110278484	3.71357206670431	2.56494935746154	3.58351893845611	4.72738781871234	3.78418963391826	3.78418963391826	4.72738781871234	cfr
640852814	20.1125	-33.6208333333333	1138	7.35308192051543	5.42934562895444	5.17048399503815	4.35670882668959	8.30943074214033	5.59842195899838	5.55682806169954	5.73657229747919	5.44241771052179	5.78382518232974	5.37063802812766	5.5683445037611	5.8805329864007	3.85014760171006	2.77258872223978	3.58351893845611	4.85981240436167	3.95124371858143	3.95124371858143	4.85981240436167	cfr
641068832	20.2625	-33.6625	989	7.25276241805319	5.46806014113513	5.18738580584075	4.34380542185368	8.3380665255188	5.63835466933375	5.57215403217776	5.75890177387728	5.59471137960184	5.8171111599632	5.42053499927229	5.59842195899838	5.84354441703136	3.73766961828337	2.77258872223978	3.43398720448515	4.7361984483945	3.97029191355212	3.97029191355212	4.7361984483945	cfr
640939248	20.3958333333333	-33.6375	733	7.05272104923232	5.53338948872752	5.2257466737132	4.34380542185368	8.38799525294456	5.70711026474888	5.59471137960184	5.80211837537706	5.64190707093811	5.86929691313377	5.4971682252932	5.64544689764324	5.73334127689775	3.58351893845611	2.77258872223978	3.29583686600433	4.59511985013459	3.95124371858143	3.95124371858143	4.53259949315326	cfr
640809660	20.4958333333333	-33.6125	667	6.99393297522319	5.54907608489522	5.23644196282995	4.34380542185368	8.39976009452414	5.72358510195238	5.59471137960184	5.8171111599632	5.76205138278018	5.88332238848828	5.51745289646471	5.65599181081985	5.68357976733868	3.55534806148941	2.77258872223978	3.2188758248682	4.54329478227	3.95124371858143	3.95124371858143	4.44265125649032	cfr
640809670	20.5791666666667	-33.6125	646	6.97447891102505	5.55295958492162	5.24702407216049	4.34380542185368	8.40938523878193	5.73009978297357	5.59098698051086	5.82600010738045	5.76519110278484	5.88610403145016	5.52146091786225	5.65599181081985	5.69035945432406	3.58351893845611	2.83321334405622	3.13549421592915	4.54329478227	4.00733318523247	4.00733318523247	4.4188406077966	cfr
640680071	20.5875	-33.5875	600	6.93049476595163	5.56452040732269	5.25227342804663	4.34380542185368	8.40491994893345	5.73979291217923	5.59842195899838	5.82894561761021	5.77455154554441	5.89164421182577	5.52942908751142	5.66642668811243	5.64544689764324	3.52636052461616	2.77258872223978	3.13549421592915	4.49980967033027	3.97029191355212	3.97029191355212	4.35670882668959	cfr
640852887	20.7208333333333	-33.6208333333333	471	6.79570577517351	5.5834963087817	5.25749537202778	4.34380542185368	8.38776764397578	5.75257263882563	5.61312810638807	5.82894561761021	5.78689738136671	5.90536184805457	5.54907608489522	5.68697535633982	5.6970934865054	3.61091791264422	2.94443897916644	3.04452243772342	4.53259949315326	4.0943445622221	4.0943445622221	4.36944785246702	cfr
640809696	20.7958333333333	-33.6125	491	6.81783057145415	5.57594910314632	5.25749537202778	4.35670882668959	8.3707791729607	5.74300318780948	5.60947179518496	5.82304589548302	5.78382518232974	5.89715386763674	5.53733426701854	5.68357976733868	5.68697535633982	3.58351893845611	2.94443897916644	2.99573227355399	4.51085950651685	4.11087386417331	4.11087386417331	4.34380542185368	cfr
641068903	20.8541666666667	-33.6625	439	6.75925527066369	5.57972982598622	5.25227342804663	4.35670882668959	8.34759040703006	5.73657229747919	5.61312810638807	5.81413053182507	5.78689738136671	5.86078622346587	5.53338948872752	5.69035945432406	5.75890177387728	3.68887945411394	3.04452243772342	2.99573227355399	4.57471097850338	4.20469261939097	4.33073334028633	4.39444915467244	cfr
640766513	20.9375	-33.6041666666667	448	6.7696419768525	5.57594910314632	5.26269018890489	4.35670882668959	8.33710912956247	5.73657229747919	5.605802066296	5.82008293035236	5.78074351579233	5.85793315448346	5.52942908751142	5.69035945432406	5.67675380226828	3.58351893845611	2.99573227355399	2.94443897916644	4.48863636973214	4.12713438504509	4.14313472639153	4.30406509320417	cfr
640852926	21.0458333333333	-33.6208333333333	364	6.6682282484174	5.5834963087817	5.26269018890489	4.36944785246702	8.30028018985266	5.73657229747919	5.62040086571715	5.80814248998044	5.86929691313377	5.85793315448346	5.52942908751142	5.7037824746562	5.6970934865054	3.61091791264422	3.04452243772342	2.99573227355399	4.49980967033027	4.17438726989564	4.18965474202643	4.29045944114839	cfr
640680133	21.1041666666667	-33.5875	385	6.69456205852109	5.57594910314632	5.26269018890489	4.36944785246702	8.28223006329669	5.7268477475872	5.61312810638807	5.80513496891649	5.86078622346587	5.84932477994686	5.51342874616498	5.6970934865054	5.66296048013595	3.58351893845611	3.04452243772342	2.99573227355399	4.46590811865458	4.14313472639153	4.27666611901606	4.24849524204936	cfr
640723348	21.2291666666667	-33.5958333333333	422	6.73933662735717	5.55682806169954	5.25749537202778	4.38202663467388	8.23350314023399	5.7037824746562	5.60947179518496	5.78689738136671	5.84354441703136	5.83188247728352	5.48893772615669	5.6937321388027	5.69035945432406	3.61091791264422	3.09104245335832	2.94443897916644	4.48863636973214	4.18965474202643	4.20469261939097	4.24849524204936	cfr
640680158	21.3125	-33.5875	457	6.77992190747225	5.54517744447956	5.25749537202778	4.39444915467244	8.21039625510477	5.69035945432406	5.6021188208797	5.78074351579233	5.83188247728352	5.82008293035236	5.47227067367148	5.68697535633982	5.69035945432406	3.58351893845611	3.09104245335832	2.89037175789616	4.47733681447821	4.20469261939097	4.31748811353631	4.24849524204936	cfr
640680165	21.3708333333333	-33.5875	542	6.87212810133899	5.52545293913178	5.25227342804663	4.40671924726425	8.18674278711352	5.66642668811243	5.59471137960184	5.76519110278484	5.74300318780948	5.79909265446053	5.44673737166631	5.67332326717149	5.73009978297357	3.61091791264422	3.13549421592915	2.83321334405622	4.51085950651685	4.26267987704132	4.35670882668959	4.29045944114839	cfr
640939369	21.4041666666667	-33.6375	1072	7.30988148582479	5.42053499927229	5.2040066870768	4.38202663467388	8.20521842639541	5.5683445037611	5.52942908751142	5.73334127689775	5.65948221575962	5.7268477475872	5.33753807970132	5.5834963087817	6.00141487796115	3.78418963391826	3.43398720448515	2.56494935746154	4.77068462446567	4.54329478227	4.54329478227	4.59511985013459	cfr
640680184	21.5291666666667	-33.5875	684	7.00940893270864	5.50125821054473	5.23644196282995	4.39444915467244	8.18757739559151	5.64897423816121	5.57972982598622	5.76205138278018	5.79909265446053	5.53733426701854	5.4249500174814	5.65599181081985	5.77144112313002	3.61091791264422	3.17805383034795	2.70805020110221	4.55387689160054	4.31748811353631	4.44265125649032	4.31748811353631	cfr
640680222	21.8458333333333	-33.5875	288	6.56667242980324	5.6021188208797	5.23644196282995	4.36944785246702	8.23827262463303	5.73979291217923	5.65248918026865	5.78382518232974	5.87773578177964	5.6021188208797	5.53733426701854	5.73334127689775	5.47646355193151	3.29583686600433	2.77258872223978	2.83321334405622	4.26267987704132	4.00733318523247	4.18965474202643	4.00733318523247	cfr
640809838	21.9791666666667	-33.6125	247	6.50727771238501	5.60947179518496	5.23110861685459	4.35670882668959	8.28828304520769	5.75257263882563	5.64897423816121	5.79909265446053	5.8111409929767	5.87773578177964	5.55682806169954	5.73009978297357	5.52146091786225	3.3322045101752	2.77258872223978	2.83321334405622	4.30406509320417	4.04305126783455	4.20469261939097	4.0943445622221	cfr
640723438	21.9791666666667	-33.5958333333333	266	6.53524127101366	5.60947179518496	5.23644196282995	4.34380542185368	8.29154650988391	5.75574221358691	5.64544689764324	5.80513496891649	5.88332238848828	5.8805329864007	5.55295958492162	5.73009978297357	5.50125821054473	3.29583686600433	2.77258872223978	2.77258872223978	4.27666611901606	4.04305126783455	4.20469261939097	4.07753744390572	cfr
640766653	22.1041666666667	-33.6041666666667	306	6.59167373200866	5.605802066296	5.24174701505964	4.33073334028633	8.36194190614495	5.76519110278484	5.62762111369064	5.82894561761021	5.80513496891649	5.88610403145016	5.56452040732269	5.71373280550937	5.5683445037611	3.36729582998647	2.83321334405622	2.77258872223978	4.36944785246702	4.07753744390572	4.07753744390572	4.15888308335967	cfr
640809860	22.1625	-33.6125	317	6.60665018619822	5.605802066296	5.24702407216049	4.33073334028633	8.38480400337049	5.76832099579377	5.61677109766657	5.8406416573734	5.80211837537706	5.88610403145016	5.56452040732269	5.70711026474888	5.6021188208797	3.40119738166216	2.89037175789616	2.77258872223978	4.40671924726425	4.0943445622221	4.27666611901606	4.20469261939097	cfr
640982673	22.2708333333333	-33.6458333333333	379	6.68710860786651	5.58724865840025	5.20948615284142	4.33073334028633	8.34045601291618	5.73657229747919	5.62401750618734	5.80513496891649	5.78996017089725	5.8664680569333	5.53733426701854	5.70044357339069	5.8111409929767	3.58351893845611	3.09104245335832	2.77258872223978	4.62497281328427	4.31748811353631	4.48863636973214	4.38202663467388	cfr
641069087	22.3875	-33.6625	408	6.72262979485545	5.5683445037611	5.15905529921453	4.34380542185368	8.24143968982973	5.68357976733868	5.64897423816121	5.73334127689775	5.77765232322266	5.56452040732269	5.50125821054473	5.70044357339069	6.01859321449623	3.78418963391826	3.36729582998647	2.70805020110221	4.80402104473326	4.54329478227	4.69134788222914	4.54329478227	cfr
640939496	22.4625	-33.6375	664	6.99117688712121	5.52146091786225	5.12989871492307	4.36944785246702	8.15334975799889	5.62040086571715	5.64897423816121	5.67332326717149	5.73979291217923	5.53733426701854	5.4380793089232	5.67675380226828	6.19644412779452	3.95124371858143	3.52636052461616	2.63905732961526	4.94875989037817	4.70048036579242	4.86753445045558	4.70048036579242	cfr
640939499	22.4875	-33.6375	638	6.96696713861398	5.52146091786225	5.12396397940326	4.36944785246702	8.13388088794921	5.61677109766657	5.65248918026865	5.66642668811243	5.73979291217923	5.54126354515843	5.43372200355424	5.68017260901707	6.19644412779452	3.95124371858143	3.49650756146648	2.63905732961526	4.94875989037817	4.69134788222914	4.86753445045558	4.69134788222914	cfr
640680316	22.6291666666667	-33.5875	870	7.16472037877186	5.48893772615669	5.0998664278242	4.36944785246702	8.1146238864201	5.5834963087817	5.64190707093811	5.64544689764324	5.78382518232974	5.51342874616498	5.39816270151775	5.65599181081985	6.32076829425058	4.07753744390572	3.58351893845611	2.70805020110221	5.06890420222023	4.78749174278205	5.03043792139244	4.78749174278205	cfr
640809918	22.6458333333333	-33.6125	1025	7.27793857294566	5.45958551414416	5.08759633523238	4.36944785246702	8.09773057366422	5.54907608489522	5.62762111369064	5.62762111369064	5.75890177387728	5.51342874616498	5.36129216570943	5.63121178182137	6.40191719672719	4.15888308335967	3.66356164612965	2.70805020110221	5.15329159449778	4.85981240436167	5.12396397940326	4.86753445045558	cfr
640809939	22.8208333333333	-33.6125	1190	7.38585107812521	5.43372200355424	5.06890420222023	4.36944785246702	8.09773057366422	5.52146091786225	5.61312810638807	5.61677109766657	5.73979291217923	5.48479693349065	5.33271879326537	5.60947179518496	6.48463523563525	4.23410650459726	3.73766961828337	2.70805020110221	5.24174701505964	4.91265488573605	5.2257466737132	4.9416424226093	cfr
640982747	22.8875	-33.6458333333333	1426	7.52240023138712	5.37527840768417	5.06259503302697	4.36944785246702	8.08733292647335	5.46383180502561	5.57215403217776	5.605802066296	5.6970934865054	5.43372200355424	5.26785815906333	5.56452040732269	6.5694814204143	4.31748811353631	3.80666248977032	2.77258872223978	5.32787616878958	4.99043258677874	5.24702407216049	5.03043792139244	cfr
640853176	23.1291666666667	-33.6208333333333	828	7.13169851046691	5.51342874616498	5.04985600724954	4.35670882668959	8.09681747057232	5.57972982598622	5.67675380226828	5.605802066296	5.80211837537706	5.56452040732269	5.42053499927229	5.67675380226828	6.51619307604296	4.24849524204936	3.71357206670431	2.77258872223978	5.26269018890489	4.91265488573605	5.25749537202778	4.969813299576	cfr
640680444	23.6958333333333	-33.5875	1115	7.33823815006559	5.45958551414416	5.08140436498446	4.34380542185368	8.1786387885907	5.55682806169954	5.60947179518496	5.65248918026865	5.80814248998044	5.49306144334055	5.37989735354046	5.62040086571715	6.4707995037826	4.26267987704132	3.58351893845611	3.04452243772342	5.27299955856375	4.79579054559674	5.2040066870768	4.85203026391962	cfr
640939672	23.9291666666667	-33.6375	1148	7.35946763825562	5.44241771052179	5.06890420222023	4.35670882668959	8.1318247850072	5.52545293913178	5.6021188208797	5.63121178182137	5.78996017089725	5.48479693349065	5.34710753071747	5.61312810638807	6.53958595561767	4.30406509320417	3.66356164612965	2.99573227355399	5.31811999384422	4.87519732320115	5.31811999384422	4.93447393313069	cfr
640853280	23.9958333333333	-33.6208333333333	941	7.21817683840341	5.48479693349065	5.08140436498446	4.35670882668959	8.14583961293684	5.5683445037611	5.62762111369064	5.64544689764324	5.82304589548302	5.52146091786225	5.39816270151775	5.64544689764324	6.47697236288968	4.24849524204936	3.58351893845611	2.99573227355399	5.25227342804663	4.80402104473326	5.25227342804663	4.86753445045558	cfr
641026085	24.0375	-33.6541666666667	1109	7.33432935030054	5.4510384535657	5.06890420222023	4.35670882668959	8.12266802334641	5.52942908751142	5.60947179518496	5.62762111369064	5.79605775076537	5.49306144334055	5.35658627467201	5.62040086571715	6.54391184556479	4.30406509320417	3.66356164612965	2.99573227355399	5.31320597904179	4.87519732320115	5.31320597904179	4.9416424226093	cfr
640853311	24.2541666666667	-33.6208333333333	290	6.5694814204143	5.59098698051086	5.06890420222023	4.35670882668959	8.10591119798651	5.64190707093811	5.70711026474888	5.63478960316925	5.76832099579377	5.63121178182137	5.50533153593236	5.74300318780948	6.34212141872115	4.0943445622221	3.55534806148941	2.83321334405622	5.07517381523383	4.74493212836325	4.94875989037817	4.80402104473326	cfr
640766920	24.3291666666667	-33.6041666666667	772	7.08590146436561	5.51745289646471	5.08759633523238	4.35670882668959	8.13241267450091	5.59471137960184	5.64544689764324	5.65248918026865	5.84354441703136	5.55295958492162	5.42934562895444	5.67675380226828	6.36475075685191	4.17438726989564	3.46573590279973	3.04452243772342	5.13579843705026	4.67282883446191	5.13579843705026	4.7361984483945	cfr
640982934	24.4458333333333	-33.6458333333333	267	6.5366915975913	5.59471137960184	5.05624580534831	4.34380542185368	8.08425410630732	5.63835466933375	5.71373280550937	5.62401750618734	5.77144112313002	5.63478960316925	5.50533153593236	5.74939298590825	6.26909628370626	4.04305126783455	3.49650756146648	2.89037175789616	5.01063529409626	4.67282883446191	4.84418708645859	4.7361984483945	cfr
640896565	24.7041666666667	-33.6291666666667	435	6.75460409948796	5.57594910314632	5.08140436498446	4.34380542185368	8.11910083763749	5.63121178182137	5.68357976733868	5.64897423816121	5.84643877505772	5.60947179518496	5.48893772615669	5.7268477475872	6.19236248947487	4.02535169073515	3.36729582998647	3.04452243772342	4.95582705760126	4.53259949315326	4.91998092582813	4.59511985013459	cfr
640766982	24.8458333333333	-33.6041666666667	775	7.08840877867539	5.52146091786225	5.09375020080676	4.35670882668959	8.13153071060425	5.59098698051086	5.63835466933375	5.65599181081985	5.80513496891649	5.55295958492162	5.42934562895444	5.67332326717149	6.30627528694802	4.15888308335967	3.40119738166216	3.13549421592915	5.08759633523238	4.59511985013459	5.07517381523383	4.65396035015752	cfr
640767000	24.9958333333333	-33.6041666666667	768	7.0825485693553	5.52146091786225	5.0998664278242	4.35670882668959	8.12503909736775	5.58724865840025	5.63478960316925	5.65599181081985	5.80814248998044	5.55295958492162	5.42934562895444	5.67675380226828	6.30809844150953	4.14313472639153	3.40119738166216	3.13549421592915	5.08140436498446	4.60517018598809	5.06890420222023	4.65396035015752	cfr
640853414	25.1125	-33.6208333333333	672	6.9985096422506	5.53733426701854	5.10594547390058	4.35670882668959	8.12207437536222	5.6021188208797	5.64544689764324	5.65948221575962	5.82008293035236	5.57215403217776	5.4510384535657	5.6937321388027	6.26720054854136	4.0943445622221	3.40119738166216	3.13549421592915	5.03695260241363	4.57471097850338	5.01063529409626	4.61512051684126	cfr
640723894	25.7791666666667	-33.5958333333333	214	6.45676965557216	5.61677109766657	5.12989871492307	4.39444915467244	8.04974629095219	5.66642668811243	5.71373280550937	5.65248918026865	5.83188247728352	5.64897423816121	5.52942908751142	5.77455154554441	6.10702288774225	3.93182563272433	3.36729582998647	2.99573227355399	4.87519732320115	4.54329478227	4.79579054559674	4.54329478227	cfr
640767104	25.8625	-33.6041666666667	244	6.50279004591562	5.61312810638807	5.0998664278242	4.40671924726425	7.98854298273769	5.64190707093811	5.7268477475872	5.61312810638807	5.77765232322266	5.65248918026865	5.51745289646471	5.77765232322266	6.16120732169508	3.97029191355212	3.43398720448515	2.99573227355399	4.93447393313069	4.60517018598809	4.84418708645859	4.60517018598809	cfr
640550208	18.3958333333333	-33.5625	51	6.16120732169508	5.5683445037611	4.97673374242057	4.36944785246702	7.98582466641892	5.59471137960184	5.76205138278018	5.52146091786225	5.65599181081985	5.83773044716594	5.4553211153577	5.73657229747919	6.16751649088834	4.34380542185368	2.56494935746154	4.0943445622221	5.3890717298165	3.87120101090789	3.89182029811063	5.36597601502185	cfr
640420621	18.5041666666667	-33.5375	232	6.48463523563525	5.55682806169954	5.03695260241363	4.35670882668959	8.0845624152353	5.62401750618734	5.73009978297357	5.59098698051086	5.63478960316925	5.84354441703136	5.45958551414416	5.71373280550937	6.33150184989369	4.47733681447821	2.70805020110221	4.07753744390572	5.53733426701854	4.06044301054642	4.06044301054642	5.50533153593236	cfr
640507033	18.6041666666667	-33.5541666666667	100	6.25958146406492	5.57972982598622	5.06259503302697	4.34380542185368	8.15104494568502	5.66642668811243	5.73334127689775	5.63121178182137	5.64544689764324	5.8664680569333	5.4971682252932	5.7268477475872	6.18414889093748	4.36944785246702	2.63905732961526	4.11087386417331	5.40717177146012	3.8286413964891	3.87120101090789	5.3890717298165	cfr
640593441	18.6708333333333	-33.5708333333333	83	6.22653666928747	5.59098698051086	5.07517381523383	4.34380542185368	8.18116085802341	5.68357976733868	5.73334127689775	5.64897423816121	5.65248918026865	5.87773578177964	5.51342874616498	5.73009978297357	6.22257626807137	4.43081679884331	2.70805020110221	4.14313472639153	5.4553211153577	3.80666248977032	3.87120101090789	5.44241771052179	cfr
640334245	18.7041666666667	-33.5208333333333	183	6.40687998606931	5.5834963087817	5.08140436498446	4.33073334028633	8.20985248130127	5.69035945432406	5.7268477475872	5.66296048013595	5.64190707093811	5.87773578177964	5.51342874616498	5.72031177660741	6.31535800152233	4.51085950651685	2.77258872223978	4.15888308335967	5.54907608489522	3.87120101090789	3.91202300542815	5.54126354515843	cfr
640507054	18.7791666666667	-33.5541666666667	287	6.56526497003536	5.57972982598622	5.09375020080676	4.33073334028633	8.24301946898925	5.6970934865054	5.72031177660741	5.67675380226828	5.63478960316925	5.8805329864007	5.51745289646471	5.71702770140622	6.55819780281227	4.74493212836325	2.99573227355399	4.15888308335967	5.79605775076537	4.11087386417331	4.12713438504509	5.78074351579233	cfr
640291067	18.8875	-33.5125	140	6.33327962813969	5.61312810638807	5.11799381241676	4.31748811353631	8.31164394850298	5.73657229747919	5.72031177660741	5.71702770140622	5.65248918026865	5.91350300563827	5.56068163101553	5.7268477475872	6.42162226780652	4.63472898822964	2.70805020110221	4.17438726989564	5.66642668811243	3.93182563272433	3.93182563272433	5.65248918026865	cfr
640420674	18.9458333333333	-33.5375	106	6.2709884318583	5.62040086571715	5.12989871492307	4.31748811353631	8.34093322600088	5.74939298590825	5.71702770140622	5.73334127689775	5.65248918026865	5.92425579741453	5.57594910314632	5.73009978297357	6.4377516497364	4.66343909411207	2.70805020110221	4.18965474202643	5.68357976733868	3.95124371858143	3.95124371858143	5.66988092298052	cfr
640334292	19.0958333333333	-33.5208333333333	669	6.99576615630485	5.50125821054473	5.10594547390058	4.33073334028633	8.27052509505507	5.64544689764324	5.65248918026865	5.6937321388027	5.56068163101553	5.8348107370626	5.44673737166631	5.64897423816121	6.84906628263346	5.02388052084628	3.17805383034795	4.20469261939097	6.10031895202006	4.34380542185368	4.34380542185368	6.0913098820777	cfr
640550299	19.1541666666667	-33.5625	427	6.74523634948436	5.56068163101553	5.14166355650266	4.33073334028633	8.31605572036464	5.70711026474888	5.67332326717149	5.73334127689775	5.6021188208797	5.87773578177964	5.51342874616498	5.68697535633982	6.80239476332431	4.98360662170834	3.13549421592915	4.20469261939097	6.04737217904628	4.31748811353631	4.31748811353631	6.04737217904628	cfr
640550313	19.2708333333333	-33.5625	291	6.57088296233958	5.58724865840025	5.17048399503815	4.31748811353631	8.34212526333359	5.74300318780948	5.67332326717149	5.76832099579377	5.59471137960184	5.90263333340137	5.54517744447956	5.7037824746562	6.53233429222235	4.7361984483945	2.83321334405622	4.17438726989564	5.78074351579233	4.04305126783455	4.04305126783455	5.78074351579233	cfr
640377521	19.3375	-33.5291666666667	1409	7.51316354523408	5.32787616878958	5.06259503302697	4.34380542185368	8.20056279700856	5.45958551414416	5.54126354515843	5.63121178182137	5.41164605185504	5.6970934865054	5.23644196282995	5.50938833662798	6.46925031679577	4.61512051684126	3.04452243772342	4.04305126783455	5.64190707093811	4.30406509320417	4.33073334028633	5.63121178182137	cfr
640507130	19.4125	-33.5541666666667	1303	7.45356187164337	5.35658627467201	5.08140436498446	4.34380542185368	8.21635833238616	5.4971682252932	5.54907608489522	5.65599181081985	5.43372200355424	5.72031177660741	5.27299955856375	5.53338948872752	6.40522845803084	4.54329478227	2.99573227355399	4.04305126783455	5.57972982598622	4.23410650459726	4.24849524204936	5.57972982598622	cfr
640291142	19.5125	-33.5125	395	6.70686233660275	5.57215403217776	5.19295685089021	4.33073334028633	8.35983738064003	5.73979291217923	5.64897423816121	5.78689738136671	5.57594910314632	5.89440283426485	5.53338948872752	5.68697535633982	6.26149168432104	4.45434729625351	2.63905732961526	4.11087386417331	5.48893772615669	3.87120101090789	3.87120101090789	5.48893772615669	cfr
640377550	19.5791666666667	-33.5291666666667	978	7.24494154633701	5.4510384535657	5.14166355650266	4.34380542185368	8.29704514908183	5.61312810638807	5.59098698051086	5.72031177660741	5.47227067367148	5.79605775076537	5.39362754635236	5.59471137960184	6.1527326947041	4.31748811353631	2.70805020110221	4.06044301054642	5.35185813347607	3.95124371858143	3.95124371858143	5.35185813347607	cfr
640377561	19.6708333333333	-33.5291666666667	1467	7.54433210805369	5.32300997913841	5.11198778835654	4.35670882668959	8.23536064375335	5.48063892334199	5.51745289646471	5.66988092298052	5.36597601502185	5.7037824746562	5.24702407216049	5.50125821054473	6.22653666928747	4.30406509320417	2.94443897916644	3.87120101090789	5.33271879326537	4.20469261939097	4.20469261939097	5.33271879326537	cfr
640420765	19.7041666666667	-33.5375	1243	7.41818082272679	5.3890717298165	5.13579843705026	4.35670882668959	8.26719218593215	5.55295958492162	5.55295958492162	5.70044357339069	5.42053499927229	5.75257263882563	5.32300997913841	5.54907608489522	6.07993319509559	4.20469261939097	2.77258872223978	3.93182563272433	5.22035582507832	4.00733318523247	4.00733318523247	5.22035582507832	cfr
640463974	19.7791666666667	-33.5458333333333	1274	7.43661726523423	5.38449506278909	5.13579843705026	4.34380542185368	8.27384693278451	5.54907608489522	5.54517744447956	5.7037824746562	5.41164605185504	5.74939298590825	5.31811999384422	5.54126354515843	6.04025471127741	4.14313472639153	2.77258872223978	3.89182029811063	5.15329159449778	4.00733318523247	4.00733318523247	5.15329159449778	cfr
640593587	19.8875	-33.5708333333333	1129	7.34729970074316	5.42934562895444	5.15905529921453	4.34380542185368	8.30102525383845	5.6021188208797	5.5683445037611	5.73009978297357	5.44673737166631	5.78382518232974	5.37063802812766	5.57215403217776	5.89440283426485	3.97029191355212	2.63905732961526	3.80666248977032	4.98360662170834	3.87120101090789	3.87120101090789	4.98360662170834	cfr
640507195	19.9541666666667	-33.5541666666667	1132	7.34923082461333	5.43372200355424	5.16478597392351	4.34380542185368	8.30622521603216	5.605802066296	5.56452040732269	5.73657229747919	5.44673737166631	5.78689738136671	5.37527840768417	5.57215403217776	5.84354441703136	3.89182029811063	2.63905732961526	3.73766961828337	4.89783979995091	3.85014760171006	3.85014760171006	4.89783979995091	cfr
640420814	20.1125	-33.5375	920	7.20266119652324	5.49306144334055	5.2040066870768	4.34380542185368	8.3719361787591	5.67332326717149	5.57972982598622	5.78382518232974	5.60947179518496	5.83773044716594	5.4510384535657	5.60947179518496	5.67332326717149	3.63758615972639	2.39789527279837	3.58351893845611	4.62497281328427	3.66356164612965	3.66356164612965	4.61512051684126	cfr
640507249	20.4041666666667	-33.5541666666667	678	7.00397413672268	5.55295958492162	5.24174701505964	4.33073334028633	8.43141741439483	5.73657229747919	5.59098698051086	5.83188247728352	5.76519110278484	5.88887795833288	5.52545293913178	5.65248918026865	5.605802066296	3.49650756146648	2.56494935746154	3.3322045101752	4.48863636973214	3.80666248977032	3.80666248977032	4.39444915467244	cfr
640636852	20.4291666666667	-33.5791666666667	627	6.95654544315157	5.56452040732269	5.24174701505964	4.33073334028633	8.4156033356546	5.74300318780948	5.6021188208797	5.82894561761021	5.77144112313002	5.89440283426485	5.53338948872752	5.66296048013595	5.63478960316925	3.52636052461616	2.63905732961526	3.25809653802148	4.49980967033027	3.87120101090789	3.87120101090789	4.4188406077966	cfr
640550468	20.5625	-33.5625	607	6.93731408122368	5.5683445037611	5.25749537202778	4.34380542185368	8.42507790250843	5.74620319054015	5.59471137960184	5.83773044716594	5.77455154554441	5.89715386763674	5.53733426701854	5.66296048013595	5.605802066296	3.49650756146648	2.70805020110221	3.17805383034795	4.46590811865458	3.91202300542815	3.91202300542815	4.33073334028633	cfr
640377673	20.6041666666667	-33.5291666666667	1284	7.44249272279444	5.39816270151775	5.2040066870768	4.35670882668959	8.32627478739676	5.57972982598622	5.50125821054473	5.76519110278484	5.52942908751142	5.76519110278484	5.34233425196481	5.53733426701854	5.85507192220243	3.66356164612965	2.99573227355399	3.13549421592915	4.67282883446191	4.17438726989564	4.17438726989564	4.65396035015752	cfr
640550488	20.7291666666667	-33.5625	598	6.92853781816467	5.56452040732269	5.26269018890489	4.34380542185368	8.40267980462748	5.73979291217923	5.59098698051086	5.8348107370626	5.77144112313002	5.89164421182577	5.52942908751142	5.66296048013595	5.605802066296	3.49650756146648	2.83321334405622	3.04452243772342	4.44265125649032	4.00733318523247	4.00733318523247	4.27666611901606	cfr
640593703	20.8541666666667	-33.5708333333333	457	6.77992190747225	5.5834963087817	5.26785815906333	4.35670882668959	8.3719361787591	5.74939298590825	5.60947179518496	5.82894561761021	5.78996017089725	5.8664680569333	5.54126354515843	5.69035945432406	5.62762111369064	3.52636052461616	2.94443897916644	2.94443897916644	4.45434729625351	4.07753744390572	4.07753744390572	4.26267987704132	cfr
640334518	20.9791666666667	-33.5208333333333	495	6.82219739062049	5.5683445037611	5.27299955856375	4.36944785246702	8.3537326422632	5.73334127689775	5.59471137960184	5.82600010738045	5.78074351579233	5.85507192220243	5.52146091786225	5.68017260901707	5.56452040732269	3.46573590279973	2.94443897916644	2.89037175789616	4.38202663467388	4.06044301054642	4.06044301054642	4.15888308335967	cfr
640420920	20.9958333333333	-33.5375	568	6.89871453432999	5.54907608489522	5.26785815906333	4.36944785246702	8.33447155460094	5.71702770140622	5.5834963087817	5.82008293035236	5.76205138278018	5.83773044716594	5.50125821054473	5.66642668811243	5.60947179518496	3.49650756146648	2.94443897916644	2.89037175789616	4.4188406077966	4.0943445622221	4.0943445622221	4.21950770517611	cfr
640291333	21.1041666666667	-33.5125	386	6.69579891705849	5.57972982598622	5.27811465923052	4.38202663467388	8.30449489796357	5.73657229747919	5.60947179518496	5.8171111599632	5.8664680569333	5.85507192220243	5.52545293913178	5.6970934865054	5.55295958492162	3.46573590279973	2.94443897916644	2.94443897916644	4.36944785246702	4.06044301054642	4.07753744390572	4.12713438504509	cfr
640464146	21.2125	-33.5458333333333	441	6.76157276880406	5.55295958492162	5.26785815906333	4.38202663467388	8.24590926477409	5.70711026474888	5.6021188208797	5.79605775076537	5.76519110278484	5.82894561761021	5.48893772615669	5.68697535633982	5.63835466933375	3.55534806148941	3.04452243772342	2.94443897916644	4.44265125649032	4.15888308335967	4.15888308335967	4.20469261939097	cfr
640334558	21.3125	-33.5208333333333	533	6.8627579130514	5.52545293913178	5.26785815906333	4.39444915467244	8.20821938349683	5.68017260901707	5.58724865840025	5.78382518232974	5.74300318780948	5.55682806169954	5.4510384535657	5.66988092298052	5.66642668811243	3.55534806148941	3.09104245335832	2.89037175789616	4.46590811865458	4.20469261939097	4.30406509320417	4.20469261939097	cfr
640507359	21.3208333333333	-33.5541666666667	502	6.82979373751242	5.53338948872752	5.26269018890489	4.39444915467244	8.21527695893663	5.68017260901707	5.59471137960184	5.77765232322266	5.74939298590825	5.8111409929767	5.45958551414416	5.67675380226828	5.68017260901707	3.58351893845611	3.09104245335832	2.89037175789616	4.47733681447821	4.20469261939097	4.30406509320417	4.23410650459726	cfr
640248171	21.4208333333333	-33.5041666666667	515	6.84374994900622	5.53733426701854	5.26785815906333	4.39444915467244	8.21419441485256	5.68697535633982	5.59098698051086	5.78689738136671	5.82600010738045	5.54126354515843	5.46383180502561	5.68017260901707	5.605802066296	3.49650756146648	2.99573227355399	2.89037175789616	4.40671924726425	4.12713438504509	4.15888308335967	4.12713438504509	cfr
640334587	21.5541666666667	-33.5208333333333	747	7.0647590277918	5.49306144334055	5.24702407216049	4.38202663467388	8.21581779183245	5.64897423816121	5.56452040732269	5.77455154554441	5.79301360838414	5.52146091786225	5.41610040220442	5.63835466933375	5.73657229747919	3.58351893845611	3.13549421592915	2.83321334405622	4.54329478227	4.26267987704132	4.44265125649032	4.26267987704132	cfr
640550595	21.6208333333333	-33.5625	535	6.86484777797086	5.53733426701854	5.24702407216049	4.39444915467244	8.18757739559151	5.68017260901707	5.605802066296	5.76832099579377	5.82600010738045	5.5683445037611	5.45958551414416	5.68357976733868	5.64190707093811	3.49650756146648	2.99573227355399	2.83321334405622	4.44265125649032	4.15888308335967	4.34380542185368	4.15888308335967	cfr
640248201	21.6708333333333	-33.5041666666667	335	6.63068338564237	5.59098698051086	5.26269018890489	4.39444915467244	8.20220843643645	5.73009978297357	5.64190707093811	5.78382518232974	5.8664680569333	5.59471137960184	5.52146091786225	5.7268477475872	5.39362754635236	3.2188758248682	2.70805020110221	2.89037175789616	4.20469261939097	3.89182029811063	4.14313472639153	3.89182029811063	cfr
640507419	21.8208333333333	-33.5541666666667	320	6.61069604471776	5.59842195899838	5.24702407216049	4.36944785246702	8.23031079913502	5.73979291217923	5.64544689764324	5.78996017089725	5.87211778947542	5.62401750618734	5.53338948872752	5.73009978297357	5.4553211153577	3.25809653802148	2.77258872223978	2.83321334405622	4.24849524204936	3.97029191355212	4.18965474202643	3.98898404656427	cfr
640550636	21.9625	-33.5625	315	6.60394382460047	5.6021188208797	5.24702407216049	4.35670882668959	8.29579811063615	5.75574221358691	5.63835466933375	5.8111409929767	5.8805329864007	5.62040086571715	5.54907608489522	5.72358510195238	5.48893772615669	3.29583686600433	2.77258872223978	2.77258872223978	4.27666611901606	4.02535169073515	4.20469261939097	4.04305126783455	cfr
640421043	22.0208333333333	-33.5375	386	6.69579891705849	5.59098698051086	5.25227342804663	4.35670882668959	8.3240937614504	5.75574221358691	5.62762111369064	5.82008293035236	5.87493073085203	5.605802066296	5.54517744447956	5.71042701737487	5.53338948872752	3.3322045101752	2.83321334405622	2.83321334405622	4.33073334028633	4.07753744390572	4.07753744390572	4.0943445622221	cfr
640507470	22.2458333333333	-33.5541666666667	388	6.69826805411541	5.6021188208797	5.25227342804663	4.33073334028633	8.37999795223839	5.77144112313002	5.62401750618734	5.83773044716594	5.80211837537706	5.91620206260743	5.56452040732269	5.70711026474888	5.67332326717149	3.49650756146648	2.94443897916644	2.83321334405622	4.49980967033027	4.15888308335967	4.35670882668959	4.24849524204936	cfr
640291482	22.3458333333333	-33.5125	581	6.91174730025167	5.55295958492162	5.19849703126583	4.35670882668959	8.27588566947436	5.70044357339069	5.63478960316925	5.76205138278018	5.75890177387728	5.54517744447956	5.49306144334055	5.68357976733868	5.92157841964382	3.73766961828337	3.29583686600433	2.77258872223978	4.71849887129509	4.43081679884331	4.45434729625351	4.43081679884331	cfr
640637098	22.4791666666667	-33.5791666666667	762	7.07749805356923	5.50533153593236	5.13579843705026	4.36944785246702	8.14902386805177	5.61677109766657	5.63835466933375	5.68017260901707	5.7268477475872	5.52545293913178	5.4249500174814	5.66642668811243	6.19031540585315	3.97029191355212	3.49650756146648	2.70805020110221	4.94875989037817	4.68213122712422	4.88280192258637	4.68213122712422	cfr
640550710	22.5791666666667	-33.5625	546	6.87626461189077	5.53733426701854	5.13579843705026	4.36944785246702	8.15737044118677	5.63478960316925	5.65248918026865	5.68357976733868	5.75574221358691	5.54907608489522	5.4553211153577	5.68697535633982	6.10031895202006	3.87120101090789	3.36729582998647	2.77258872223978	4.85203026391962	4.58496747867057	4.76217393479776	4.58496747867057	cfr
640550723	22.6875	-33.5625	604	6.93439720992856	5.53338948872752	5.11198778835654	4.36944785246702	8.14148104145742	5.62040086571715	5.66296048013595	5.65948221575962	5.75257263882563	5.54907608489522	5.44673737166631	5.68697535633982	6.21460809842219	3.97029191355212	3.46573590279973	2.70805020110221	4.94875989037817	4.68213122712422	4.89783979995091	4.68213122712422	cfr
640377932	22.7625	-33.5291666666667	692	7.01660968389422	5.52545293913178	5.10594547390058	4.35670882668959	8.14322675036744	5.61677109766657	5.65948221575962	5.65948221575962	5.81413053182507	5.54126354515843	5.44241771052179	5.68017260901707	6.25382881157547	4.02535169073515	3.49650756146648	2.70805020110221	4.99721227376411	4.70953020131233	4.969813299576	4.70953020131233	cfr
640637139	22.8208333333333	-33.5791666666667	850	7.14913159855741	5.50125821054473	5.08140436498446	4.36944785246702	8.10681603894705	5.5834963087817	5.65599181081985	5.63121178182137	5.79301360838414	5.54907608489522	5.40717177146012	5.66642668811243	6.38856140554563	4.14313472639153	3.61091791264422	2.70805020110221	5.12989871492307	4.8283137373023	5.11198778835654	4.84418708645859	cfr
640291552	22.9291666666667	-33.5125	660	6.98749024700099	5.54126354515843	5.09375020080676	4.35670882668959	8.13798045445214	5.62401750618734	5.67675380226828	5.64897423816121	5.82304589548302	5.57972982598622	5.4553211153577	5.6937321388027	6.29710931993394	4.07753744390572	3.49650756146648	2.77258872223978	5.04985600724954	4.7361984483945	4.93447393313069	4.7361984483945	cfr
640550759	22.9875	-33.5625	853	7.15148546390474	5.50938833662798	5.07517381523383	4.35670882668959	8.12710918534638	5.59098698051086	5.66296048013595	5.63121178182137	5.79909265446053	5.55295958492162	5.42053499927229	5.66988092298052	6.4150969591716	4.17438726989564	3.61091791264422	2.83321334405622	5.17614973257383	4.82028156560504	5.08140436498446	4.85203026391962	cfr
640421169	23.0708333333333	-33.5375	884	7.17548971362422	5.50938833662798	5.08140436498446	4.35670882668959	8.15708378502887	5.59842195899838	5.65599181081985	5.64544689764324	5.80211837537706	5.54517744447956	5.4249500174814	5.66296048013595	6.39859493453521	4.17438726989564	3.58351893845611	2.89037175789616	5.17614973257383	4.78749174278205	5.08759633523238	4.8283137373023	cfr
640248383	23.1875	-33.5041666666667	724	7.04490511712937	5.54126354515843	5.08759633523238	4.34380542185368	8.19450550976564	5.63478960316925	5.66988092298052	5.66642668811243	5.82600010738045	5.57215403217776	5.46806014113513	5.68697535633982	6.33327962813969	4.12713438504509	3.49650756146648	2.94443897916644	5.11799381241676	4.70953020131233	5.03043792139244	4.74493212836325	cfr
640637219	23.4875	-33.5791666666667	1253	7.42416528104203	5.43372200355424	5.07517381523383	4.34380542185368	8.16650031915505	5.53338948872752	5.59471137960184	5.64544689764324	5.78689738136671	5.47227067367148	5.34710753071747	5.59842195899838	6.50428817353665	4.29045944114839	3.63758615972639	2.99573227355399	5.30330490805908	4.84418708645859	5.23644196282995	4.89783979995091	cfr
640334837	23.6375	-33.5208333333333	882	7.17395831975679	5.51745289646471	5.10594547390058	4.33073334028633	8.2358907259285	5.62401750618734	5.63478960316925	5.69035945432406	5.85220247977447	5.53733426701854	5.44673737166631	5.65599181081985	6.33505425149806	4.15888308335967	3.43398720448515	3.09104245335832	5.15905529921453	4.64439089914137	5.08140436498446	4.69134788222914	cfr
640291654	23.7791666666667	-33.5125	709	7.03174125876313	5.54126354515843	5.11198778835654	4.33073334028633	8.22443157322116	5.64190707093811	5.64897423816121	5.6937321388027	5.86929691313377	5.56068163101553	5.47227067367148	5.68357976733868	6.31354804627709	4.12713438504509	3.40119738166216	3.09104245335832	5.12396397940326	4.61512051684126	5.04985600724954	4.67282883446191	cfr
640378061	23.8375	-33.5291666666667	778	7.09090982207998	5.52942908751142	5.10594547390058	4.33073334028633	8.20712916807133	5.62762111369064	5.64190707093811	5.68697535633982	5.85793315448346	5.55295958492162	5.4553211153577	5.67332326717149	6.33859407820318	4.15888308335967	3.40119738166216	3.09104245335832	5.14749447681345	4.63472898822964	5.06890420222023	4.69134788222914	cfr
640378095	24.1208333333333	-33.5291666666667	1140	7.35436233042148	5.4553211153577	5.0998664278242	4.35670882668959	8.17751582384608	5.55295958492162	5.59471137960184	5.66296048013595	5.80211837537706	5.48479693349065	5.37063802812766	5.61312810638807	6.4281052726846	4.24849524204936	3.49650756146648	3.09104245335832	5.24174701505964	4.71849887129509	5.17048399503815	4.77912349311153	cfr
640550909	24.2375	-33.5625	1124	7.34407285057307	5.4553211153577	5.08759633523238	4.35670882668959	8.14583961293684	5.54517744447956	5.59842195899838	5.65248918026865	5.79909265446053	5.49306144334055	5.36597601502185	5.62040086571715	6.45204895443723	4.26267987704132	3.52636052461616	3.09104245335832	5.25227342804663	4.74493212836325	5.18178355029209	4.81218435537242	cfr
640334922	24.3458333333333	-33.5208333333333	514	6.84268328223842	5.57594910314632	5.11198778835654	4.34380542185368	8.18283871076603	5.65599181081985	5.67332326717149	5.68357976733868	5.88887795833288	5.6021188208797	5.50125821054473	5.71702770140622	6.13122648948314	4.02535169073515	3.17805383034795	3.17805383034795	4.9416424226093	4.39444915467244	4.82028156560504	4.45434729625351	cfr
640507737	24.4708333333333	-33.5541666666667	551	6.88141130364254	5.5683445037611	5.10594547390058	4.34380542185368	8.16194579946869	5.64190707093811	5.66642668811243	5.67675380226828	5.8805329864007	5.59098698051086	5.48479693349065	5.71042701737487	6.16751649088834	4.04305126783455	3.25809653802148	3.13549421592915	4.95582705760126	4.45434729625351	4.83628190695148	4.51085950651685	cfr
640291744	24.5291666666667	-33.5125	516	6.84481547920826	5.57594910314632	5.11799381241676	4.34380542185368	8.19973896063079	5.65948221575962	5.66642668811243	5.6937321388027	5.85220247977447	5.59471137960184	5.50533153593236	5.71373280550937	6.08677472691231	4.00733318523247	3.13549421592915	3.2188758248682	4.90527477843843	4.33073334028633	4.76217393479776	4.39444915467244	cfr
640248554	24.6125	-33.5041666666667	556	6.88653164253051	5.57215403217776	5.12396397940326	4.34380542185368	8.19973896063079	5.65599181081985	5.65948221575962	5.6970934865054	5.84932477994686	5.59098698051086	5.4971682252932	5.71042701737487	6.08677472691231	4.00733318523247	3.13549421592915	3.2188758248682	4.90527477843843	4.33073334028633	4.89783979995091	4.39444915467244	cfr
640594190	24.9125	-33.5708333333333	981	7.24708058458576	5.48063892334199	5.09375020080676	4.36944785246702	8.09894674894334	5.55295958492162	5.61677109766657	5.64190707093811	5.81413053182507	5.52146091786225	5.38449506278909	5.64897423816121	6.40357419793482	4.23410650459726	3.49650756146648	3.13549421592915	5.18178355029209	4.69134788222914	5.18178355029209	4.74493212836325	cfr
640378210	25.0791666666667	-33.5291666666667	332	6.62671774924902	5.60947179518496	5.14749447681345	4.34380542185368	8.2398574110186	5.69035945432406	5.66296048013595	5.7268477475872	5.8805329864007	5.61677109766657	5.54126354515843	5.73334127689775	5.95064255258773	3.87120101090789	2.99573227355399	3.3322045101752	4.78749174278205	4.23410650459726	4.71849887129509	4.23410650459726	cfr
640551015	25.1208333333333	-33.5625	457	6.77992190747225	5.5834963087817	5.13579843705026	4.34380542185368	8.19808924895612	5.65948221575962	5.65248918026865	5.70711026474888	5.85793315448346	5.6021188208797	5.50938833662798	5.71702770140622	6.06842558824411	3.95124371858143	3.13549421592915	3.25809653802148	4.88280192258637	4.35670882668959	4.8283137373023	4.36944785246702	cfr
640378225	25.2041666666667	-33.5291666666667	358	6.66057514983969	5.605802066296	5.16478597392351	4.35670882668959	8.21635833238616	5.68697535633982	5.65599181081985	5.73009978297357	5.87493073085203	5.6021188208797	5.53733426701854	5.73334127689775	5.97635090929793	3.89182029811063	3.04452243772342	3.3322045101752	4.81218435537242	4.24849524204936	4.74493212836325	4.24849524204936	cfr
640507855	25.4541666666667	-33.5541666666667	258	6.52356230614951	5.62401750618734	5.19295685089021	4.38202663467388	8.15421269491423	5.6970934865054	5.67332326717149	5.72358510195238	5.88887795833288	5.63478960316925	5.54907608489522	5.76205138278018	5.98896141688986	3.87120101090789	3.04452243772342	3.29583686600433	4.82028156560504	4.24849524204936	4.7361984483945	4.24849524204936	cfr
640291866	25.5458333333333	-33.5125	211	6.45204895443723	5.63478960316925	5.20948615284142	4.39444915467244	8.15908865466791	5.71373280550937	5.68017260901707	5.73334127689775	5.89715386763674	5.64544689764324	5.56068163101553	5.77144112313002	5.94542060860658	3.85014760171006	3.04452243772342	3.3322045101752	4.76217393479776	4.21950770517611	4.70048036579242	4.21950770517611	cfr
640551072	25.5958333333333	-33.5625	161	6.36990098282823	5.63121178182137	5.18738580584075	4.38202663467388	8.13035354743124	5.7037824746562	5.68697535633982	5.71702770140622	5.89715386763674	5.64897423816121	5.55682806169954	5.77455154554441	5.98645200528444	3.87120101090789	3.13549421592915	3.2188758248682	4.78749174278205	4.33073334028633	4.71849887129509	4.33073334028633	cfr
640594294	25.7791666666667	-33.5708333333333	225	6.47389069635227	5.61677109766657	5.14166355650266	4.39444915467244	8.05515773181968	5.66642668811243	5.70711026474888	5.65948221575962	5.83188247728352	5.64544689764324	5.52942908751142	5.77144112313002	6.09582456243222	3.93182563272433	3.3322045101752	3.04452243772342	4.87519732320115	4.51085950651685	4.79579054559674	4.51085950651685	cfr
639815771	18.0875	-33.4208333333333	7	6.06378520868761	5.53733426701854	4.69134788222914	4.40671924726425	7.46049030582534	5.41610040220442	5.8348107370626	5.2040066870768	5.67332326717149	5.77144112313002	5.35185813347607	5.76205138278018	5.94803498918065	4.21950770517611	2.19722457733622	4.21950770517611	5.22035582507832	3.43398720448515	3.43398720448515	5.2040066870768	cfr
639902201	18.3375	-33.4375	93	6.24610676548156	5.5683445037611	4.93447393313069	4.35670882668959	7.96311205897929	5.5834963087817	5.77455154554441	5.49306144334055	5.65599181081985	5.83773044716594	5.4510384535657	5.73979291217923	6.06378520868761	4.24849524204936	2.39789527279837	4.12713438504509	5.29330482472449	3.73766961828337	3.76120011569356	5.26785815906333	cfr
639902212	18.4291666666667	-33.4375	224	6.4723462945009	5.56068163101553	4.99721227376411	4.34380542185368	8.06808962627824	5.61677109766657	5.74620319054015	5.56452040732269	5.64190707093811	5.84643877505772	5.46383180502561	5.72031177660741	6.21460809842219	4.36944785246702	2.56494935746154	4.0943445622221	5.42934562895444	3.91202300542815	3.91202300542815	5.40267738187228	cfr
639988624	18.5291666666667	-33.4541666666667	102	6.26339826259162	5.5834963087817	5.03695260241363	4.34380542185368	8.13388088794921	5.65948221575962	5.74620319054015	5.60947179518496	5.65248918026865	5.8664680569333	5.4971682252932	5.73009978297357	6.0591231955818	4.23410650459726	2.484906649788	4.0943445622221	5.27811465923052	3.73766961828337	3.76120011569356	5.25749537202778	cfr
640075029	18.5708333333333	-33.4708333333333	115	6.28785856016178	5.5834963087817	5.04985600724954	4.34380542185368	8.14699869738999	5.66642668811243	5.73979291217923	5.62401750618734	5.65248918026865	5.86929691313377	5.50125821054473	5.73009978297357	6.10255859461357	4.27666611901606	2.56494935746154	4.0943445622221	5.31811999384422	3.76120011569356	3.80666248977032	5.30330490805908	cfr
640204641	18.6708333333333	-33.4958333333333	99	6.25766758788264	5.59471137960184	5.07517381523383	4.34380542185368	8.19118600464279	5.69035945432406	5.73657229747919	5.65248918026865	5.65248918026865	5.88332238848828	5.51745289646471	5.73009978297357	6.15909538849193	4.35670882668959	2.63905732961526	4.12713438504509	5.3890717298165	3.73766961828337	3.80666248977032	5.37989735354046	cfr
640118248	18.7291666666667	-33.4791666666667	169	6.38350663488401	5.59098698051086	5.08759633523238	4.33073334028633	8.21689858091361	5.6970934865054	5.7268477475872	5.66988092298052	5.64544689764324	5.88332238848828	5.52146091786225	5.7268477475872	6.26909628370626	4.46590811865458	2.70805020110221	4.15888308335967	5.50125821054473	3.80666248977032	3.87120101090789	5.4971682252932	cfr
640118260	18.8291666666667	-33.4791666666667	173	6.39024066706535	5.6021188208797	5.10594547390058	4.33073334028633	8.28273588020175	5.72358510195238	5.72358510195238	5.70044357339069	5.64897423816121	5.90263333340137	5.54517744447956	5.7268477475872	6.37672694789863	4.58496747867057	2.70805020110221	4.18965474202643	5.62040086571715	3.87120101090789	3.93182563272433	5.60947179518496	cfr
640075068	18.8958333333333	-33.4708333333333	163	6.37331978957701	5.60947179518496	5.12396397940326	4.31748811353631	8.33014046024638	5.73979291217923	5.71702770140622	5.72358510195238	5.64544689764324	5.91350300563827	5.56068163101553	5.72358510195238	6.42324696353352	4.62497281328427	2.70805020110221	4.17438726989564	5.66642668811243	3.93182563272433	3.93182563272433	5.65248918026865	cfr
640118282	19.0125	-33.4791666666667	107	6.27287700654617	5.62040086571715	5.14749447681345	4.31748811353631	8.36613771649628	5.76205138278018	5.70711026474888	5.75574221358691	5.65248918026865	5.92958914338989	5.5834963087817	5.73009978297357	6.42162226780652	4.62497281328427	2.63905732961526	4.17438726989564	5.66296048013595	3.95124371858143	3.95124371858143	5.64544689764324	cfr
639859092	19.0958333333333	-33.4291666666667	771	7.08506429395255	5.48063892334199	5.10594547390058	4.33073334028633	8.27944348771267	5.62762111369064	5.63121178182137	5.6970934865054	5.53733426701854	5.8171111599632	5.42053499927229	5.62762111369064	6.7719355558396	4.96284463025991	3.09104245335832	4.21950770517611	6.0282785202307	4.29045944114839	4.29045944114839	6.01615715969835	cfr
640204694	19.1125	-33.4958333333333	1175	7.37650812632622	5.37989735354046	5.05624580534831	4.34380542185368	8.18841130807903	5.50533153593236	5.5834963087817	5.63121178182137	5.46383180502561	5.73334127689775	5.29330482472449	5.56068163101553	6.64248680136726	4.8283137373023	3.09104245335832	4.15888308335967	5.8664680569333	4.30406509320417	4.36944785246702	5.85220247977447	cfr
639859110	19.2458333333333	-33.4291666666667	284	6.56103066589657	5.5834963087817	5.18178355029209	4.31748811353631	8.38799525294456	5.75257263882563	5.65948221575962	5.78996017089725	5.5834963087817	5.90808293816893	5.55295958492162	5.6937321388027	6.60665018619822	4.80402104473326	2.77258872223978	4.18965474202643	5.85220247977447	4.0943445622221	4.0943445622221	5.85220247977447	cfr
639902315	19.2875	-33.4375	423	6.74051935960622	5.54517744447956	5.18178355029209	4.31748811353631	8.37355374121463	5.72358510195238	5.63835466933375	5.78074351579233	5.55295958492162	5.88332238848828	5.51745289646471	5.66642668811243	6.77878489768518	4.98360662170834	2.94443897916644	4.21950770517611	6.04263283368238	4.21950770517611	4.21950770517611	6.04263283368238	cfr
640204732	19.4291666666667	-33.4958333333333	1228	7.40913644392013	5.37989735354046	5.10594547390058	4.34380542185368	8.24852912480022	5.53338948872752	5.55682806169954	5.68017260901707	5.44673737166631	5.73979291217923	5.30826769740121	5.54517744447956	6.33327962813969	4.49980967033027	2.83321334405622	4.0943445622221	5.53338948872752	4.11087386417331	4.14313472639153	5.52545293913178	cfr
640161542	19.5125	-33.4875	924	7.20563517641036	5.45958551414416	5.15329159449778	4.34380542185368	8.3059782109673	5.62762111369064	5.59098698051086	5.73334127689775	5.48063892334199	5.80513496891649	5.40717177146012	5.6021188208797	6.23244801655052	4.40671924726425	2.63905732961526	4.12713438504509	5.4553211153577	3.95124371858143	3.97029191355212	5.4553211153577	cfr
640075144	19.5291666666667	-33.4708333333333	435	6.75460409948796	5.5683445037611	5.19849703126583	4.31748811353631	8.37309184744198	5.74300318780948	5.64190707093811	5.79605775076537	5.5683445037611	5.89440283426485	5.53338948872752	5.68017260901707	6.26909628370626	4.46590811865458	2.63905732961526	4.12713438504509	5.4971682252932	3.89182029811063	3.89182029811063	5.4971682252932	cfr
640118357	19.6375	-33.4791666666667	424	6.74170069465205	5.57972982598622	5.20948615284142	4.31748811353631	8.39457347786833	5.75574221358691	5.64190707093811	5.80814248998044	5.57594910314632	5.90536184805457	5.54907608489522	5.68697535633982	6.02102334934953	4.20469261939097	2.484906649788	4.02535169073515	5.21493575760899	3.73766961828337	3.73766961828337	5.21493575760899	cfr
639988778	19.8125	-33.4541666666667	1006	7.26473017792987	5.46806014113513	5.18178355029209	4.34380542185368	8.34236350038058	5.65248918026865	5.58724865840025	5.75890177387728	5.47646355193151	5.8171111599632	5.42053499927229	5.59842195899838	5.68017260901707	3.8286413964891	2.30258509299405	3.91202300542815	4.83628190695148	3.58351893845611	3.58351893845611	4.83628190695148	cfr
639988783	19.8541666666667	-33.4541666666667	1030	7.28138566357028	5.46383180502561	5.18178355029209	4.34380542185368	8.34283980427146	5.64897423816121	5.57972982598622	5.76205138278018	5.46806014113513	5.81413053182507	5.41610040220442	5.59098698051086	5.68357976733868	3.80666248977032	2.39789527279837	3.85014760171006	4.80402104473326	3.63758615972639	3.63758615972639	4.80402104473326	cfr
640204818	20.1458333333333	-33.4958333333333	889	7.17930796950403	5.50533153593236	5.22035582507832	4.34380542185368	8.38867776918081	5.69035945432406	5.5834963087817	5.79605775076537	5.62040086571715	5.84932477994686	5.46806014113513	5.61677109766657	5.6021188208797	3.55534806148941	2.30258509299405	3.58351893845611	4.56434819146784	3.61091791264422	3.61091791264422	4.51085950651685	cfr
639859231	20.2541666666667	-33.4291666666667	813	7.11963563801764	5.53338948872752	5.24174701505964	4.33073334028633	8.44074401925283	5.7268477475872	5.57972982598622	5.83188247728352	5.63478960316925	5.87773578177964	5.50938833662798	5.63121178182137	5.47646355193151	3.40119738166216	2.30258509299405	3.55534806148941	4.43081679884331	3.55534806148941	3.55534806148941	4.31748811353631	cfr
639859242	20.3458333333333	-33.4291666666667	1003	7.26262860097424	5.48479693349065	5.23644196282995	4.34380542185368	8.41027590907016	5.67675380226828	5.54907608489522	5.8111409929767	5.59471137960184	5.83773044716594	5.4510384535657	5.59471137960184	5.54907608489522	3.43398720448515	2.484906649788	3.40119738166216	4.45434729625351	3.71357206670431	3.71357206670431	4.39444915467244	cfr
640032060	20.4958333333333	-33.4625	890	7.1800698743028	5.51342874616498	5.24702407216049	4.34380542185368	8.42683075133585	5.70044357339069	5.55682806169954	5.82600010738045	5.73334127689775	5.85793315448346	5.48063892334199	5.61312810638807	5.53338948872752	3.40119738166216	2.56494935746154	3.29583686600433	4.4188406077966	3.78418963391826	3.78418963391826	4.30406509320417	cfr
640161665	20.5375	-33.4875	839	7.14045304310116	5.52146091786225	5.25227342804663	4.34380542185368	8.41980084540759	5.70711026474888	5.56452040732269	5.82600010738045	5.73979291217923	5.8636311755981	5.48893772615669	5.62401750618734	5.54907608489522	3.40119738166216	2.63905732961526	3.17805383034795	4.4188406077966	3.85014760171006	3.85014760171006	4.29045944114839	cfr
639902478	20.6458333333333	-33.4375	978	7.24494154633701	5.48893772615669	5.25227342804663	4.35670882668959	8.40447232135212	5.67675380226828	5.53733426701854	5.82008293035236	5.71373280550937	5.8406416573734	5.4553211153577	5.59842195899838	5.55295958492162	3.40119738166216	2.70805020110221	3.09104245335832	4.40671924726425	3.89182029811063	3.89182029811063	4.29045944114839	cfr
639988884	20.6958333333333	-33.4541666666667	733	7.05272104923232	5.54907608489522	5.27299955856375	4.34380542185368	8.43879912398823	5.73334127689775	5.5683445037611	5.84643877505772	5.75890177387728	5.88332238848828	5.51745289646471	5.64190707093811	5.44673737166631	3.3322045101752	2.63905732961526	3.09104245335832	4.31748811353631	3.8286413964891	3.8286413964891	4.12713438504509	cfr
640161693	20.7708333333333	-33.4875	1106	7.33236920592906	5.44673737166631	5.23644196282995	4.35670882668959	8.35983738064003	5.63121178182137	5.51745289646471	5.79605775076537	5.68017260901707	5.80513496891649	5.40267738187228	5.57215403217776	5.71373280550937	3.52636052461616	2.94443897916644	2.99573227355399	4.54329478227	4.0943445622221	4.0943445622221	4.43081679884331	cfr
639902508	20.8958333333333	-33.4375	1085	7.3185395485679	5.4553211153577	5.24702407216049	4.35670882668959	8.35655484545343	5.63835466933375	5.51342874616498	5.80513496891649	5.68357976733868	5.80513496891649	5.40267738187228	5.57594910314632	5.66296048013595	3.49650756146648	2.94443897916644	2.94443897916644	4.48863636973214	4.0943445622221	4.0943445622221	4.34380542185368	cfr
639988910	20.9125	-33.4541666666667	754	7.07072410726028	5.52942908751142	5.27299955856375	4.35670882668959	8.39457347786833	5.71042701737487	5.55682806169954	5.8348107370626	5.74620319054015	5.8664680569333	5.49306144334055	5.63478960316925	5.50533153593236	3.36729582998647	2.83321334405622	2.94443897916644	4.34380542185368	3.97029191355212	3.97029191355212	4.12713438504509	cfr
639945725	21.0375	-33.4458333333333	1051	7.29573507274928	5.4510384535657	5.25227342804663	4.36944785246702	8.34283980427146	5.63478960316925	5.51342874616498	5.80211837537706	5.68357976733868	5.80211837537706	5.39816270151775	5.57972982598622	5.70044357339069	3.52636052461616	3.04452243772342	2.83321334405622	4.51085950651685	4.18965474202643	4.18965474202643	4.33073334028633	cfr
640118534	21.1125	-33.4791666666667	517	6.84587987526405	5.54907608489522	5.27811465923052	4.36944785246702	8.30573114487587	5.71702770140622	5.5834963087817	5.82008293035236	5.76519110278484	5.8664680569333	5.49306144334055	5.67332326717149	5.56068163101553	3.46573590279973	2.94443897916644	2.89037175789616	4.38202663467388	4.06044301054642	4.18965474202643	4.12713438504509	cfr
639945757	21.3041666666667	-33.4458333333333	1193	7.38770923908104	5.41164605185504	5.23110861685459	4.36944785246702	8.279189777195	5.5834963087817	5.4971682252932	5.77144112313002	5.64897423816121	5.73009978297357	5.34233425196481	5.55682806169954	5.85793315448346	3.66356164612965	3.29583686600433	2.70805020110221	4.65396035015752	4.39444915467244	4.39444915467244	4.45434729625351	cfr
639816160	21.3291666666667	-33.4208333333333	1557	7.59085212368858	5.32300997913841	5.19849703126583	4.36944785246702	8.2553088117856	5.50125821054473	5.4510384535657	5.73979291217923	5.57972982598622	5.66642668811243	5.24702407216049	5.48893772615669	6.07304453410041	3.85014760171006	3.49650756146648	2.63905732961526	4.85203026391962	4.61512051684126	4.61512051684126	4.69134788222914	cfr
639945775	21.4541666666667	-33.4458333333333	966	7.23633934275434	5.4553211153577	5.24174701505964	4.36944785246702	8.25712628599743	5.62401750618734	5.52545293913178	5.78382518232974	5.76832099579377	5.47646355193151	5.38449506278909	5.59842195899838	5.76519110278484	3.58351893845611	3.17805383034795	2.77258872223978	4.58496747867057	4.27666611901606	4.35670882668959	4.29045944114839	cfr
639945785	21.5375	-33.4458333333333	845	7.14519613499717	5.47646355193151	5.25227342804663	4.38202663467388	8.23615566168312	5.63835466933375	5.54517744447956	5.78074351579233	5.78382518232974	5.50533153593236	5.40267738187228	5.62401750618734	5.71042701737487	3.52636052461616	3.13549421592915	2.77258872223978	4.53259949315326	4.21950770517611	4.30406509320417	4.23410650459726	cfr
639988993	21.6041666666667	-33.4541666666667	427	6.74523634948436	5.5683445037611	5.27299955856375	4.39444915467244	8.22121009392507	5.72031177660741	5.61312810638807	5.79909265446053	5.84932477994686	5.59471137960184	5.4971682252932	5.7037824746562	5.42053499927229	3.25809653802148	2.77258872223978	2.94443897916644	4.24849524204936	3.89182029811063	4.17438726989564	3.91202300542815	cfr
640205005	21.7041666666667	-33.4958333333333	301	6.58479139238572	5.6021188208797	5.26269018890489	4.39444915467244	8.20658361432075	5.73979291217923	5.64897423816121	5.78689738136671	5.87493073085203	5.62762111369064	5.53338948872752	5.73657229747919	5.36129216570943	3.17805383034795	2.70805020110221	2.94443897916644	4.17438726989564	3.8286413964891	4.12713438504509	3.85014760171006	cfr
640032222	21.8458333333333	-33.4625	703	7.02642680869964	5.50938833662798	5.24174701505964	4.38202663467388	8.23642052726539	5.66988092298052	5.5834963087817	5.77765232322266	5.80814248998044	5.53733426701854	5.44241771052179	5.65599181081985	5.68697535633982	3.52636052461616	3.04452243772342	2.89037175789616	4.52178857704904	4.17438726989564	4.29045944114839	4.20469261939097	cfr
639816237	21.9708333333333	-33.4208333333333	810	7.11720550316434	5.4971682252932	5.23110861685459	4.38202663467388	8.23483028044206	5.65599181081985	5.57972982598622	5.76832099579377	5.79605775076537	5.52545293913178	5.4249500174814	5.64190707093811	5.79301360838414	3.66356164612965	3.13549421592915	2.89037175789616	4.63472898822964	4.26267987704132	4.57471097850338	4.27666611901606	cfr
640205041	22.0041666666667	-33.4958333333333	379	6.68710860786651	5.59471137960184	5.26269018890489	4.35670882668959	8.32360844234357	5.76205138278018	5.62762111369064	5.82600010738045	5.87493073085203	5.60947179518496	5.54907608489522	5.71373280550937	5.47227067367148	3.29583686600433	2.77258872223978	2.89037175789616	4.29045944114839	3.98898404656427	4.02535169073515	4.02535169073515	cfr
640118649	22.0708333333333	-33.4791666666667	573	6.9037472575846	5.55682806169954	5.24174701505964	4.35670882668959	8.29379960884682	5.7268477475872	5.62040086571715	5.79909265446053	5.84354441703136	5.57972982598622	5.50533153593236	5.68697535633982	5.71373280550937	3.55534806148941	3.04452243772342	2.89037175789616	4.54329478227	4.20469261939097	4.29045944114839	4.23410650459726	cfr
639859458	22.1458333333333	-33.4291666666667	977	7.24422751560335	5.46806014113513	5.19295685089021	4.36944785246702	8.22174772834662	5.62040086571715	5.57972982598622	5.73657229747919	5.76832099579377	5.47227067367148	5.39362754635236	5.62040086571715	6.00881318544259	3.85014760171006	3.3322045101752	2.83321334405622	4.8283137373023	4.47733681447821	4.63472898822964	4.47733681447821	cfr
640032275	22.2875	-33.4625	602	6.93244789157251	5.55682806169954	5.21493575760899	4.35670882668959	8.29029259122431	5.71702770140622	5.63835466933375	5.77455154554441	5.75890177387728	5.54907608489522	5.50533153593236	5.68697535633982	5.8805329864007	3.73766961828337	3.25809653802148	2.83321334405622	4.70048036579242	4.38202663467388	4.43081679884331	4.38202663467388	cfr
640075478	22.3125	-33.4708333333333	729	7.04925484125584	5.52942908751142	5.19295685089021	4.36944785246702	8.24643378616036	5.67332326717149	5.63121178182137	5.73979291217923	5.73657229747919	5.52942908751142	5.46383180502561	5.66988092298052	5.99396142730657	3.8286413964891	3.36729582998647	2.77258872223978	4.79579054559674	4.48863636973214	4.56434819146784	4.48863636973214	cfr
640075492	22.4291666666667	-33.4708333333333	673	6.99942246750796	5.53338948872752	5.18178355029209	4.36944785246702	8.22523532410167	5.66988092298052	5.63478960316925	5.73334127689775	5.74300318780948	5.53733426701854	5.46383180502561	5.67675380226828	5.98645200528444	3.80666248977032	3.3322045101752	2.77258872223978	4.77068462446567	4.47733681447821	4.69134788222914	4.47733681447821	cfr
640032301	22.5041666666667	-33.4625	674	7.00033446027523	5.52942908751142	5.16478597392351	4.35670882668959	8.20958048347558	5.65948221575962	5.63478960316925	5.72358510195238	5.74300318780948	5.53733426701854	5.45958551414416	5.67675380226828	6.00388706710654	3.8286413964891	3.3322045101752	2.77258872223978	4.77912349311153	4.47733681447821	4.55387689160054	4.47733681447821	cfr
639945935	22.7875	-33.4458333333333	864	7.16006920759613	5.50533153593236	5.12396397940326	4.35670882668959	8.18562889114761	5.61677109766657	5.63835466933375	5.68017260901707	5.80211837537706	5.51342874616498	5.42934562895444	5.65599181081985	6.21060007702465	4.02535169073515	3.43398720448515	2.83321334405622	4.99721227376411	4.63472898822964	4.86753445045558	4.63472898822964	cfr
640205137	22.8041666666667	-33.4958333333333	506	6.83410873881384	5.56068163101553	5.11198778835654	4.35670882668959	8.16451026874704	5.64897423816121	5.68017260901707	5.66988092298052	5.84354441703136	5.57215403217776	5.48063892334199	5.70711026474888	6.16961073249146	3.95124371858143	3.40119738166216	2.70805020110221	4.90527477843843	4.62497281328427	4.77068462446567	4.62497281328427	cfr
639945952	22.9291666666667	-33.4458333333333	922	7.20414929203594	5.50125821054473	5.11198778835654	4.34380542185368	8.19533366716287	5.61312810638807	5.63478960316925	5.68017260901707	5.79605775076537	5.53338948872752	5.4249500174814	5.65248918026865	6.26909628370626	4.0943445622221	3.46573590279973	2.94443897916644	5.06890420222023	4.67282883446191	4.94875989037817	4.67282883446191	cfr
639902759	22.9875	-33.4375	900	7.18765716411496	5.50938833662798	5.11198778835654	4.34380542185368	8.19478163844336	5.62040086571715	5.64190707093811	5.68017260901707	5.80211837537706	5.54126354515843	5.43372200355424	5.65948221575962	6.25766758788264	4.07753744390572	3.43398720448515	2.94443897916644	5.06259503302697	4.64439089914137	4.95582705760126	4.65396035015752	cfr
640161982	23.1791666666667	-33.4875	676	7.00215595440362	5.55295958492162	5.09375020080676	4.34380542185368	8.19229373114764	5.64190707093811	5.67675380226828	5.66642668811243	5.8348107370626	5.5834963087817	5.47646355193151	5.6970934865054	6.30627528694802	4.11087386417331	3.46573590279973	2.94443897916644	5.0998664278242	4.68213122712422	5.00394630594546	4.70953020131233	cfr
639945995	23.2875	-33.4458333333333	684	7.00940893270864	5.55682806169954	5.11198778835654	4.33073334028633	8.2409125416889	5.66296048013595	5.66642668811243	5.6970934865054	5.8406416573734	5.57594910314632	5.49306144334055	5.69035945432406	6.23244801655052	4.06044301054642	3.36729582998647	3.04452243772342	5.04985600724954	4.57471097850338	4.95582705760126	4.60517018598809	cfr
640032402	23.3458333333333	-33.4625	764	7.07918439460967	5.54126354515843	5.11198778835654	4.33073334028633	8.25660734462616	5.65599181081985	5.65248918026865	5.7037824746562	5.83188247728352	5.55682806169954	5.48063892334199	5.67675380226828	6.24804287450843	4.0943445622221	3.36729582998647	3.09104245335832	5.08140436498446	4.57471097850338	4.98360662170834	4.60517018598809	cfr
640205227	23.5541666666667	-33.4958333333333	979	7.24565506759454	5.50125821054473	5.10594547390058	4.33073334028633	8.25035895147729	5.62040086571715	5.62040086571715	5.70044357339069	5.84354441703136	5.51745289646471	5.43372200355424	5.64190707093811	6.31173480915291	4.14313472639153	3.40119738166216	3.13549421592915	5.14749447681345	4.61512051684126	5.06890420222023	4.65396035015752	cfr
640118844	23.6958333333333	-33.4791666666667	1140	7.35436233042148	5.46383180502561	5.10594547390058	4.33073334028633	8.2451219664786	5.5834963087817	5.59471137960184	5.69035945432406	5.8171111599632	5.48479693349065	5.39816270151775	5.61312810638807	6.35437004079735	4.18965474202643	3.43398720448515	3.17805383034795	5.19295685089021	4.64439089914137	5.11799381241676	4.69134788222914	cfr
640032445	23.7041666666667	-33.4625	984	7.24921505711439	5.50125821054473	5.11799381241676	4.33073334028633	8.27078101316267	5.62401750618734	5.61312810638807	5.71042701737487	5.84643877505772	5.51342874616498	5.4380793089232	5.63835466933375	6.27476202124194	4.12713438504509	3.3322045101752	3.17805383034795	5.12396397940326	4.55387689160054	5.04342511691925	4.59511985013459	cfr
639946060	23.8291666666667	-33.4458333333333	936	7.21450441415114	5.51342874616498	5.12396397940326	4.33073334028633	8.25452888193974	5.63121178182137	5.61677109766657	5.71373280550937	5.85220247977447	5.52545293913178	5.44673737166631	5.64897423816121	6.24997524225948	4.12713438504509	3.29583686600433	3.2188758248682	5.10594547390058	4.52178857704904	5.01727983681492	4.55387689160054	cfr
640075676	23.9625	-33.4708333333333	807	7.11476944836646	5.52942908751142	5.12396397940326	4.34380542185368	8.23429963569625	5.63478960316925	5.63478960316925	5.70044357339069	5.8636311755981	5.54907608489522	5.46383180502561	5.66988092298052	6.25575004175337	4.11087386417331	3.29583686600433	3.17805383034795	5.08759633523238	4.52178857704904	5.00394630594546	4.57471097850338	cfr
639902885	24.0375	-33.4375	649	6.97728134163075	5.56068163101553	5.13579843705026	4.34380542185368	8.2398574110186	5.66642668811243	5.65248918026865	5.71373280550937	5.88610403145016	5.57972982598622	5.4971682252932	5.6970934865054	6.15485809401642	4.04305126783455	3.17805383034795	3.2188758248682	4.99721227376411	4.40671924726425	4.89783979995091	4.45434729625351	cfr
640205296	24.1291666666667	-33.4958333333333	705	7.028201432058	5.54517744447956	5.11799381241676	4.34380542185368	8.20111164444276	5.63835466933375	5.64897423816121	5.69035945432406	5.86929691313377	5.56452040732269	5.46806014113513	5.68697535633982	6.2363695902037	4.0943445622221	3.25809653802148	3.17805383034795	5.05624580534831	4.49980967033027	4.969813299576	4.55387689160054	cfr
640205305	24.2041666666667	-33.4958333333333	700	7.02375895473844	5.54517744447956	5.11799381241676	4.34380542185368	8.20028826028755	5.63835466933375	5.64897423816121	5.69035945432406	5.86929691313377	5.5683445037611	5.47227067367148	5.68697535633982	6.21260609575152	4.07753744390572	3.25809653802148	3.17805383034795	5.03043792139244	4.47733681447821	4.93447393313069	4.53259949315326	cfr
640032538	24.4791666666667	-33.4625	518	6.84694313958538	5.5834963087817	5.13579843705026	4.34380542185368	8.22121009392507	5.67675380226828	5.66642668811243	5.71042701737487	5.89989735358249	5.59842195899838	5.51745289646471	5.71702770140622	6.00881318544259	3.97029191355212	2.99573227355399	3.3322045101752	4.85203026391962	4.21950770517611	4.70953020131233	4.27666611901606	cfr
639946168	24.7291666666667	-33.4458333333333	329	6.62273632394984	5.61677109766657	5.14166355650266	4.33073334028633	8.25114213909075	5.70711026474888	5.67675380226828	5.73009978297357	5.88610403145016	5.62401750618734	5.55295958492162	5.73979291217923	5.90263333340137	3.89182029811063	2.94443897916644	3.3322045101752	4.76217393479776	4.14313472639153	4.53259949315326	4.17438726989564	cfr
639902974	24.7791666666667	-33.4375	355	6.65672652417839	5.61312810638807	5.15329159449778	4.33073334028633	8.27461194620955	5.70711026474888	5.66642668811243	5.73979291217923	5.88332238848828	5.61677109766657	5.55295958492162	5.73334127689775	5.89715386763674	3.89182029811063	2.94443897916644	3.3322045101752	4.76217393479776	4.14313472639153	4.52178857704904	4.17438726989564	cfr
640032588	24.8958333333333	-33.4625	471	6.79570577517351	5.59098698051086	5.15329159449778	4.34380542185368	8.26126815057765	5.68357976733868	5.64897423816121	5.73334127689775	5.86929691313377	5.59471137960184	5.52942908751142	5.71373280550937	5.97380961186926	3.95124371858143	2.99573227355399	3.36729582998647	4.8283137373023	4.20469261939097	4.60517018598809	4.23410650459726	cfr
639946192	24.9291666666667	-33.4458333333333	458	6.78105762593618	5.59471137960184	5.15905529921453	4.33073334028633	8.26950076718061	5.6937321388027	5.64897423816121	5.74300318780948	5.86929691313377	5.59842195899838	5.53338948872752	5.71702770140622	5.94542060860658	3.93182563272433	2.94443897916644	3.36729582998647	4.80402104473326	4.17438726989564	4.57471097850338	4.18965474202643	cfr
639989407	25.0541666666667	-33.4541666666667	337	6.63331843328038	5.61677109766657	5.17048399503815	4.33073334028633	8.30102525383845	5.71373280550937	5.65248918026865	5.75890177387728	5.88887795833288	5.59842195899838	5.56068163101553	5.73009978297357	5.8636311755981	3.85014760171006	2.89037175789616	3.40119738166216	4.7361984483945	4.0943445622221	4.45434729625351	4.0943445622221	cfr
640205442	25.3458333333333	-33.4958333333333	204	6.44094654063292	5.63835466933375	5.2040066870768	4.36944785246702	8.21392359562274	5.72358510195238	5.66642668811243	5.75574221358691	5.90263333340137	5.63478960316925	5.57215403217776	5.76205138278018	5.88610403145016	3.8286413964891	2.94443897916644	3.40119738166216	4.76217393479776	4.11087386417331	4.66343909411207	4.11087386417331	cfr
639383782	18.1791666666667	-33.3375	4	6.05678401322862	5.58724865840025	4.81218435537242	4.33073334028633	7.84854348245668	5.54907608489522	5.82008293035236	5.3890717298165	5.68357976733868	5.8406416573734	5.4553211153577	5.76832099579377	5.84354441703136	4.0943445622221	2.19722457733622	4.20469261939097	5.11198778835654	3.36729582998647	3.36729582998647	5.09375020080676	cfr
639513393	18.2708333333333	-33.3625	140	6.33327962813969	5.5683445037611	4.89783979995091	4.34380542185368	7.95226330865705	5.57215403217776	5.78382518232974	5.46806014113513	5.65948221575962	5.83773044716594	5.4510384535657	5.74300318780948	6.04500531403601	4.23410650459726	2.39789527279837	4.11087386417331	5.27811465923052	3.68887945411394	3.71357206670431	5.25749537202778	cfr
639427004	18.3625	-33.3458333333333	125	6.30627528694802	5.5834963087817	4.95582705760126	4.34380542185368	8.0487882835342	5.62040086571715	5.77455154554441	5.53338948872752	5.66296048013595	5.85793315448346	5.48063892334199	5.74300318780948	5.99893656194668	4.17438726989564	2.39789527279837	4.12713438504509	5.2257466737132	3.63758615972639	3.66356164612965	5.20948615284142	cfr
639599807	18.3875	-33.3791666666667	118	6.29341927884648	5.57972982598622	4.969813299576	4.34380542185368	8.0519780789023	5.62040086571715	5.76832099579377	5.54126354515843	5.65948221575962	5.85507192220243	5.48063892334199	5.73979291217923	6.01859321449623	4.20469261939097	2.39789527279837	4.11087386417331	5.24702407216049	3.66356164612965	3.68887945411394	5.2257466737132	cfr
639772619	18.4875	-33.4125	127	6.30991827822652	5.5834963087817	5.02388052084628	4.34380542185368	8.11761074646623	5.65248918026865	5.75257263882563	5.59471137960184	5.65248918026865	5.8636311755981	5.49306144334055	5.73334127689775	6.05678401322862	4.21950770517611	2.484906649788	4.0943445622221	5.27299955856375	3.73766961828337	3.76120011569356	5.25227342804663	cfr
639643032	18.5958333333333	-33.3875	102	6.26339826259162	5.6021188208797	5.04985600724954	4.33073334028633	8.18423477409482	5.69035945432406	5.75574221358691	5.63121178182137	5.66296048013595	5.88610403145016	5.52545293913178	5.73979291217923	6.01615715969835	4.20469261939097	2.484906649788	4.12713438504509	5.24174701505964	3.58351893845611	3.66356164612965	5.23644196282995	cfr
639513435	18.6208333333333	-33.3625	133	6.32076829425058	5.605802066296	5.05624580534831	4.33073334028633	8.21851757748959	5.70044357339069	5.75574221358691	5.64190707093811	5.66296048013595	5.89164421182577	5.53338948872752	5.73657229747919	6.04025471127741	4.21950770517611	2.484906649788	4.14313472639153	5.26269018890489	3.58351893845611	3.66356164612965	5.25749537202778	cfr
639556650	18.7458333333333	-33.3708333333333	210	6.45047042214418	5.59842195899838	5.08759633523238	4.33073334028633	8.26152644839647	5.71373280550937	5.73657229747919	5.67675380226828	5.64897423816121	5.89440283426485	5.53733426701854	5.7268477475872	6.25190388316589	4.43081679884331	2.63905732961526	4.14313472639153	5.48063892334199	3.78418963391826	3.85014760171006	5.48063892334199	cfr
639427056	18.7958333333333	-33.3458333333333	278	6.55250788703459	5.59098698051086	5.0998664278242	4.33073334028633	8.29779262638086	5.71702770140622	5.72358510195238	5.6937321388027	5.63835466933375	5.89440283426485	5.53733426701854	5.71373280550937	6.38519439899773	4.56434819146784	2.70805020110221	4.17438726989564	5.62401750618734	3.89182029811063	3.95124371858143	5.61677109766657	cfr
639427072	18.9291666666667	-33.3458333333333	120	6.29710931993394	5.61312810638807	5.13579843705026	4.31748811353631	8.358666283188	5.75257263882563	5.71373280550937	5.73979291217923	5.64897423816121	5.92425579741453	5.57594910314632	5.7268477475872	6.30627528694802	4.48863636973214	2.56494935746154	4.17438726989564	5.54126354515843	3.85014760171006	3.85014760171006	5.52146091786225	cfr
639513482	19.0125	-33.3625	76	6.21260609575152	5.62401750618734	5.14749447681345	4.30406509320417	8.38251828808963	5.76832099579377	5.70711026474888	5.76205138278018	5.65248918026865	5.93489419561959	5.59098698051086	5.73009978297357	6.31173480915291	4.51085950651685	2.484906649788	4.17438726989564	5.54517744447956	3.87120101090789	3.87120101090789	5.51745289646471	cfr
639729488	19.0625	-33.4041666666667	118	6.29341927884648	5.61677109766657	5.15905529921453	4.31748811353631	8.38228942895144	5.76519110278484	5.6970934865054	5.76832099579377	5.64544689764324	5.92958914338989	5.5834963087817	5.72358510195238	6.4085287910595	4.59511985013459	2.56494935746154	4.17438726989564	5.64190707093811	3.95124371858143	3.95124371858143	5.62040086571715	cfr
639427103	19.1875	-33.3458333333333	277	6.5510803350434	5.57972982598622	5.18178355029209	4.31748811353631	8.4040244933106	5.75574221358691	5.65948221575962	5.79301360838414	5.605802066296	5.91079664404053	5.55682806169954	5.69035945432406	6.62140565176413	4.79579054559674	2.77258872223978	4.18965474202643	5.8636311755981	4.14313472639153	4.14313472639153	5.85507192220243	cfr
639686309	19.2375	-33.3958333333333	459	6.78219205600679	5.53733426701854	5.17614973257383	4.31748811353631	8.37562962709445	5.71702770140622	5.63121178182137	5.78074351579233	5.54517744447956	5.87773578177964	5.50938833662798	5.65948221575962	6.85646198459459	5.06259503302697	2.99573227355399	4.21950770517611	6.12029741895095	4.29045944114839	4.29045944114839	6.12029741895095	cfr
639772717	19.3041666666667	-33.4125	787	7.09837563859079	5.47646355193151	5.14749447681345	4.33073334028633	8.31996102188653	5.65248918026865	5.605802066296	5.74300318780948	5.52146091786225	5.82008293035236	5.42934562895444	5.61677109766657	6.57786135772105	4.77068462446567	2.83321334405622	4.21950770517611	5.83773044716594	4.11087386417331	4.15888308335967	5.83188247728352	cfr
639686332	19.4291666666667	-33.3958333333333	531	6.86066367144829	5.53733426701854	5.19295685089021	4.31748811353631	8.38434727808281	5.72358510195238	5.62040086571715	5.79605775076537	5.54126354515843	5.87773578177964	5.50938833662798	5.65599181081985	6.54678541076052	4.75359019110636	2.77258872223978	4.20469261939097	5.80211837537706	4.07753744390572	4.07753744390572	5.80211837537706	cfr
639772742	19.5125	-33.4125	1137	7.35244110024358	5.40717177146012	5.14749447681345	4.34380542185368	8.3086919168389	5.5834963087817	5.55295958492162	5.7268477475872	5.45958551414416	5.76832099579377	5.35185813347607	5.55682806169954	6.13772705408623	4.30406509320417	2.56494935746154	4.11087386417331	5.34710753071747	3.91202300542815	3.93182563272433	5.34233425196481	cfr
639599952	19.5958333333333	-33.3791666666667	1182	7.38087903556412	5.40717177146012	5.15905529921453	4.34380542185368	8.31678912707152	5.58724865840025	5.54517744447956	5.73657229747919	5.4510384535657	5.77144112313002	5.35185813347607	5.55295958492162	6.00388706710654	4.15888308335967	2.484906649788	4.06044301054642	5.19295685089021	3.87120101090789	3.87120101090789	5.18738580584075	cfr
639686355	19.6208333333333	-33.3958333333333	1806	7.70930833338587	5.23110861685459	5.08759633523238	4.35670882668959	8.19229373114764	5.38449506278909	5.45958551414416	5.64190707093811	5.32300997913841	5.63121178182137	5.12989871492307	5.42934562895444	6.35437004079735	4.38202663467388	3.17805383034795	3.80666248977032	5.42053499927229	4.4188406077966	4.4188406077966	5.42053499927229	cfr
639772769	19.7375	-33.4125	622	6.95177216439891	5.55682806169954	5.20948615284142	4.31748811353631	8.41913925094085	5.73979291217923	5.62040086571715	5.8111409929767	5.54517744447956	5.89164421182577	5.52942908751142	5.65948221575962	5.79605775076537	3.97029191355212	2.30258509299405	3.95124371858143	4.9416424226093	3.63758615972639	3.63758615972639	4.9416424226093	cfr
639427182	19.8458333333333	-33.3458333333333	815	7.12125245324454	5.52942908751142	5.21493575760899	4.33073334028633	8.43381158247719	5.72031177660741	5.59842195899838	5.8111409929767	5.54517744447956	5.87493073085203	5.50533153593236	5.63121178182137	5.4971682252932	3.66356164612965	2.07944154167984	3.8286413964891	4.58496747867057	3.46573590279973	3.46573590279973	4.57471097850338	cfr
639599988	19.8958333333333	-33.3791666666667	999	7.25981961036319	5.48063892334199	5.2040066870768	4.34380542185368	8.38206051742474	5.67332326717149	5.57972982598622	5.78382518232974	5.48063892334199	5.83188247728352	5.44241771052179	5.6021188208797	5.52942908751142	3.66356164612965	2.19722457733622	3.85014760171006	4.62497281328427	3.49650756146648	3.49650756146648	4.62497281328427	cfr
639686401	20.0041666666667	-33.3958333333333	787	7.09837563859079	5.53733426701854	5.2257466737132	4.33073334028633	8.43923164994653	5.7268477475872	5.59471137960184	5.82008293035236	5.63835466933375	5.87773578177964	5.50938833662798	5.63478960316925	5.4971682252932	3.55534806148941	2.07944154167984	3.71357206670431	4.52178857704904	3.40119738166216	3.40119738166216	4.44265125649032	cfr
639427211	20.0875	-33.3458333333333	877	7.17011954344963	5.52146091786225	5.23644196282995	4.33073334028633	8.43771698991444	5.71702770140622	5.57594910314632	5.82600010738045	5.62401750618734	5.8664680569333	5.49306144334055	5.62040086571715	5.43372200355424	3.46573590279973	2.07944154167984	3.68887945411394	4.44265125649032	3.43398720448515	3.43398720448515	4.33073334028633	cfr
639600023	20.1875	-33.3791666666667	991	7.25417784645652	5.48893772615669	5.23110861685459	4.34380542185368	8.41116578677071	5.68357976733868	5.55682806169954	5.8111409929767	5.59842195899838	5.8406416573734	5.4553211153577	5.59842195899838	5.4971682252932	3.46573590279973	2.30258509299405	3.55534806148941	4.45434729625351	3.55534806148941	3.55534806148941	4.39444915467244	cfr
639384032	20.2625	-33.3375	939	7.21670948670946	5.50938833662798	5.24702407216049	4.33073334028633	8.44612674298238	5.70711026474888	5.55295958492162	5.8348107370626	5.61312810638807	5.85793315448346	5.48063892334199	5.605802066296	5.41164605185504	3.36729582998647	2.19722457733622	3.52636052461616	4.35670882668959	3.52636052461616	3.52636052461616	4.26267987704132	cfr
639686450	20.4125	-33.3958333333333	893	7.18235211188526	5.51745289646471	5.25227342804663	4.34380542185368	8.43879912398823	5.71042701737487	5.55682806169954	5.8348107370626	5.73657229747919	5.8636311755981	5.48893772615669	5.61677109766657	5.44673737166631	3.3322045101752	2.39789527279837	3.36729582998647	4.34380542185368	3.63758615972639	3.63758615972639	4.24849524204936	cfr
639686480	20.6625	-33.3958333333333	1091	7.32251043399739	5.46383180502561	5.24702407216049	4.34380542185368	8.40043463080604	5.65599181081985	5.51745289646471	5.8171111599632	5.69035945432406	5.82008293035236	5.4249500174814	5.57594910314632	5.5834963087817	3.43398720448515	2.77258872223978	3.13549421592915	4.44265125649032	3.93182563272433	3.93182563272433	4.33073334028633	cfr
639686484	20.6958333333333	-33.3958333333333	990	7.25347038268453	5.48893772615669	5.25749537202778	4.34380542185368	8.41913925094085	5.68357976733868	5.52942908751142	5.83188247728352	5.71042701737487	5.8406416573734	5.4553211153577	5.59471137960184	5.50938833662798	3.40119738166216	2.70805020110221	3.09104245335832	4.36944785246702	3.89182029811063	3.89182029811063	4.21950770517611	cfr
639772912	20.9291666666667	-33.4125	587	6.9177056098353	5.5683445037611	5.28826703069454	4.35670882668959	8.41715183723601	5.74939298590825	5.57594910314632	5.85507192220243	5.8636311755981	5.8636311755981	5.53338948872752	5.66296048013595	5.37989735354046	3.25809653802148	2.70805020110221	2.99573227355399	4.21950770517611	3.87120101090789	3.87120101090789	3.98898404656427	cfr
639643325	21.0375	-33.3875	590	6.92067150424868	5.55682806169954	5.28826703069454	4.35670882668959	8.38183155348556	5.73657229747919	5.57215403217776	5.84643877505772	5.85220247977447	5.88332238848828	5.51745289646471	5.65948221575962	5.3890717298165	3.25809653802148	2.77258872223978	2.94443897916644	4.21950770517611	3.89182029811063	3.89182029811063	3.95124371858143	cfr
639556967	21.3875	-33.3708333333333	1325	7.46622755621548	5.38449506278909	5.2257466737132	4.36944785246702	8.28147085789517	5.56452040732269	5.47646355193151	5.77144112313002	5.72031177660741	5.40717177146012	5.31320597904179	5.53338948872752	5.90263333340137	3.73766961828337	3.3322045101752	2.70805020110221	4.70048036579242	4.45434729625351	4.46590811865458	4.47733681447821	cfr
639643401	21.6708333333333	-33.3875	957	7.22983877815125	5.45958551414416	5.24174701505964	4.36944785246702	8.26100978602383	5.62762111369064	5.52942908751142	5.78382518232974	5.76832099579377	5.48479693349065	5.39362754635236	5.6021188208797	5.76205138278018	3.61091791264422	3.13549421592915	2.83321334405622	4.59511985013459	4.24849524204936	4.38202663467388	4.26267987704132	cfr
639643410	21.7458333333333	-33.3875	1386	7.50052948539529	5.37063802812766	5.19849703126583	4.38202663467388	8.22871079879369	5.53338948872752	5.49306144334055	5.73334127689775	5.70044357339069	5.40267738187228	5.29330482472449	5.53338948872752	6.05208916892442	3.87120101090789	3.43398720448515	2.70805020110221	4.85203026391962	4.56434819146784	4.67282883446191	4.57471097850338	cfr
639470618	21.8125	-33.3541666666667	833	7.13568734702814	5.48479693349065	5.24702407216049	4.36944785246702	8.2630748358026	5.65599181081985	5.55295958492162	5.78996017089725	5.78996017089725	5.50938833662798	5.42053499927229	5.62762111369064	5.65948221575962	3.55534806148941	3.04452243772342	2.99573227355399	4.52178857704904	4.11087386417331	4.29045944114839	4.14313472639153	cfr
639384231	21.9208333333333	-33.3375	1333	7.47079377419506	5.3890717298165	5.19849703126583	4.36944785246702	8.24275634571448	5.55682806169954	5.50125821054473	5.74620319054015	5.71373280550937	5.3890717298165	5.31320597904179	5.54907608489522	6.03548143252476	3.89182029811063	3.36729582998647	2.83321334405622	4.85981240436167	4.51085950651685	4.69134788222914	4.51085950651685	cfr
639643441	22.0041666666667	-33.3875	779	7.09174211509515	5.50125821054473	5.23110861685459	4.36944785246702	8.25426877009018	5.66988092298052	5.57972982598622	5.78074351579233	5.79909265446053	5.52942908751142	5.4380793089232	5.64190707093811	5.75257263882563	3.63758615972639	3.09104245335832	2.94443897916644	4.60517018598809	4.21950770517611	4.36944785246702	4.23410650459726	cfr
639729851	22.0875	-33.4041666666667	811	7.11801620446533	5.50125821054473	5.22035582507832	4.36944785246702	8.24354550792826	5.66642668811243	5.59471137960184	5.76519110278484	5.79605775076537	5.53338948872752	5.4380793089232	5.64897423816121	5.85793315448346	3.73766961828337	3.17805383034795	2.89037175789616	4.70048036579242	4.33073334028633	4.46590811865458	4.34380542185368	cfr
639643459	22.1541666666667	-33.3875	743	7.06133436691044	5.52545293913178	5.22035582507832	4.36944785246702	8.26744895830485	5.69035945432406	5.61677109766657	5.76832099579377	5.81413053182507	5.55295958492162	5.46806014113513	5.66642668811243	5.85793315448346	3.73766961828337	3.17805383034795	2.94443897916644	4.70048036579242	4.33073334028633	4.45434729625351	4.34380542185368	cfr
639384274	22.2791666666667	-33.3375	1361	7.48661331313996	5.39362754635236	5.16478597392351	4.36944785246702	8.2117543973752	5.54907608489522	5.52942908751142	5.71702770140622	5.71702770140622	5.4249500174814	5.31320597904179	5.55682806169954	6.16961073249146	4.02535169073515	3.46573590279973	2.89037175789616	4.99043258677874	4.61512051684126	4.83628190695148	4.61512051684126	cfr
639513884	22.3625	-33.3625	1747	7.68248244653451	5.29831736654804	5.13579843705026	4.36944785246702	8.19118600464279	5.4510384535657	5.47227067367148	5.68357976733868	5.64897423816121	5.34233425196481	5.20948615284142	5.48479693349065	6.37161184723186	4.18965474202643	3.66356164612965	2.83321334405622	5.17614973257383	4.80402104473326	5.05624580534831	4.82028156560504	cfr
639470697	22.4708333333333	-33.3541666666667	924	7.20563517641036	5.49306144334055	5.17614973257383	4.36944785246702	8.22737550683403	5.63835466933375	5.60947179518496	5.7268477475872	5.78996017089725	5.4971682252932	5.4249500174814	5.64190707093811	6.03548143252476	3.91202300542815	3.3322045101752	2.94443897916644	4.85981240436167	4.46590811865458	4.67282883446191	4.46590811865458	cfr
639557122	22.6791666666667	-33.3708333333333	931	7.21081845347222	5.4971682252932	5.14749447681345	4.35670882668959	8.21256839823415	5.62762111369064	5.62040086571715	5.70711026474888	5.79605775076537	5.50533153593236	5.4249500174814	5.64897423816121	6.12249280951439	3.97029191355212	3.36729582998647	2.94443897916644	4.92725368515721	4.53259949315326	4.77912349311153	4.53259949315326	cfr
639773147	22.8875	-33.4125	1028	7.28000825288419	5.48479693349065	5.12396397940326	4.35670882668959	8.2117543973752	5.605802066296	5.61677109766657	5.69035945432406	5.78382518232974	5.50938833662798	5.41164605185504	5.63478960316925	6.24997524225948	4.07753744390572	3.43398720448515	2.94443897916644	5.05624580534831	4.64439089914137	4.94875989037817	4.64439089914137	cfr
639600375	23.1208333333333	-33.3791666666667	753	7.06987412845857	5.54517744447956	5.12989871492307	4.33073334028633	8.25997565976828	5.66642668811243	5.65248918026865	5.71373280550937	5.83188247728352	5.56068163101553	5.48479693349065	5.67675380226828	6.1527326947041	4.00733318523247	3.29583686600433	3.04452243772342	4.98360662170834	4.51085950651685	4.86753445045558	4.51085950651685	cfr
639470794	23.2791666666667	-33.3541666666667	892	7.18159194461187	5.52942908751142	5.14166355650266	4.31748811353631	8.31605572036464	5.66642668811243	5.62401750618734	5.73979291217923	5.82304589548302	5.53338948872752	5.47646355193151	5.65248918026865	6.10702288774225	4.00733318523247	3.17805383034795	3.2188758248682	4.99043258677874	4.40671924726425	4.87519732320115	4.40671924726425	cfr
639384402	23.3458333333333	-33.3375	879	7.17165682276851	5.53338948872752	5.14749447681345	4.31748811353631	8.33973976601914	5.68017260901707	5.62040086571715	5.75574221358691	5.82600010738045	5.52942908751142	5.48893772615669	5.65248918026865	6.0591231955818	3.98898404656427	3.13549421592915	3.3322045101752	4.969813299576	4.33073334028633	4.85203026391962	4.34380542185368	cfr
639686838	23.6458333333333	-33.3958333333333	938	7.21597500265147	5.51745289646471	5.13579843705026	4.31748811353631	8.31434234336979	5.65599181081985	5.60947179518496	5.74300318780948	5.8636311755981	5.51745289646471	5.46383180502561	5.64190707093811	6.1527326947041	4.06044301054642	3.17805383034795	3.29583686600433	5.04342511691925	4.40671924726425	4.9416424226093	4.43081679884331	cfr
639686861	23.8375	-33.3958333333333	748	7.06561336359772	5.54907608489522	5.14166355650266	4.33073334028633	8.2872767558146	5.67332326717149	5.63478960316925	5.73657229747919	5.88332238848828	5.55682806169954	5.49306144334055	5.67675380226828	6.13339804299665	4.04305126783455	3.13549421592915	3.29583686600433	5.01063529409626	4.36944785246702	4.91265488573605	4.40671924726425	cfr
639600470	23.9125	-33.3791666666667	718	7.03966034986208	5.55682806169954	5.14749447681345	4.33073334028633	8.27664912542186	5.67675380226828	5.64190707093811	5.73334127689775	5.88610403145016	5.56452040732269	5.4971682252932	5.68697535633982	6.10702288774225	4.02535169073515	3.09104245335832	3.29583686600433	4.98360662170834	4.33073334028633	4.88280192258637	4.36944785246702	cfr
639600566	24.7125	-33.3791666666667	428	6.74641212857337	5.61312810638807	5.17048399503815	4.33073334028633	8.2872767558146	5.71702770140622	5.66296048013595	5.75257263882563	5.88332238848828	5.60947179518496	5.55682806169954	5.7268477475872	5.8664680569333	3.91202300542815	2.83321334405622	3.43398720448515	4.75359019110636	4.06044301054642	4.53259949315326	4.0943445622221	cfr
639686974	24.7791666666667	-33.3958333333333	382	6.69084227741856	5.61677109766657	5.16478597392351	4.33073334028633	8.28045768658256	5.71702770140622	5.66296048013595	5.75257263882563	5.88610403145016	5.61677109766657	5.55682806169954	5.73334127689775	5.85507192220243	3.89182029811063	2.83321334405622	3.43398720448515	4.74493212836325	4.06044301054642	4.49980967033027	4.0943445622221	cfr
639470990	24.9125	-33.3541666666667	510	6.83840520084734	5.59842195899838	5.18178355029209	4.33073334028633	8.30696586536857	5.71042701737487	5.63835466933375	5.76832099579377	5.87493073085203	5.59098698051086	5.54126354515843	5.71042701737487	5.88610403145016	3.93182563272433	2.83321334405622	3.46573590279973	4.77912349311153	4.06044301054642	4.55387689160054	4.07753744390572	cfr
639427802	25.0125	-33.3458333333333	473	6.79794041297493	5.605802066296	5.19295685089021	4.33073334028633	8.33926198292358	5.72031177660741	5.63121178182137	5.78382518232974	5.88332238848828	5.57594910314632	5.55295958492162	5.71042701737487	5.85507192220243	3.91202300542815	2.77258872223978	3.49650756146648	4.75359019110636	4.02535169073515	4.51085950651685	4.02535169073515	cfr
639514237	25.3041666666667	-33.3625	438	6.75809450442773	5.61312810638807	5.21493575760899	4.34380542185368	8.29679586577005	5.72358510195238	5.63478960316925	5.78382518232974	5.88332238848828	5.59098698051086	5.55682806169954	5.72358510195238	5.91079664404053	3.91202300542815	2.89037175789616	3.43398720448515	4.77912349311153	4.0943445622221	4.55387689160054	4.0943445622221	cfr
639471052	25.4291666666667	-33.3541666666667	374	6.68085467879022	5.62401750618734	5.23110861685459	4.36944785246702	8.26642147298455	5.73334127689775	5.64544689764324	5.78382518232974	5.89164421182577	5.60947179518496	5.56068163101553	5.73979291217923	5.90808293816893	3.91202300542815	2.89037175789616	3.43398720448515	4.77912349311153	4.07753744390572	4.75359019110636	4.07753744390572	cfr
639427877	25.6375	-33.3458333333333	510	6.83840520084734	5.59842195899838	5.2040066870768	4.39444915467244	8.16650031915505	5.68697535633982	5.65599181081985	5.73009978297357	5.90536184805457	5.605802066296	5.52146091786225	5.73657229747919	6.11589212548303	4.06044301054642	3.13549421592915	3.36729582998647	4.95582705760126	4.33073334028633	4.95582705760126	4.33073334028633	cfr
639557489	25.7375	-33.3708333333333	483	6.80903930604298	5.59842195899838	5.19295685089021	4.39444915467244	8.12237124340655	5.68017260901707	5.66988092298052	5.71042701737487	5.82008293035236	5.61312810638807	5.51745289646471	5.74300318780948	6.14418563412565	4.06044301054642	3.17805383034795	3.3322045101752	4.969813299576	4.38202663467388	4.96284463025991	4.38202663467388	cfr
639557494	25.7791666666667	-33.3708333333333	481	6.80682936039218	5.59842195899838	5.18738580584075	4.39444915467244	8.12088602109284	5.67332326717149	5.66988092298052	5.7037824746562	5.82008293035236	5.61312810638807	5.51342874616498	5.74300318780948	6.16331480403464	4.07753744390572	3.2188758248682	3.3322045101752	4.99043258677874	4.40671924726425	4.98360662170834	4.40671924726425	cfr
639297380	18.1625	-33.3208333333333	7	6.06378520868761	5.59098698051086	4.80402104473326	4.33073334028633	7.85515700588134	5.54907608489522	5.82304589548302	5.38449506278909	5.68697535633982	5.84354441703136	5.45958551414416	5.76832099579377	5.82894561761021	4.0943445622221	2.07944154167984	4.18965474202643	5.10594547390058	3.3322045101752	3.3322045101752	5.08140436498446	cfr
639340593	18.2708333333333	-33.3291666666667	111	6.2803958389602	5.5834963087817	4.89783979995091	4.33073334028633	7.98309894071089	5.59098698051086	5.78689738136671	5.48479693349065	5.66642668811243	5.84932477994686	5.46806014113513	5.74939298590825	5.96357934361845	4.17438726989564	2.30258509299405	4.14313472639153	5.20948615284142	3.55534806148941	3.58351893845611	5.18738580584075	cfr
639254200	18.3291666666667	-33.3125	127	6.30991827822652	5.58724865840025	4.9416424226093	4.33073334028633	8.04269949689764	5.61677109766657	5.78074351579233	5.52146091786225	5.66642668811243	5.85793315448346	5.48479693349065	5.74620319054015	5.97380961186926	4.15888308335967	2.30258509299405	4.14313472639153	5.2040066870768	3.58351893845611	3.61091791264422	5.18738580584075	cfr
639340605	18.3708333333333	-33.3291666666667	106	6.2709884318583	5.58724865840025	4.96284463025991	4.33073334028633	8.06557942728209	5.62762111369064	5.77455154554441	5.54126354515843	5.66642668811243	5.8636311755981	5.48893772615669	5.74300318780948	5.95842469302978	4.14313472639153	2.30258509299405	4.11087386417331	5.18738580584075	3.58351893845611	3.61091791264422	5.17048399503815	cfr
639254221	18.5041666666667	-33.3125	67	6.19440539110467	5.60947179518496	5.02388052084628	4.33073334028633	8.1656479252975	5.68697535633982	5.77144112313002	5.60947179518496	5.67332326717149	5.89164421182577	5.52942908751142	5.74939298590825	5.89989735358249	4.0943445622221	2.30258509299405	4.14313472639153	5.12989871492307	3.46573590279973	3.52636052461616	5.12396397940326	cfr
639340625	18.5375	-33.3291666666667	75	6.21060007702465	5.60947179518496	5.03695260241363	4.33073334028633	8.19063168090354	5.6937321388027	5.76519110278484	5.62401750618734	5.66988092298052	5.89164421182577	5.53338948872752	5.74300318780948	5.92425579741453	4.11087386417331	2.39789527279837	4.12713438504509	5.15329159449778	3.49650756146648	3.58351893845611	5.14166355650266	cfr
639340638	18.6458333333333	-33.3291666666667	158	6.36475075685191	5.60947179518496	5.06259503302697	4.33073334028633	8.25035895147729	5.71373280550937	5.75890177387728	5.65248918026865	5.66296048013595	5.89989735358249	5.54517744447956	5.73657229747919	6.05443934626937	4.23410650459726	2.484906649788	4.14313472639153	5.27811465923052	3.58351893845611	3.66356164612965	5.27811465923052	cfr
639340654	18.7791666666667	-33.3291666666667	222	6.46925031679577	5.6021188208797	5.09375020080676	4.31748811353631	8.31041499418829	5.7268477475872	5.73009978297357	5.6970934865054	5.64544689764324	5.90536184805457	5.54907608489522	5.72031177660741	6.27852142416584	4.45434729625351	2.63905732961526	4.15888308335967	5.50938833662798	3.80666248977032	3.87120101090789	5.50533153593236	cfr
639340657	18.8041666666667	-33.3291666666667	192	6.42162226780652	5.605802066296	5.10594547390058	4.31748811353631	8.31287139434261	5.73657229747919	5.73334127689775	5.7037824746562	5.64897423816121	5.90808293816893	5.55682806169954	5.7268477475872	6.26339826259162	4.44265125649032	2.56494935746154	4.17438726989564	5.4971682252932	3.78418963391826	3.85014760171006	5.48893772615669	cfr
639167865	18.8708333333333	-33.2958333333333	119	6.29526600143965	5.61677109766657	5.12396397940326	4.31748811353631	8.35490952835879	5.75257263882563	5.72358510195238	5.73009978297357	5.65248918026865	5.92425579741453	5.57594910314632	5.73009978297357	6.21660610108486	4.38202663467388	2.484906649788	4.17438726989564	5.44673737166631	3.76120011569356	3.76120011569356	5.43372200355424	cfr
639038277	18.9708333333333	-33.2708333333333	56	6.17170059741091	5.62401750618734	5.14749447681345	4.30406509320417	8.37701116081637	5.77144112313002	5.71373280550937	5.75890177387728	5.65599181081985	5.93489419561959	5.59098698051086	5.73334127689775	6.20050917404269	4.40671924726425	2.39789527279837	4.17438726989564	5.42934562895444	3.76120011569356	3.76120011569356	5.40717177146012	cfr
639254291	19.0875	-33.3125	240	6.49677499018586	5.58724865840025	5.16478597392351	4.30406509320417	8.39773375137891	5.75257263882563	5.66988092298052	5.78074351579233	5.61312810638807	5.91350300563827	5.56068163101553	5.6970934865054	6.5510803350434	4.77068462446567	2.70805020110221	4.18965474202643	5.78996017089725	4.0943445622221	4.0943445622221	5.76519110278484	cfr
639081500	19.1625	-33.2791666666667	222	6.46925031679577	5.59098698051086	5.18178355029209	4.30406509320417	8.426611813185	5.76832099579377	5.66296048013595	5.80211837537706	5.61312810638807	5.92157841964382	5.57215403217776	5.6970934865054	6.50876913697168	4.72738781871234	2.63905732961526	4.20469261939097	5.74620319054015	4.06044301054642	4.06044301054642	5.72358510195238	cfr
639124709	19.2375	-33.2875	811	7.11801620446533	5.47227067367148	5.15905529921453	4.31748811353631	8.35349709874545	5.65599181081985	5.58724865840025	5.76205138278018	5.51342874616498	5.82008293035236	5.43372200355424	5.605802066296	6.53813982376767	4.76217393479776	2.70805020110221	4.23410650459726	5.81413053182507	4.04305126783455	4.11087386417331	5.79605775076537	cfr
639254313	19.2708333333333	-33.3125	751	7.06817200038804	5.48479693349065	5.16478597392351	4.31748811353631	8.36053938137086	5.67332326717149	5.59842195899838	5.76832099579377	5.52545293913178	5.83188247728352	5.4510384535657	5.61677109766657	6.57368016696065	4.77912349311153	2.70805020110221	4.23410650459726	5.84643877505772	4.07753744390572	4.12713438504509	5.8348107370626	cfr
639124725	19.3708333333333	-33.2875	556	6.88653164253051	5.53338948872752	5.19849703126583	4.30406509320417	8.42090253109795	5.73009978297357	5.60947179518496	5.8111409929767	5.52942908751142	5.87211778947542	5.50938833662798	5.64544689764324	6.6052979209482	4.82028156560504	2.70805020110221	4.21950770517611	5.86929691313377	4.11087386417331	4.11087386417331	5.86929691313377	cfr
639297534	19.4458333333333	-33.3208333333333	615	6.94505106372583	5.52942908751142	5.19849703126583	4.31748811353631	8.41094339157353	5.72358510195238	5.605802066296	5.80814248998044	5.52545293913178	5.86929691313377	5.50533153593236	5.64190707093811	6.41017488196617	4.62497281328427	2.63905732961526	4.18965474202643	5.66296048013595	3.98898404656427	4.00733318523247	5.66296048013595	cfr
639211151	19.5875	-33.3041666666667	1238	7.41517510961329	5.39362754635236	5.16478597392351	4.33073334028633	8.33423142973486	5.5834963087817	5.52146091786225	5.75257263882563	5.4380793089232	5.76519110278484	5.34233425196481	5.53733426701854	5.97635090929793	4.14313472639153	2.39789527279837	4.07753744390572	5.17048399503815	3.85014760171006	3.85014760171006	5.15905529921453	cfr
639254359	19.6541666666667	-33.3125	1190	7.38585107812521	5.41164605185504	5.17614973257383	4.33073334028633	8.34355383500512	5.6021188208797	5.53338948872752	5.75890177387728	5.4510384535657	5.77765232322266	5.36129216570943	5.54907608489522	5.86929691313377	4.02535169073515	2.30258509299405	4.02535169073515	5.04985600724954	3.76120011569356	3.76120011569356	5.04342511691925	cfr
639038368	19.7291666666667	-33.2708333333333	1051	7.29573507274928	5.45958551414416	5.19849703126583	4.33073334028633	8.39840965542627	5.65948221575962	5.55295958492162	5.79301360838414	5.48479693349065	5.82008293035236	5.4249500174814	5.57972982598622	5.62040086571715	3.80666248977032	2.07944154167984	4.04305126783455	4.79579054559674	3.52636052461616	3.52636052461616	4.78749174278205	cfr
639297584	19.8625	-33.3208333333333	820	7.12528309151071	5.53338948872752	5.22035582507832	4.33073334028633	8.43750042250699	5.72358510195238	5.59842195899838	5.81413053182507	5.54517744447956	5.87493073085203	5.50533153593236	5.63121178182137	5.44241771052179	3.61091791264422	2.07944154167984	3.80666248977032	4.52178857704904	3.43398720448515	3.43398720448515	4.51085950651685	cfr
639167994	19.9458333333333	-33.2958333333333	936	7.21450441415114	5.50533153593236	5.2257466737132	4.33073334028633	8.43511508038063	5.7037824746562	5.57594910314632	5.81413053182507	5.52146091786225	5.85793315448346	5.48063892334199	5.60947179518496	5.3890717298165	3.52636052461616	1.94591014905531	3.76120011569356	4.44265125649032	3.36729582998647	3.36729582998647	4.4188406077966	cfr
638952002	20.0125	-33.2541666666667	964	7.23489842031483	5.50125821054473	5.23110861685459	4.33073334028633	8.45276133125685	5.70711026474888	5.56452040732269	5.82600010738045	5.51342874616498	5.85793315448346	5.48063892334199	5.6021188208797	5.34710753071747	3.43398720448515	1.94591014905531	3.71357206670431	4.36944785246702	3.36729582998647	3.36729582998647	4.33073334028633	cfr
639081627	20.2208333333333	-33.2791666666667	938	7.21597500265147	5.51342874616498	5.25227342804663	4.33073334028633	8.46484671104403	5.71702770140622	5.55682806169954	5.8406416573734	5.61312810638807	5.8664680569333	5.49306144334055	5.605802066296	5.34233425196481	3.3322045101752	2.07944154167984	3.55534806148941	4.30406509320417	3.43398720448515	3.43398720448515	4.21950770517611	cfr
639038437	20.3041666666667	-33.2708333333333	975	7.24279792279376	5.50533153593236	5.25749537202778	4.33073334028633	8.46674164792014	5.71042701737487	5.54126354515843	5.84643877505772	5.605802066296	5.86078622346587	5.48479693349065	5.59842195899838	5.35185813347607	3.29583686600433	2.19722457733622	3.46573590279973	4.27666611901606	3.52636052461616	3.52636052461616	4.18965474202643	cfr
639211244	20.3625	-33.3041666666667	1003	7.26262860097424	5.4971682252932	5.25227342804663	4.34380542185368	8.44268513924118	5.6937321388027	5.54126354515843	5.83188247728352	5.72031177660741	5.84932477994686	5.46806014113513	5.59471137960184	5.40717177146012	3.29583686600433	2.30258509299405	3.43398720448515	4.31748811353631	3.61091791264422	3.61091791264422	4.21950770517611	cfr
639038464	20.5291666666667	-33.2708333333333	1107	7.33302301438648	5.46806014113513	5.26269018890489	4.34380542185368	8.43402895015547	5.67332326717149	5.50938833662798	5.83773044716594	5.6937321388027	5.82894561761021	5.4380793089232	5.57215403217776	5.4510384535657	3.3322045101752	2.484906649788	3.25809653802148	4.33073334028633	3.76120011569356	3.76120011569356	4.23410650459726	cfr
639340903	20.8541666666667	-33.3291666666667	888	7.1785454837637	5.51745289646471	5.28320372873799	4.34380542185368	8.44009614103127	5.71042701737487	5.53338948872752	5.85220247977447	5.73334127689775	5.86078622346587	5.48479693349065	5.61312810638807	5.36597601502185	3.29583686600433	2.63905732961526	3.04452243772342	4.23410650459726	3.8286413964891	3.8286413964891	4.00733318523247	cfr
639038538	21.1458333333333	-33.2708333333333	842	7.14282740116162	5.50938833662798	5.28826703069454	4.35670882668959	8.39479954320217	5.7037824746562	5.52545293913178	5.85220247977447	5.82008293035236	5.50938833662798	5.47227067367148	5.61677109766657	5.38449506278909	3.29583686600433	2.77258872223978	2.89037175789616	4.23410650459726	3.89182029811063	3.95124371858143	3.93182563272433	cfr
638995341	21.1708333333333	-33.2625	867	7.16239749735572	5.50533153593236	5.28826703069454	4.35670882668959	8.38731227056172	5.6970934865054	5.52146091786225	5.84932477994686	5.81413053182507	5.50938833662798	5.46383180502561	5.61312810638807	5.42053499927229	3.3322045101752	2.83321334405622	2.94443897916644	4.27666611901606	3.93182563272433	4.00733318523247	3.97029191355212	cfr
639038569	21.4041666666667	-33.2708333333333	828	7.13169851046691	5.4971682252932	5.28320372873799	4.36944785246702	8.32724260745779	5.68017260901707	5.52942908751142	5.82894561761021	5.80513496891649	5.50938833662798	5.44241771052179	5.62040086571715	5.48063892334199	3.36729582998647	2.89037175789616	2.94443897916644	4.34380542185368	3.95124371858143	4.11087386417331	3.97029191355212	cfr
638995386	21.5458333333333	-33.2625	852	7.15070145759253	5.48893772615669	5.27299955856375	4.36944785246702	8.31385226739821	5.67332326717149	5.52545293913178	5.82600010738045	5.79909265446053	5.50125821054473	5.43372200355424	5.61677109766657	5.50938833662798	3.43398720448515	2.89037175789616	2.99573227355399	4.38202663467388	3.95124371858143	4.15888308335967	3.97029191355212	cfr
639254637	21.9708333333333	-33.3125	1152	7.36201055125973	5.42934562895444	5.20948615284142	4.36944785246702	8.24748200428569	5.59842195899838	5.52942908751142	5.75890177387728	5.74620319054015	5.42934562895444	5.36129216570943	5.5834963087817	5.92958914338989	3.80666248977032	3.25809653802148	2.89037175789616	4.77068462446567	4.39444915467244	4.58496747867057	4.39444915467244	cfr
639211438	21.9791666666667	-33.3041666666667	1339	7.47420480649612	5.39362754635236	5.19849703126583	4.36944785246702	8.24695803256818	5.56068163101553	5.50533153593236	5.74620319054015	5.71702770140622	5.3890717298165	5.31811999384422	5.54907608489522	6.04025471127741	3.91202300542815	3.36729582998647	2.89037175789616	4.87519732320115	4.51085950651685	4.70048036579242	4.51085950651685	cfr
639254665	22.2041666666667	-33.3125	1482	7.5522372875608	5.36597601502185	5.17048399503815	4.36944785246702	8.21554741194707	5.52545293913178	5.50533153593236	5.71702770140622	5.6937321388027	5.39816270151775	5.28320372873799	5.53338948872752	6.18826412308259	4.04305126783455	3.49650756146648	2.89037175789616	5.01063529409626	4.64439089914137	4.85981240436167	4.64439089914137	cfr
639168316	22.6291666666667	-33.2958333333333	1253	7.42416528104203	5.4380793089232	5.15329159449778	4.35670882668959	8.23031079913502	5.5834963087817	5.5683445037611	5.71373280550937	5.74939298590825	5.4380793089232	5.36597601502185	5.59098698051086	6.17378610390194	4.04305126783455	3.40119738166216	3.04452243772342	5.01063529409626	4.56434819146784	4.87519732320115	4.56434819146784	cfr
638995517	22.6375	-33.2625	899	7.18690102041163	5.51342874616498	5.17614973257383	4.35670882668959	8.25894046298846	5.66296048013595	5.61677109766657	5.74300318780948	5.80513496891649	5.50938833662798	5.4510384535657	5.65248918026865	5.98141421125448	3.89182029811063	3.2188758248682	3.09104245335832	4.8283137373023	4.35670882668959	4.65396035015752	4.35670882668959	cfr
639125131	22.7541666666667	-33.2875	914	7.19818357710194	5.51342874616498	5.15905529921453	4.34380542185368	8.24879073369641	5.65248918026865	5.62040086571715	5.73009978297357	5.80814248998044	5.50938833662798	5.44673737166631	5.65248918026865	6.04500531403601	3.93182563272433	3.25809653802148	3.04452243772342	4.88280192258637	4.43081679884331	4.72738781871234	4.43081679884331	cfr
639038737	22.8041666666667	-33.2708333333333	832	7.13489085156588	5.52942908751142	5.16478597392351	4.34380542185368	8.2725706084249	5.66988092298052	5.63121178182137	5.73657229747919	5.82008293035236	5.52146091786225	5.46806014113513	5.66296048013595	6.00388706710654	3.91202300542815	3.17805383034795	3.09104245335832	4.84418708645859	4.36944785246702	4.68213122712422	4.36944785246702	cfr
639081997	23.3041666666667	-33.2791666666667	845	7.14519613499717	5.54517744447956	5.15905529921453	4.31748811353631	8.3537326422632	5.6970934865054	5.62401750618734	5.76832099579377	5.8348107370626	5.53733426701854	5.50125821054473	5.65948221575962	5.98393628068719	3.93182563272433	3.04452243772342	3.36729582998647	4.90527477843843	4.24849524204936	4.77912349311153	4.24849524204936	cfr
639298010	23.4125	-33.3208333333333	966	7.23633934275434	5.51745289646471	5.15329159449778	4.31748811353631	8.35326149973387	5.67332326717149	5.605802066296	5.76205138278018	5.86929691313377	5.51342874616498	5.47646355193151	5.63835466933375	6.05208916892442	3.98898404656427	3.09104245335832	3.36729582998647	4.969813299576	4.31748811353631	4.85981240436167	4.31748811353631	cfr
638995622	23.5125	-33.2625	788	7.09920174355309	5.56068163101553	5.17614973257383	4.30406509320417	8.40380050406115	5.72358510195238	5.61677109766657	5.79909265446053	5.85220247977447	5.52146091786225	5.52942908751142	5.66296048013595	5.85793315448346	3.87120101090789	2.83321334405622	3.49650756146648	4.83628190695148	4.06044301054642	4.69134788222914	4.06044301054642	cfr
638995627	23.5541666666667	-33.2625	802	7.11069612297883	5.55682806169954	5.17614973257383	4.30406509320417	8.4013333053217	5.72031177660741	5.61677109766657	5.79605775076537	5.89989735358249	5.52146091786225	5.52545293913178	5.66296048013595	5.87493073085203	3.89182029811063	2.83321334405622	3.52636052461616	4.84418708645859	4.06044301054642	4.70953020131233	4.06044301054642	cfr
639384437	23.6375	-33.3375	895	7.18387071506245	5.53338948872752	5.15329159449778	4.30406509320417	8.34759040703006	5.68357976733868	5.61312810638807	5.76519110278484	5.87773578177964	5.52942908751142	5.48893772615669	5.65248918026865	6.04025471127741	3.98898404656427	3.04452243772342	3.40119738166216	4.96284463025991	4.27666611901606	4.85203026391962	4.29045944114839	cfr
639211651	23.7541666666667	-33.3041666666667	785	7.09672137849476	5.55295958492162	5.16478597392351	4.31748811353631	8.34093322600088	5.6970934865054	5.62401750618734	5.76832099579377	5.89164421182577	5.54907608489522	5.50938833662798	5.66988092298052	5.99645208861902	3.97029191355212	2.94443897916644	3.43398720448515	4.91998092582813	4.18965474202643	4.80402104473326	4.21950770517611	cfr
639254873	23.9375	-33.3125	669	6.99576615630485	5.57215403217776	5.15905529921453	4.31748811353631	8.30721262662831	5.70044357339069	5.64190707093811	5.75574221358691	5.89989735358249	5.57215403217776	5.52146091786225	5.6937321388027	6.00141487796115	3.97029191355212	2.94443897916644	3.40119738166216	4.91265488573605	4.18965474202643	4.79579054559674	4.21950770517611	cfr
639211748	24.5625	-33.3041666666667	661	6.98841318199959	5.57972982598622	5.17614973257383	4.34380542185368	8.28500889544988	5.70044357339069	5.64190707093811	5.75574221358691	5.90263333340137	5.57972982598622	5.52545293913178	5.70044357339069	5.91889385427315	3.97029191355212	2.77258872223978	3.52636052461616	4.83628190695148	4.02535169073515	4.68213122712422	4.07753744390572	cfr
639125391	24.9208333333333	-33.2875	662	6.98933526597456	5.57594910314632	5.19295685089021	4.34380542185368	8.30276158070405	5.6970934865054	5.62762111369064	5.76519110278484	5.90263333340137	5.57215403217776	5.52146091786225	5.6937321388027	5.95842469302978	4.00733318523247	2.89037175789616	3.46573590279973	4.85981240436167	4.11087386417331	4.68213122712422	4.12713438504509	cfr
639298209	25.0708333333333	-33.3208333333333	454	6.77650699237218	5.61312810638807	5.2040066870768	4.33073334028633	8.365672383775	5.73334127689775	5.62762111369064	5.79909265446053	5.88887795833288	5.57972982598622	5.5683445037611	5.71373280550937	5.80513496891649	3.87120101090789	2.77258872223978	3.49650756146648	4.70048036579242	3.97029191355212	4.45434729625351	3.97029191355212	cfr
639211844	25.3625	-33.3041666666667	514	6.84268328223842	5.6021188208797	5.21493575760899	4.35670882668959	8.27664912542186	5.71373280550937	5.63478960316925	5.77455154554441	5.87493073085203	5.58724865840025	5.54126354515843	5.72031177660741	5.97126183979046	3.98898404656427	2.94443897916644	3.46573590279973	4.84418708645859	4.14313472639153	4.65396035015752	4.14313472639153	cfr
639039052	25.4291666666667	-33.2708333333333	507	6.8351845861473	5.605802066296	5.2257466737132	4.36944785246702	8.26204284396694	5.71702770140622	5.64190707093811	5.77144112313002	5.92157841964382	5.59471137960184	5.54517744447956	5.7268477475872	5.98141421125448	3.98898404656427	2.94443897916644	3.46573590279973	4.85203026391962	4.14313472639153	4.85203026391962	4.14313472639153	cfr
639341474	25.6125	-33.3291666666667	485	6.81124437860129	5.6021188208797	5.21493575760899	4.39444915467244	8.1797604936999	5.6970934865054	5.65599181081985	5.73979291217923	5.91079664404053	5.605802066296	5.52942908751142	5.73657229747919	6.07993319509559	4.04305126783455	3.09104245335832	3.40119738166216	4.91998092582813	4.29045944114839	4.91998092582813	4.29045944114839	cfr
639298285	25.7041666666667	-33.3208333333333	462	6.78558764500793	5.605802066296	5.20948615284142	4.39444915467244	8.16365617616843	5.6937321388027	5.66296048013595	5.73009978297357	5.91350300563827	5.61677109766657	5.53338948872752	5.74620319054015	6.09807428216624	4.04305126783455	3.09104245335832	3.40119738166216	4.93447393313069	4.30406509320417	4.93447393313069	4.30406509320417	cfr
639168782	26.5125	-33.2958333333333	609	6.93925394604151	5.57594910314632	5.11799381241676	4.39444915467244	8.01961279440027	5.61677109766657	5.68017260901707	5.63835466933375	5.79605775076537	5.62401750618734	5.47227067367148	5.73657229747919	6.5510803350434	4.36944785246702	3.55534806148941	3.29583686600433	5.37527840768417	4.74493212836325	5.35658627467201	4.81218435537242	cfr
639082399	26.6541666666667	-33.2791666666667	715	7.03702761468628	5.54907608489522	5.09375020080676	4.39444915467244	7.97899637085411	5.5834963087817	5.67675380226828	5.60947179518496	5.77144112313002	5.605802066296	5.44241771052179	5.72031177660741	6.65544035036765	4.47733681447821	3.63758615972639	3.3322045101752	5.48479693349065	4.83628190695148	5.47646355193151	4.87519732320115	cfr
638908576	18.1291666666667	-33.2458333333333	9	6.06842558824411	5.62762111369064	4.81218435537242	4.27666611901606	8.02910705461974	5.61312810638807	5.82894561761021	5.4510384535657	5.6970934865054	5.88887795833288	5.52545293913178	5.78074351579233	5.74939298590825	4.02535169073515	2.07944154167984	4.20469261939097	5.03695260241363	3.2188758248682	3.2188758248682	5.01727983681492	cfr
638562986	18.2125	-33.1791666666667	110	6.27852142416584	5.61312810638807	4.91265488573605	4.29045944114839	8.11999382772511	5.64544689764324	5.79605775076537	5.53338948872752	5.68017260901707	5.88887795833288	5.52545293913178	5.75890177387728	5.82894561761021	4.04305126783455	2.19722457733622	4.15888308335967	5.08759633523238	3.36729582998647	3.40119738166216	5.06259503302697	cfr
638563002	18.3458333333333	-33.1791666666667	88	6.2363695902037	5.60947179518496	4.97673374242057	4.31748811353631	8.14554963178358	5.66642668811243	5.78074351579233	5.57594910314632	5.67675380226828	5.88887795833288	5.52545293913178	5.75257263882563	5.8171111599632	4.02535169073515	2.19722457733622	4.17438726989564	5.06259503302697	3.40119738166216	3.40119738166216	5.04985600724954	cfr
638822213	18.4375	-33.2291666666667	59	6.1779441140506	5.61677109766657	5.00394630594546	4.31748811353631	8.17301131172497	5.68357976733868	5.77765232322266	5.59842195899838	5.67675380226828	5.89715386763674	5.53733426701854	5.75257263882563	5.82894561761021	4.02535169073515	2.19722457733622	4.14313472639153	5.06890420222023	3.36729582998647	3.43398720448515	5.05624580534831	cfr
638779022	18.5125	-33.2208333333333	58	6.17586727010576	5.62040086571715	5.03695260241363	4.33073334028633	8.20821938349683	5.70711026474888	5.77455154554441	5.62762111369064	5.67675380226828	5.90536184805457	5.54907608489522	5.75257263882563	5.8348107370626	4.02535169073515	2.30258509299405	4.14313472639153	5.06890420222023	3.40119738166216	3.46573590279973	5.06259503302697	cfr
638649426	18.5458333333333	-33.1958333333333	82	6.22455842927536	5.62401750618734	5.04985600724954	4.33073334028633	8.23642052726539	5.71702770140622	5.77144112313002	5.64190707093811	5.67675380226828	5.91079664404053	5.55682806169954	5.75257263882563	5.8636311755981	4.06044301054642	2.30258509299405	4.14313472639153	5.09375020080676	3.40119738166216	3.49650756146648	5.09375020080676	cfr
638735843	18.6875	-33.2125	203	6.4393503711001	5.61677109766657	5.08140436498446	4.31748811353631	8.30844552038576	5.73657229747919	5.75257263882563	5.68357976733868	5.63121178182137	5.91350300563827	5.56452040732269	5.73657229747919	6.08677472691231	4.26267987704132	2.484906649788	4.15888308335967	5.31320597904179	3.61091791264422	3.68887945411394	5.31320597904179	cfr
638735851	18.7541666666667	-33.2125	237	6.49223983502047	5.605802066296	5.0998664278242	4.31748811353631	8.32530602975258	5.73657229747919	5.73657229747919	5.70044357339069	5.64897423816121	5.91079664404053	5.55682806169954	5.72358510195238	6.20859002609663	4.38202663467388	2.56494935746154	4.15888308335967	5.43372200355424	3.73766961828337	3.8286413964891	5.43372200355424	cfr
638649458	18.8125	-33.1958333333333	104	6.26720054854136	5.62401750618734	5.11799381241676	4.31748811353631	8.34521792667643	5.75574221358691	5.73657229747919	5.72031177660741	5.66296048013595	5.92692602597041	5.57972982598622	5.73657229747919	6.07993319509559	4.24849524204936	2.39789527279837	4.15888308335967	5.30330490805908	3.63758615972639	3.71357206670431	5.29831736654804	cfr
638865470	18.9125	-33.2375	85	6.23048144757848	5.62040086571715	5.14166355650266	4.31748811353631	8.37170488466763	5.76205138278018	5.72031177660741	5.74300318780948	5.65248918026865	5.93224518744801	5.58724865840025	5.73009978297357	6.17586727010576	4.36944785246702	2.39789527279837	4.17438726989564	5.40267738187228	3.73766961828337	3.73766961828337	5.38449506278909	cfr
638606288	19.0625	-33.1875	726	7.04664727784876	5.49306144334055	5.13579843705026	4.31748811353631	8.32989929299572	5.66296048013595	5.62401750618734	5.73657229747919	5.53733426701854	5.8348107370626	5.4510384535657	5.63121178182137	6.63987583382654	4.84418708645859	2.83321334405622	4.23410650459726	5.90808293816893	4.15888308335967	4.18965474202643	5.89440283426485	cfr
638908712	19.2625	-33.2458333333333	890	7.1800698743028	5.4553211153577	5.16478597392351	4.31748811353631	8.36030543587909	5.64544689764324	5.5683445037611	5.76832099579377	5.49306144334055	5.80814248998044	5.41610040220442	5.59098698051086	6.40687998606931	4.65396035015752	2.56494935746154	4.23410650459726	5.68697535633982	3.97029191355212	4.02535169073515	5.65948221575962	cfr
638735921	19.3375	-33.2125	1077	7.3132203870903	5.41610040220442	5.16478597392351	4.31748811353631	8.35631996582815	5.61312810638807	5.52942908751142	5.77144112313002	5.4553211153577	5.78074351579233	5.37063802812766	5.55295958492162	6.18620862390049	4.46590811865458	2.30258509299405	4.21950770517611	5.46806014113513	3.80666248977032	3.87120101090789	5.4249500174814	cfr
638692731	19.4208333333333	-33.2041666666667	1070	7.30854279753919	5.42053499927229	5.18178355029209	4.31748811353631	8.37355374121463	5.62762111369064	5.52146091786225	5.78996017089725	5.4553211153577	5.78689738136671	5.37989735354046	5.55682806169954	6.04263283368238	4.33073334028633	2.19722457733622	4.21950770517611	5.32300997913841	3.71357206670431	3.78418963391826	5.27299955856375	cfr
638692740	19.4958333333333	-33.2041666666667	1035	7.2848209125686	5.43372200355424	5.19849703126583	4.31748811353631	8.39976009452414	5.64897423816121	5.52545293913178	5.80513496891649	5.46383180502561	5.80211837537706	5.40267738187228	5.56068163101553	5.90536184805457	4.18965474202643	2.07944154167984	4.18965474202643	5.18178355029209	3.63758615972639	3.68887945411394	5.12989871492307	cfr
638865552	19.5958333333333	-33.2375	1236	7.41397029019044	5.39362754635236	5.17614973257383	4.33073334028633	8.35255436947459	5.59471137960184	5.51342874616498	5.76832099579377	5.4380793089232	5.77144112313002	5.35185813347607	5.53733426701854	5.90263333340137	4.0943445622221	2.30258509299405	4.06044301054642	5.10594547390058	3.78418963391826	3.78418963391826	5.08140436498446	cfr
638779159	19.6541666666667	-33.2208333333333	1046	7.29233717617388	5.4553211153577	5.2040066870768	4.31748811353631	8.40737832540903	5.66296048013595	5.54126354515843	5.80513496891649	5.47646355193151	5.78382518232974	5.4249500174814	5.57594910314632	5.67332326717149	3.87120101090789	2.07944154167984	4.07753744390572	4.89034912822175	3.58351893845611	3.58351893845611	4.86753445045558	cfr
638779163	19.6875	-33.2208333333333	922	7.20414929203594	5.49306144334055	5.21493575760899	4.31748811353631	8.44784311328144	5.70044357339069	5.56068163101553	5.82304589548302	5.50533153593236	5.8171111599632	5.47227067367148	5.59842195899838	5.5683445037611	3.78418963391826	1.94591014905531	4.04305126783455	4.76217393479776	3.52636052461616	3.52636052461616	4.7361984483945	cfr
638908782	19.8458333333333	-33.2458333333333	1189	7.38523092306657	5.42934562895444	5.2040066870768	4.33073334028633	8.38799525294456	5.63121178182137	5.52942908751142	5.78689738136671	5.45958551414416	5.79909265446053	5.39362754635236	5.55682806169954	5.61677109766657	3.76120011569356	2.19722457733622	3.89182029811063	4.7361984483945	3.61091791264422	3.61091791264422	4.72738781871234	cfr
638822398	19.9791666666667	-33.2291666666667	887	7.1777824161952	5.52942908751142	5.23644196282995	4.31748811353631	8.46421426662535	5.73009978297357	5.57594910314632	5.83773044716594	5.62762111369064	5.87773578177964	5.50938833662798	5.62040086571715	5.28320372873799	3.40119738166216	1.94591014905531	3.68887945411394	4.30406509320417	3.3322045101752	3.3322045101752	4.24849524204936	cfr
638606419	20.1541666666667	-33.1875	872	7.16626597413364	5.53733426701854	5.25749537202778	4.31748811353631	8.48673398393153	5.74300318780948	5.56452040732269	5.85793315448346	5.62762111369064	5.88610403145016	5.52146091786225	5.62401750618734	5.2040066870768	3.2188758248682	1.94591014905531	3.58351893845611	4.20469261939097	3.3322045101752	3.3322045101752	4.06044301054642	cfr
638736026	20.2125	-33.2125	939	7.21670948670946	5.51745289646471	5.25749537202778	4.33073334028633	8.47574600150206	5.72358510195238	5.55295958492162	5.84932477994686	5.61312810638807	5.86929691313377	5.4971682252932	5.605802066296	5.26785815906333	3.25809653802148	2.07944154167984	3.55534806148941	4.23410650459726	3.40119738166216	3.40119738166216	4.12713438504509	cfr
638822453	20.4375	-33.2291666666667	1081	7.31588350450979	5.48063892334199	5.26269018890489	4.34380542185368	8.44548234386224	5.68697535633982	5.51745289646471	5.84354441703136	5.7037824746562	5.83773044716594	5.4510384535657	5.57972982598622	5.37989735354046	3.25809653802148	2.39789527279837	3.36729582998647	4.27666611901606	3.63758615972639	3.63758615972639	4.18965474202643	cfr
638563262	20.5125	-33.1791666666667	930	7.21007962817079	5.52146091786225	5.28320372873799	4.33073334028633	8.49084921607663	5.73334127689775	5.53338948872752	5.87211778947542	5.73979291217923	5.87493073085203	5.50533153593236	5.60947179518496	5.19849703126583	3.17805383034795	2.19722457733622	3.36729582998647	4.11087386417331	3.52636052461616	3.52636052461616	3.95124371858143	cfr
638563275	20.6208333333333	-33.1791666666667	941	7.21817683840341	5.52146091786225	5.28826703069454	4.33073334028633	8.4984180360899	5.73334127689775	5.52545293913178	5.87773578177964	5.73657229747919	5.87493073085203	5.50533153593236	5.6021188208797	5.19295685089021	3.17805383034795	2.30258509299405	3.29583686600433	4.0943445622221	3.55534806148941	3.55534806148941	3.93182563272433	cfr
638736143	21.1875	-33.2125	860	7.15695636461564	5.50938833662798	5.29330482472449	4.35670882668959	8.40603814205008	5.7037824746562	5.51745289646471	5.85793315448346	5.82008293035236	5.50938833662798	5.47227067367148	5.61312810638807	5.34710753071747	3.29583686600433	2.70805020110221	2.99573227355399	4.21950770517611	3.8286413964891	3.95124371858143	3.87120101090789	cfr
638736285	22.3708333333333	-33.2125	822	7.12689080889881	5.52146091786225	5.21493575760899	4.35670882668959	8.28626945278307	5.69035945432406	5.60947179518496	5.77455154554441	5.81413053182507	5.51342874616498	5.46806014113513	5.65599181081985	5.79909265446053	3.76120011569356	3.09104245335832	3.13549421592915	4.68213122712422	4.18965474202643	4.45434729625351	4.18965474202643	cfr
638649892	22.4291666666667	-33.1958333333333	825	7.12929754892937	5.52942908751142	5.20948615284142	4.35670882668959	8.28828304520769	5.69035945432406	5.61312810638807	5.77144112313002	5.8171111599632	5.51745289646471	5.47227067367148	5.65948221575962	5.80513496891649	3.76120011569356	3.09104245335832	3.09104245335832	4.67282883446191	4.18965474202643	4.46590811865458	4.18965474202643	cfr
638563500	22.4958333333333	-33.1791666666667	865	7.1608459066643	5.52545293913178	5.2040066870768	4.35670882668959	8.28928832300032	5.68357976733868	5.61312810638807	5.76519110278484	5.8171111599632	5.51342874616498	5.46806014113513	5.65599181081985	5.83773044716594	3.80666248977032	3.13549421592915	3.13549421592915	4.71849887129509	4.21950770517611	4.51085950651685	4.21950770517611	cfr
638693115	22.6208333333333	-33.2041666666667	851	7.14991683613211	5.52545293913178	5.18738580584075	4.34380542185368	8.27537637483641	5.68017260901707	5.62040086571715	5.75574221358691	5.8171111599632	5.51745289646471	5.47227067367148	5.65948221575962	5.89164421182577	3.8286413964891	3.13549421592915	3.09104245335832	4.75359019110636	4.26267987704132	4.56434819146784	4.26267987704132	cfr
638779526	22.7125	-33.2208333333333	811	7.11801620446533	5.53338948872752	5.18178355029209	4.34380542185368	8.27639470486331	5.68357976733868	5.62762111369064	5.75257263882563	5.82304589548302	5.52545293913178	5.47646355193151	5.66642668811243	5.91079664404053	3.85014760171006	3.13549421592915	3.13549421592915	4.77068462446567	4.27666611901606	4.58496747867057	4.27666611901606	cfr
638909193	23.2708333333333	-33.2458333333333	896	7.18462915271731	5.53733426701854	5.16478597392351	4.31748811353631	8.34188696951619	5.69035945432406	5.62040086571715	5.76519110278484	5.83188247728352	5.51342874616498	5.49306144334055	5.65599181081985	5.97126183979046	3.93182563272433	3.04452243772342	3.36729582998647	4.89783979995091	4.23410650459726	4.76217393479776	4.23410650459726	cfr
638649998	23.3125	-33.1958333333333	845	7.14519613499717	5.55295958492162	5.17614973257383	4.31748811353631	8.38160253710989	5.71373280550937	5.62040086571715	5.78689738136671	5.84354441703136	5.51745289646471	5.51745289646471	5.65948221575962	5.87773578177964	3.87120101090789	2.89037175789616	3.46573590279973	4.8283137373023	4.11087386417331	4.69134788222914	4.11087386417331	cfr
638650051	23.7541666666667	-33.1958333333333	819	7.12447826249342	5.55682806169954	5.18178355029209	4.31748811353631	8.37609035043824	5.71373280550937	5.62040086571715	5.78689738136671	5.89715386763674	5.54517744447956	5.52146091786225	5.66642668811243	5.8805329864007	3.91202300542815	2.77258872223978	3.55534806148941	4.85203026391962	4.04305126783455	4.71849887129509	4.04305126783455	cfr
638866066	23.8791666666667	-33.2375	736	7.05531284333975	5.5683445037611	5.17614973257383	4.31748811353631	8.34924780056679	5.71042701737487	5.63121178182137	5.77455154554441	5.90263333340137	5.56068163101553	5.52545293913178	5.68017260901707	5.92425579741453	3.93182563272433	2.83321334405622	3.46573590279973	4.86753445045558	4.0943445622221	4.7361984483945	4.11087386417331	cfr
638909290	24.0791666666667	-33.2458333333333	751	7.06817200038804	5.5683445037611	5.17614973257383	4.34380542185368	8.30498958014036	5.6970934865054	5.63835466933375	5.75574221358691	5.89440283426485	5.56452040732269	5.51342874616498	5.68697535633982	5.94017125272043	3.97029191355212	2.83321334405622	3.49650756146648	4.88280192258637	4.07753744390572	4.74493212836325	4.11087386417331	cfr
638909298	24.1458333333333	-33.2458333333333	674	7.00033446027523	5.5834963087817	5.17614973257383	4.33073334028633	8.30449489796357	5.71042701737487	5.64897423816121	5.75890177387728	5.90808293816893	5.5834963087817	5.52942908751142	5.70044357339069	5.88332238848828	3.93182563272433	2.77258872223978	3.55534806148941	4.83628190695148	4.00733318523247	4.69134788222914	4.02535169073515	cfr
638779717	24.3041666666667	-33.2208333333333	564	6.89467003943348	5.605802066296	5.18738580584075	4.33073334028633	8.30176976311717	5.73334127689775	5.65948221575962	5.77144112313002	5.92425579741453	5.605802066296	5.55295958492162	5.72358510195238	5.73979291217923	3.85014760171006	2.56494935746154	3.63758615972639	4.71849887129509	3.78418963391826	4.55387689160054	3.8286413964891	cfr
638866131	24.4208333333333	-33.2375	685	7.01031186730723	5.5834963087817	5.18738580584075	4.34380542185368	8.29079434738136	5.71042701737487	5.64190707093811	5.76519110278484	5.90536184805457	5.5834963087817	5.52545293913178	5.7037824746562	5.86078622346587	3.95124371858143	2.70805020110221	3.58351893845611	4.82028156560504	3.93182563272433	4.66343909411207	3.97029191355212	cfr
638736540	24.4958333333333	-33.2125	665	6.99209642741589	5.59098698051086	5.19295685089021	4.34380542185368	8.30226579487337	5.72031177660741	5.64190707093811	5.77455154554441	5.91350300563827	5.58724865840025	5.53338948872752	5.70711026474888	5.8348107370626	3.95124371858143	2.63905732961526	3.63758615972639	4.80402104473326	3.89182029811063	4.63472898822964	3.93182563272433	cfr
638563751	24.5875	-33.1791666666667	646	6.97447891102505	5.59842195899838	5.2040066870768	4.34380542185368	8.32385113133882	5.73009978297357	5.64190707093811	5.78382518232974	5.91889385427315	5.58724865840025	5.54907608489522	5.70711026474888	5.81413053182507	3.95124371858143	2.63905732961526	3.66356164612965	4.78749174278205	3.87120101090789	4.60517018598809	3.91202300542815	cfr
638693374	24.7791666666667	-33.2041666666667	545	6.87523208727658	5.60947179518496	5.21493575760899	4.34380542185368	8.3466420902212	5.74300318780948	5.64190707093811	5.79605775076537	5.93224518744801	5.59471137960184	5.56452040732269	5.71702770140622	5.78689738136671	3.93182563272433	2.63905732961526	3.61091791264422	4.74493212836325	3.87120101090789	4.53259949315326	3.89182029811063	cfr
638693441	25.3375	-33.2041666666667	541	6.87109129461055	5.605802066296	5.2257466737132	4.35670882668959	8.31287139434261	5.73009978297357	5.63478960316925	5.78996017089725	5.92425579741453	5.5834963087817	5.55295958492162	5.71702770140622	5.94017125272043	3.98898404656427	2.83321334405622	3.52636052461616	4.83628190695148	4.06044301054642	4.65396035015752	4.06044301054642	cfr
638607053	25.4375	-33.1875	484	6.81014245011514	5.61677109766657	5.23110861685459	4.35670882668959	8.29279885820037	5.73657229747919	5.64190707093811	5.78996017089725	5.92958914338989	5.59842195899838	5.56068163101553	5.73009978297357	5.93489419561959	3.98898404656427	2.83321334405622	3.52636052461616	4.83628190695148	4.04305126783455	4.65396035015752	4.04305126783455	cfr
638607081	25.6708333333333	-33.1875	517	6.84587987526405	5.60947179518496	5.22035582507832	4.39444915467244	8.19257047115217	5.70711026474888	5.66296048013595	5.74300318780948	5.91350300563827	5.60947179518496	5.53338948872752	5.73979291217923	6.08221891037645	4.07753744390572	2.99573227355399	3.49650756146648	4.969813299576	4.21950770517611	4.969813299576	4.21950770517611	cfr
638650292	25.7625	-33.1958333333333	463	6.78671695060508	5.61677109766657	5.22035582507832	4.39444915467244	8.1797604936999	5.70711026474888	5.66988092298052	5.73657229747919	5.91889385427315	5.62040086571715	5.54126354515843	5.74939298590825	6.07993319509559	4.06044301054642	3.04452243772342	3.46573590279973	4.95582705760126	4.24849524204936	4.95582705760126	4.24849524204936	cfr
638650341	26.1708333333333	-33.1958333333333	709	7.03174125876313	5.56452040732269	5.17048399503815	4.40671924726425	8.07682603129881	5.63478960316925	5.65599181081985	5.68017260901707	5.87211778947542	5.605802066296	5.47227067367148	5.72031177660741	6.43294009273918	4.31748811353631	3.36729582998647	3.43398720448515	5.29330482472449	4.57471097850338	5.29330482472449	4.63472898822964	cfr
638693561	26.3375	-33.2041666666667	636	6.96508034560141	5.57594910314632	5.15905529921453	4.39444915467244	8.08394570229562	5.64190707093811	5.66642668811243	5.67675380226828	5.8805329864007	5.62040086571715	5.48479693349065	5.73009978297357	6.45519856334012	4.33073334028633	3.40119738166216	3.40119738166216	5.30330490805908	4.60517018598809	5.30330490805908	4.67282883446191	cfr
638736778	26.4791666666667	-33.2125	643	6.97166860472579	5.57594910314632	5.14749447681345	4.39444915467244	8.07215530818825	5.63478960316925	5.66642668811243	5.66988092298052	5.87773578177964	5.61677109766657	5.48063892334199	5.73009978297357	6.52649485957079	4.38202663467388	3.49650756146648	3.36729582998647	5.36597601502185	4.68213122712422	5.36597601502185	4.74493212836325	cfr
638866386	26.5458333333333	-33.2375	608	6.93828448401696	5.57972982598622	5.12989871492307	4.39444915467244	8.04494704961772	5.63121178182137	5.67675380226828	5.65599181081985	5.80211837537706	5.62401750618734	5.48063892334199	5.73657229747919	6.5410299991899	4.38202663467388	3.52636052461616	3.3322045101752	5.37063802812766	4.71849887129509	5.36129216570943	4.77912349311153	cfr
638519772	18.0958333333333	-33.1708333333333	2	6.05208916892442	5.67332326717149	4.83628190695148	4.21950770517611	8.20330402679528	5.68697535633982	5.8348107370626	5.52942908751142	5.71373280550937	5.94017125272043	5.6021188208797	5.79301360838414	5.66988092298052	3.95124371858143	2.07944154167984	4.20469261939097	4.96284463025991	3.13549421592915	3.13549421592915	4.93447393313069	cfr
638390181	18.1708333333333	-33.1458333333333	106	6.2709884318583	5.62762111369064	4.90527477843843	4.27666611901606	8.14293601043227	5.65948221575962	5.80211837537706	5.54126354515843	5.68697535633982	5.90263333340137	5.54517744447956	5.76519110278484	5.79301360838414	4.02535169073515	2.19722457733622	4.15888308335967	5.05624580534831	3.36729582998647	3.36729582998647	5.03043792139244	cfr
638390187	18.2208333333333	-33.1458333333333	85	6.23048144757848	5.62401750618734	4.93447393313069	4.29045944114839	8.14844566624324	5.66642668811243	5.79605775076537	5.55682806169954	5.68357976733868	5.89989735358249	5.54126354515843	5.76205138278018	5.77765232322266	3.98898404656427	2.19722457733622	4.17438726989564	5.03043792139244	3.36729582998647	3.36729582998647	5.01063529409626	cfr
638131004	18.3625	-33.0958333333333	44	6.1463292576689	5.62401750618734	5.01063529409626	4.31748811353631	8.1961611392829	5.6937321388027	5.77455154554441	5.61312810638807	5.68017260901707	5.90536184805457	5.54907608489522	5.75574221358691	5.73009978297357	3.93182563272433	2.19722457733622	4.17438726989564	4.97673374242057	3.3322045101752	3.3322045101752	4.969813299576	cfr
638519809	18.4041666666667	-33.1708333333333	55	6.16961073249146	5.62040086571715	5.00394630594546	4.31748811353631	8.17807746384961	5.68697535633982	5.77765232322266	5.6021188208797	5.68017260901707	5.89989735358249	5.54126354515843	5.75574221358691	5.78996017089725	3.98898404656427	2.19722457733622	4.14313472639153	5.02388052084628	3.36729582998647	3.40119738166216	5.01727983681492	cfr
638131015	18.4541666666667	-33.0958333333333	31	6.11809719804135	5.62762111369064	5.04342511691925	4.33073334028633	8.20903626577507	5.71042701737487	5.77144112313002	5.63478960316925	5.68357976733868	5.90808293816893	5.55682806169954	5.75890177387728	5.74620319054015	3.95124371858143	2.19722457733622	4.17438726989564	4.98360662170834	3.29583686600433	3.36729582998647	4.98360662170834	cfr
638476631	18.5875	-33.1625	106	6.2709884318583	5.62401750618734	5.06890420222023	4.33073334028633	8.27052509505507	5.7268477475872	5.76205138278018	5.66296048013595	5.66988092298052	5.91350300563827	5.56452040732269	5.74620319054015	5.89989735358249	4.07753744390572	2.39789527279837	4.12713438504509	5.11799381241676	3.46573590279973	3.52636052461616	5.11799381241676	cfr
638303839	18.6541666666667	-33.1291666666667	140	6.33327962813969	5.62040086571715	5.08759633523238	4.31748811353631	8.29529885950246	5.73979291217923	5.75257263882563	5.68697535633982	5.63478960316925	5.91620206260743	5.5683445037611	5.73979291217923	5.96614673912369	4.14313472639153	2.39789527279837	4.14313472639153	5.18738580584075	3.49650756146648	3.58351893845611	5.18738580584075	cfr
638131052	18.7625	-33.0958333333333	90	6.24027584517077	5.62762111369064	5.12396397940326	4.31748811353631	8.32941678393932	5.75890177387728	5.73979291217923	5.72031177660741	5.66642668811243	5.92692602597041	5.57972982598622	5.74300318780948	5.97888576490112	4.15888308335967	2.30258509299405	4.15888308335967	5.19849703126583	3.52636052461616	3.61091791264422	5.19849703126583	cfr
638433456	18.7958333333333	-33.1541666666667	90	6.24027584517077	5.62762111369064	5.11799381241676	4.31748811353631	8.34164861890131	5.75890177387728	5.73979291217923	5.72031177660741	5.66642668811243	5.92958914338989	5.5834963087817	5.73979291217923	6.03068526026126	4.20469261939097	2.30258509299405	4.15888308335967	5.25227342804663	3.58351893845611	3.66356164612965	5.25227342804663	cfr
638087873	18.9375	-33.0875	124	6.30444880242198	5.61677109766657	5.16478597392351	4.31748811353631	8.38366179879172	5.77455154554441	5.70711026474888	5.76832099579377	5.64544689764324	5.92958914338989	5.5834963087817	5.72358510195238	6.14418563412565	4.34380542185368	2.39789527279837	4.17438726989564	5.37063802812766	3.71357206670431	3.71357206670431	5.35185813347607	cfr
638174278	18.9791666666667	-33.1041666666667	97	6.25382881157547	5.62040086571715	5.17048399503815	4.31748811353631	8.39366870513074	5.78074351579233	5.7037824746562	5.77765232322266	5.64897423816121	5.93489419561959	5.59098698051086	5.7268477475872	6.14203740558736	4.35670882668959	2.30258509299405	4.17438726989564	5.37063802812766	3.71357206670431	3.71357206670431	5.35185813347607	cfr
638519889	19.0708333333333	-33.1708333333333	335	6.63068338564237	5.57215403217776	5.17048399503815	4.30406509320417	8.40088406901585	5.74620319054015	5.65948221575962	5.78382518232974	5.59842195899838	5.90263333340137	5.54517744447956	5.68357976733868	6.53958595561767	4.74493212836325	2.63905732961526	4.20469261939097	5.78382518232974	4.07753744390572	4.07753744390572	5.76832099579377	cfr
638217497	19.1375	-33.1125	1584	7.60439634879634	5.28826703069454	5.08140436498446	4.34380542185368	8.21608809863232	5.4380793089232	5.50125821054473	5.64897423816121	5.37063802812766	5.66988092298052	5.2040066870768	5.47646355193151	6.44730586254121	4.59511985013459	2.99573227355399	4.04305126783455	5.63121178182137	4.30406509320417	4.31748811353631	5.61312810638807	cfr
638347109	19.2375	-33.1375	726	7.04664727784876	5.4971682252932	5.18178355029209	4.30406509320417	8.40782465436087	5.6937321388027	5.58724865840025	5.79605775076537	5.52545293913178	5.84643877505772	5.47227067367148	5.61677109766657	6.44888939414686	4.67282883446191	2.56494935746154	4.24849524204936	5.73009978297357	3.98898404656427	4.02535169073515	5.71042701737487	cfr
638260715	19.2875	-33.1208333333333	1348	7.47929963778283	5.35658627467201	5.13579843705026	4.33073334028633	8.3039999709552	5.53733426701854	5.50938833662798	5.72358510195238	5.41164605185504	5.73009978297357	5.29330482472449	5.51342874616498	6.24997524225948	4.46590811865458	2.56494935746154	4.12713438504509	5.48063892334199	4.02535169073515	4.04305126783455	5.4510384535657	cfr
638519926	19.3791666666667	-33.1708333333333	1088	7.32052696227274	5.41610040220442	5.18178355029209	4.31748811353631	8.37539918579835	5.62040086571715	5.52146091786225	5.78382518232974	5.4510384535657	5.78382518232974	5.37527840768417	5.54907608489522	6.07764224334903	4.38202663467388	2.19722457733622	4.21950770517611	5.36597601502185	3.73766961828337	3.8286413964891	5.30826769740121	cfr
638087936	19.4625	-33.0875	980	7.24636808010246	5.44241771052179	5.22035582507832	4.30406509320417	8.44934252450806	5.67675380226828	5.50533153593236	5.84354441703136	5.45958551414416	5.8111409929767	5.4249500174814	5.56068163101553	5.80211837537706	4.17438726989564	1.6094379124341	4.27666611901606	5.12396397940326	3.46573590279973	3.55534806148941	5.03695260241363	cfr
638174343	19.5208333333333	-33.1041666666667	1284	7.44249272279444	5.37989735354046	5.18178355029209	4.33073334028633	8.36938899664784	5.59098698051086	5.4971682252932	5.77765232322266	5.42053499927229	5.75890177387728	5.33753807970132	5.52146091786225	5.93753620508243	4.15888308335967	2.30258509299405	4.11087386417331	5.16478597392351	3.80666248977032	3.8286413964891	5.12396397940326	cfr
638347154	19.6125	-33.1375	1195	7.38894609761844	5.41164605185504	5.19849703126583	4.31748811353631	8.39728289474368	5.62401750618734	5.50533153593236	5.79909265446053	5.4380793089232	5.78382518232974	5.37527840768417	5.54126354515843	5.76832099579377	3.98898404656427	2.07944154167984	4.0943445622221	4.99043258677874	3.66356164612965	3.66356164612965	4.94875989037817	cfr
638476769	19.7375	-33.1625	712	7.0343879299155	5.5683445037611	5.23110861685459	4.30406509320417	8.51057131510735	5.77455154554441	5.605802066296	5.85507192220243	5.56452040732269	5.8805329864007	5.56452040732269	5.64897423816121	5.33271879326537	3.55534806148941	2.07944154167984	3.87120101090789	4.45434729625351	3.49650756146648	3.52636052461616	4.43081679884331	cfr
638433581	19.8375	-33.1541666666667	641	6.96979066990159	5.59471137960184	5.23644196282995	4.29045944114839	8.53188474015923	5.79605775076537	5.61677109766657	5.8664680569333	5.5834963087817	5.90263333340137	5.59098698051086	5.66642668811243	5.14749447681345	3.3322045101752	2.07944154167984	3.68887945411394	4.17438726989564	3.43398720448515	3.46573590279973	4.14313472639153	cfr
638131190	19.9125	-33.0958333333333	602	6.93244789157251	5.605802066296	5.25227342804663	4.30406509320417	8.54325072573553	5.8111409929767	5.61677109766657	5.8805329864007	5.68017260901707	5.91079664404053	5.605802066296	5.67675380226828	5.00394630594546	3.17805383034795	1.94591014905531	3.66356164612965	4.00733318523247	3.36729582998647	3.40119738166216	3.95124371858143	cfr
638131198	19.9791666666667	-33.0958333333333	623	6.95272864462487	5.6021188208797	5.26269018890489	4.30406509320417	8.54422453046727	5.8111409929767	5.60947179518496	5.88610403145016	5.67675380226828	5.90808293816893	5.59842195899838	5.66988092298052	4.99721227376411	3.13549421592915	1.94591014905531	3.61091791264422	4.00733318523247	3.3322045101752	3.3322045101752	3.91202300542815	cfr
638520019	20.1541666666667	-33.1708333333333	929	7.20934025660291	5.52146091786225	5.25749537202778	4.31748811353631	8.4885879344059	5.73334127689775	5.55295958492162	5.85793315448346	5.61677109766657	5.87493073085203	5.50533153593236	5.60947179518496	5.21493575760899	3.25809653802148	1.94591014905531	3.58351893845611	4.20469261939097	3.36729582998647	3.36729582998647	4.0943445622221	cfr
638476869	20.5708333333333	-33.1625	939	7.21670948670946	5.52146091786225	5.28826703069454	4.33073334028633	8.50289140670538	5.73657229747919	5.52545293913178	5.8805329864007	5.73657229747919	5.87773578177964	5.50938833662798	5.6021188208797	5.18738580584075	3.17805383034795	2.30258509299405	3.3322045101752	4.0943445622221	3.55534806148941	3.55534806148941	3.91202300542815	cfr
638174536	21.1291666666667	-33.1041666666667	856	7.15383380157884	5.52545293913178	5.30826769740121	4.34380542185368	8.45892828328426	5.73009978297357	5.51342874616498	5.88332238848828	5.8348107370626	5.51342874616498	5.50125821054473	5.61312810638807	5.19849703126583	3.2188758248682	2.56494935746154	3.13549421592915	4.11087386417331	3.66356164612965	3.8286413964891	3.71357206670431	cfr
638347483	22.3541666666667	-33.1375	835	7.13727843726039	5.52942908751142	5.2257466737132	4.35670882668959	8.30350479887278	5.70044357339069	5.6021188208797	5.78996017089725	5.82008293035236	5.51342874616498	5.47646355193151	5.65599181081985	5.72031177660741	3.71357206670431	2.99573227355399	3.17805383034795	4.61512051684126	4.0943445622221	4.39444915467244	4.0943445622221	cfr
638520324	22.6958333333333	-33.1708333333333	867	7.16239749735572	5.52942908751142	5.18738580584075	4.34380542185368	8.28928832300032	5.68357976733868	5.62040086571715	5.75890177387728	5.82008293035236	5.51745289646471	5.47646355193151	5.65948221575962	5.88610403145016	3.85014760171006	3.09104245335832	3.2188758248682	4.76217393479776	4.21950770517611	4.58496747867057	4.21950770517611	cfr
638477129	22.7375	-33.1625	878	7.1708884785125	5.52942908751142	5.18738580584075	4.34380542185368	8.29679586577005	5.68357976733868	5.62040086571715	5.75890177387728	5.82304589548302	5.51745289646471	5.47646355193151	5.65948221575962	5.89989735358249	3.85014760171006	3.09104245335832	3.17805383034795	4.77912349311153	4.23410650459726	4.60517018598809	4.23410650459726	cfr
638174738	22.8125	-33.1041666666667	851	7.14991683613211	5.54517744447956	5.19295685089021	4.34380542185368	8.31630024903685	5.70044357339069	5.62762111369064	5.76832099579377	5.83188247728352	5.52545293913178	5.4971682252932	5.66642668811243	5.83773044716594	3.8286413964891	2.99573227355399	3.29583686600433	4.74493212836325	4.12713438504509	4.56434819146784	4.12713438504509	cfr
638390747	22.8875	-33.1458333333333	809	7.11639414409346	5.54907608489522	5.18178355029209	4.34380542185368	8.31188955823036	5.70044357339069	5.63478960316925	5.76205138278018	5.83773044716594	5.53338948872752	5.4971682252932	5.67332326717149	5.86929691313377	3.85014760171006	2.99573227355399	3.25809653802148	4.77068462446567	4.15888308335967	4.59511985013459	4.15888308335967	cfr
638347561	23.0041666666667	-33.1375	853	7.15148546390474	5.54517744447956	5.18178355029209	4.33073334028633	8.33327035325531	5.70044357339069	5.62762111369064	5.76832099579377	5.8348107370626	5.52545293913178	5.50125821054473	5.66642668811243	5.88887795833288	3.87120101090789	2.99573227355399	3.3322045101752	4.79579054559674	4.17438726989564	4.63472898822964	4.17438726989564	cfr
638433966	23.0458333333333	-33.1541666666667	841	7.1420365747068	5.54907608489522	5.17614973257383	4.33073334028633	8.33615081612066	5.70044357339069	5.62762111369064	5.76832099579377	5.83773044716594	5.52545293913178	5.50125821054473	5.66642668811243	5.89715386763674	3.87120101090789	2.99573227355399	3.29583686600433	4.81218435537242	4.17438726989564	4.65396035015752	4.17438726989564	cfr
638174831	23.5875	-33.1041666666667	786	7.09754885061479	5.57215403217776	5.19849703126583	4.30406509320417	8.42046200245647	5.74300318780948	5.62040086571715	5.81413053182507	5.91350300563827	5.52942908751142	5.54517744447956	5.66988092298052	5.73979291217923	3.8286413964891	2.63905732961526	3.63758615972639	4.75359019110636	3.87120101090789	4.59511985013459	3.87120101090789	cfr
638390881	24.0041666666667	-33.1458333333333	726	7.04664727784876	5.57972982598622	5.19295685089021	4.33073334028633	8.34995727204032	5.7268477475872	5.63478960316925	5.78689738136671	5.91079664404053	5.57215403217776	5.53733426701854	5.69035945432406	5.82008293035236	3.91202300542815	2.63905732961526	3.63758615972639	4.81218435537242	3.91202300542815	4.66343909411207	3.93182563272433	cfr
638131690	24.0791666666667	-33.0958333333333	770	7.08422642209792	5.57594910314632	5.19849703126583	4.33073334028633	8.34830105493394	5.72358510195238	5.63478960316925	5.78382518232974	5.90808293816893	5.56452040732269	5.53338948872752	5.68697535633982	5.8111409929767	3.91202300542815	2.63905732961526	3.63758615972639	4.81218435537242	3.91202300542815	4.65396035015752	3.91202300542815	cfr
638131702	24.1791666666667	-33.0958333333333	682	7.00760061395185	5.59471137960184	5.2040066870768	4.33073334028633	8.34331588140495	5.73979291217923	5.64190707093811	5.79301360838414	5.91889385427315	5.5834963087817	5.54907608489522	5.7037824746562	5.75574221358691	3.89182029811063	2.56494935746154	3.66356164612965	4.76217393479776	3.80666248977032	4.59511985013459	3.8286413964891	cfr
638520515	24.2875	-33.1708333333333	788	7.09920174355309	5.5683445037611	5.18738580584075	4.33073334028633	8.3170334764924	5.70711026474888	5.63121178182137	5.77144112313002	5.89989735358249	5.56452040732269	5.51745289646471	5.68697535633982	5.88610403145016	3.97029191355212	2.70805020110221	3.61091791264422	4.85981240436167	3.97029191355212	4.70953020131233	4.00733318523247	cfr
638347733	24.4375	-33.1375	670	6.99668148817654	5.59471137960184	5.2040066870768	4.33073334028633	8.33014046024638	5.73657229747919	5.64544689764324	5.78689738136671	5.92157841964382	5.58724865840025	5.54907608489522	5.70711026474888	5.78382518232974	3.93182563272433	2.56494935746154	3.68887945411394	4.77912349311153	3.8286413964891	4.60517018598809	3.85014760171006	cfr
637698952	17.9291666666667	-33.0125	8	6.06610809010375	5.65599181081985	4.78749174278205	4.23410650459726	8.10046489102936	5.64190707093811	5.8406416573734	5.46806014113513	5.71373280550937	5.91889385427315	5.5683445037611	5.79301360838414	5.62401750618734	4.02535169073515	1.94591014905531	4.26267987704132	4.91998092582813	2.99573227355399	2.99573227355399	4.91265488573605	cfr
637785368	18.0625	-33.0291666666667	13	6.07764224334903	5.68357976733868	4.89034912822175	4.21950770517611	8.277411998949	5.7268477475872	5.82304589548302	5.59098698051086	5.71702770140622	5.95842469302978	5.62762111369064	5.79301360838414	5.59098698051086	3.91202300542815	1.94591014905531	4.20469261939097	4.88280192258637	3.04452243772342	3.04452243772342	4.86753445045558	cfr
637698982	18.1791666666667	-33.0125	55	6.16961073249146	5.62401750618734	4.97673374242057	4.30406509320417	8.18200013629341	5.68357976733868	5.78382518232974	5.59098698051086	5.68017260901707	5.90536184805457	5.54907608489522	5.75890177387728	5.65599181081985	3.87120101090789	2.07944154167984	4.18965474202643	4.91265488573605	3.2188758248682	3.2188758248682	4.89783979995091	cfr
637698988	18.2291666666667	-33.0125	80	6.22059017009974	5.61312810638807	4.99721227376411	4.31748811353631	8.16080392095467	5.67332326717149	5.77455154554441	5.59098698051086	5.67675380226828	5.89440283426485	5.53338948872752	5.75257263882563	5.6970934865054	3.91202300542815	2.07944154167984	4.18965474202643	4.95582705760126	3.25809653802148	3.25809653802148	4.9416424226093	cfr
638001400	18.3291666666667	-33.0708333333333	61	6.18208490671663	5.62040086571715	5.01063529409626	4.31748811353631	8.1789193328484	5.69035945432406	5.77765232322266	5.605802066296	5.68017260901707	5.90263333340137	5.54517744447956	5.75574221358691	5.73009978297357	3.93182563272433	2.19722457733622	4.17438726989564	4.97673374242057	3.3322045101752	3.3322045101752	4.96284463025991	cfr
638044605	18.3708333333333	-33.0791666666667	59	6.1779441140506	5.62040086571715	5.01727983681492	4.33073334028633	8.18507147753228	5.69035945432406	5.77455154554441	5.60947179518496	5.67675380226828	5.90263333340137	5.54517744447956	5.75574221358691	5.74939298590825	3.95124371858143	2.19722457733622	4.14313472639153	4.99043258677874	3.3322045101752	3.3322045101752	4.98360662170834	cfr
637915024	18.5291666666667	-33.0541666666667	38	6.13339804299665	5.62762111369064	5.07517381523383	4.33073334028633	8.24643378616036	5.73009978297357	5.76519110278484	5.66296048013595	5.67675380226828	5.91620206260743	5.56452040732269	5.75574221358691	5.77144112313002	3.97029191355212	2.30258509299405	4.14313472639153	4.99721227376411	3.36729582998647	3.40119738166216	4.99721227376411	cfr
637828628	18.5625	-33.0375	79	6.21860011969173	5.62401750618734	5.08140436498446	4.33073334028633	8.25738565573044	5.73009978297357	5.75574221358691	5.67332326717149	5.67332326717149	5.91350300563827	5.56068163101553	5.74939298590825	5.82600010738045	4.02535169073515	2.30258509299405	4.14313472639153	5.05624580534831	3.36729582998647	3.43398720448515	5.05624580534831	cfr
637742239	18.6541666666667	-33.0208333333333	308	6.59441345974978	5.5834963087817	5.09375020080676	4.33073334028633	8.25608813381491	5.70044357339069	5.72358510195238	5.67675380226828	5.605802066296	5.88332238848828	5.52146091786225	5.71373280550937	6.17378610390194	4.36944785246702	2.56494935746154	4.15888308335967	5.40267738187228	3.76120011569356	3.80666248977032	5.40267738187228	cfr
637699047	18.7208333333333	-33.0125	112	6.28226674689601	5.62040086571715	5.12396397940326	4.33073334028633	8.31139827843664	5.74939298590825	5.73657229747919	5.71373280550937	5.63478960316925	5.91889385427315	5.57215403217776	5.73979291217923	5.95842469302978	4.14313472639153	2.30258509299405	4.12713438504509	5.18178355029209	3.52636052461616	3.58351893845611	5.18178355029209	cfr
637958275	18.9541666666667	-33.0625	124	6.30444880242198	5.62040086571715	5.17048399503815	4.31748811353631	8.39026849784257	5.77455154554441	5.7037824746562	5.77144112313002	5.64544689764324	5.93224518744801	5.58724865840025	5.72358510195238	6.13339804299665	4.33073334028633	2.30258509299405	4.17438726989564	5.36129216570943	3.68887945411394	3.68887945411394	5.34710753071747	cfr
637742284	19.0291666666667	-33.0208333333333	259	6.52502965784346	5.59471137960184	5.18738580584075	4.31748811353631	8.40245551394581	5.76832099579377	5.67675380226828	5.78996017089725	5.62040086571715	5.91889385427315	5.5683445037611	5.7037824746562	6.28599809450886	4.47733681447821	2.484906649788	4.18965474202643	5.52146091786225	3.87120101090789	3.87120101090789	5.50938833662798	cfr
637958298	19.1458333333333	-33.0625	1032	7.28276117960559	5.42934562895444	5.14166355650266	4.31748811353631	8.3380665255188	5.61312810638807	5.56068163101553	5.74620319054015	5.47646355193151	5.78689738136671	5.37989735354046	5.57215403217776	6.35262939631957	4.61512051684126	2.484906649788	4.23410650459726	5.63835466933375	3.93182563272433	3.98898404656427	5.6021188208797	cfr
637828710	19.2458333333333	-33.0375	1288	7.44483327389219	5.37063802812766	5.14166355650266	4.33073334028633	8.30967689598773	5.55295958492162	5.51745289646471	5.73009978297357	5.4249500174814	5.74300318780948	5.31320597904179	5.52545293913178	6.2363695902037	4.46590811865458	2.484906649788	4.15888308335967	5.48479693349065	3.97029191355212	4.00733318523247	5.4510384535657	cfr
637742320	19.3291666666667	-33.0208333333333	945	7.2211050981825	5.4553211153577	5.2040066870768	4.30406509320417	8.4257355809274	5.67332326717149	5.52942908751142	5.82304589548302	5.47646355193151	5.8171111599632	5.42934562895444	5.57594910314632	6.04263283368238	4.36944785246702	1.94591014905531	4.27666611901606	5.35658627467201	3.63758615972639	3.71357206670431	5.29330482472449	cfr
637828724	19.3625	-33.0375	1438	7.52886925664225	5.33753807970132	5.14749447681345	4.34380542185368	8.31434234336979	5.52942908751142	5.4971682252932	5.7268477475872	5.39362754635236	5.72031177660741	5.27811465923052	5.4971682252932	6.16751649088834	4.35670882668959	2.56494935746154	4.07753744390572	5.37527840768417	4.02535169073515	4.02535169073515	5.34710753071747	cfr
637828741	19.5041666666667	-33.0375	934	7.21303165983487	5.47227067367148	5.23110861685459	4.30406509320417	8.4675826908629	5.70044357339069	5.51745289646471	5.85507192220243	5.48063892334199	5.8348107370626	5.4553211153577	5.57594910314632	5.71042701737487	4.04305126783455	1.79175946922805	4.20469261939097	5.01063529409626	3.49650756146648	3.55534806148941	4.93447393313069	cfr
637785549	19.5708333333333	-33.0291666666667	1196	7.38956395367764	5.41164605185504	5.20948615284142	4.31748811353631	8.40893960597598	5.63121178182137	5.50125821054473	5.80814248998044	5.4380793089232	5.78382518232974	5.37989735354046	5.53733426701854	5.76205138278018	4.00733318523247	2.07944154167984	4.0943445622221	4.99721227376411	3.66356164612965	3.66356164612965	4.9416424226093	cfr
637828757	19.6375	-33.0375	1390	7.50273821075485	5.36597601502185	5.19295685089021	4.33073334028633	8.37678103769949	5.57972982598622	5.48479693349065	5.77765232322266	5.40267738187228	5.75574221358691	5.32787616878958	5.50533153593236	5.87211778947542	4.02535169073515	2.39789527279837	3.98898404656427	5.04342511691925	3.8286413964891	3.8286413964891	5.01063529409626	cfr
637742437	20.3041666666667	-33.0208333333333	949	7.22402480828583	5.52545293913178	5.28320372873799	4.31748811353631	8.51599247083972	5.74620319054015	5.53338948872752	5.88332238848828	5.61312810638807	5.8805329864007	5.51342874616498	5.6021188208797	5.09375020080676	3.09104245335832	1.94591014905531	3.49650756146648	4.04305126783455	3.36729582998647	3.36729582998647	3.93182563272433	cfr
638044844	20.3625	-33.0791666666667	910	7.19518732017871	5.53338948872752	5.28320372873799	4.31748811353631	8.51939077495972	5.75257263882563	5.54126354515843	5.88332238848828	5.74620319054015	5.88887795833288	5.52545293913178	5.60947179518496	5.09375020080676	3.04452243772342	2.07944154167984	3.43398720448515	4.00733318523247	3.40119738166216	3.40119738166216	3.89182029811063	cfr
637958456	20.4625	-33.0625	1088	7.32052696227274	5.48479693349065	5.28320372873799	4.33073334028633	8.485083137498	5.70711026474888	5.50125821054473	5.87211778947542	5.70711026474888	5.84932477994686	5.46806014113513	5.57594910314632	5.25227342804663	3.17805383034795	2.30258509299405	3.40119738166216	4.14313472639153	3.55534806148941	3.55534806148941	4.07753744390572	cfr
637785724	21.0291666666667	-33.0291666666667	972	7.24064969425547	5.50938833662798	5.30826769740121	4.34380542185368	8.47470313979528	5.72358510195238	5.4971682252932	5.88887795833288	5.82304589548302	5.59471137960184	5.48893772615669	5.59471137960184	5.19295685089021	3.2188758248682	2.56494935746154	3.17805383034795	4.0943445622221	3.63758615972639	3.78418963391826	3.76120011569356	cfr
637915334	21.1125	-33.0541666666667	969	7.23849684089437	5.50533153593236	5.30330490805908	4.34380542185368	8.45935219172639	5.71702770140622	5.4971682252932	5.88332238848828	5.8171111599632	5.49306144334055	5.48063892334199	5.59471137960184	5.24702407216049	3.25809653802148	2.63905732961526	3.13549421592915	4.14313472639153	3.71357206670431	3.85014760171006	3.78418963391826	cfr
637872149	21.2375	-33.0458333333333	828	7.13169851046691	5.52942908751142	5.30826769740121	4.34380542185368	8.4448375292241	5.73657229747919	5.50938833662798	5.89164421182577	5.83773044716594	5.52146091786225	5.50125821054473	5.62040086571715	5.16478597392351	3.2188758248682	2.484906649788	3.2188758248682	4.0943445622221	3.58351893845611	3.8286413964891	3.63758615972639	cfr
637785866	22.2125	-33.0291666666667	843	7.14361760270412	5.52545293913178	5.24702407216049	4.35670882668959	8.33567131479285	5.70711026474888	5.57972982598622	5.81413053182507	5.82304589548302	5.50125821054473	5.48063892334199	5.64544689764324	5.55682806169954	3.63758615972639	2.83321334405622	3.36729582998647	4.51085950651685	3.89182029811063	4.27666611901606	3.89182029811063	cfr
638045135	22.7875	-33.0791666666667	868	7.16317239084664	5.54126354515843	5.19295685089021	4.34380542185368	8.32142158689788	5.70044357339069	5.62401750618734	5.77144112313002	5.83188247728352	5.52545293913178	5.49306144334055	5.66642668811243	5.82008293035236	3.8286413964891	2.94443897916644	3.3322045101752	4.72738781871234	4.11087386417331	4.55387689160054	4.11087386417331	cfr
638088339	22.8208333333333	-33.0875	862	7.15851399732932	5.54126354515843	5.19295685089021	4.34380542185368	8.31996102188653	5.70044357339069	5.62762111369064	5.76832099579377	5.83188247728352	5.52146091786225	5.49306144334055	5.66296048013595	5.82600010738045	3.8286413964891	2.94443897916644	3.29583686600433	4.7361984483945	4.11087386417331	4.56434819146784	4.11087386417331	cfr
638088361	23.0041666666667	-33.0875	930	7.21007962817079	5.53338948872752	5.18178355029209	4.33073334028633	8.34331588140495	5.6937321388027	5.61677109766657	5.77144112313002	5.82894561761021	5.50938833662798	5.49306144334055	5.65248918026865	5.87211778947542	3.87120101090789	2.94443897916644	3.36729582998647	4.80402104473326	4.12713438504509	4.64439089914137	4.12713438504509	cfr
637699567	23.0541666666667	-33.0125	856	7.15383380157884	5.55682806169954	5.19849703126583	4.33073334028633	8.36822903827628	5.72358510195238	5.62762111369064	5.78996017089725	5.84643877505772	5.52942908751142	5.52146091786225	5.66988092298052	5.76205138278018	3.80666248977032	2.83321334405622	3.46573590279973	4.72738781871234	3.97029191355212	4.55387689160054	3.97029191355212	cfr
638002104	24.1958333333333	-33.0708333333333	678	7.00397413672268	5.59842195899838	5.2040066870768	4.33073334028633	8.349011198176	5.74300318780948	5.64544689764324	5.79301360838414	5.92157841964382	5.58724865840025	5.55295958492162	5.7037824746562	5.73009978297357	3.87120101090789	2.484906649788	3.68887945411394	4.74493212836325	3.76120011569356	4.57471097850338	3.78418963391826	cfr
637829577	26.4708333333333	-33.0375	637	6.96602418710611	5.58724865840025	5.19295685089021	4.39444915467244	8.13241267450091	5.67332326717149	5.65599181081985	5.71702770140622	5.89440283426485	5.61677109766657	5.50533153593236	5.73334127689775	6.4281052726846	4.35670882668959	3.29583686600433	3.52636052461616	5.32300997913841	4.49980967033027	5.32300997913841	4.55387689160054	cfr
637310164	18.0291666666667	-32.9375	58	6.17586727010576	5.62401750618734	4.89034912822175	4.29045944114839	8.07868822922987	5.63835466933375	5.80814248998044	5.50938833662798	5.69035945432406	5.89164421182577	5.52942908751142	5.77144112313002	5.62401750618734	3.95124371858143	1.94591014905531	4.23410650459726	4.91265488573605	3.09104245335832	3.09104245335832	4.89783979995091	cfr
637310166	18.0458333333333	-32.9375	29	6.11368217983223	5.63121178182137	4.90527477843843	4.29045944114839	8.11312710422178	5.65599181081985	5.80814248998044	5.52942908751142	5.6970934865054	5.90263333340137	5.54517744447956	5.77455154554441	5.58724865840025	3.91202300542815	1.94591014905531	4.18965474202643	4.87519732320115	3.09104245335832	3.09104245335832	4.85981240436167	cfr
637526179	18.1541666666667	-32.9791666666667	34	6.12468339089421	5.61677109766657	4.99043258677874	4.31748811353631	8.14786712992395	5.67332326717149	5.78074351579233	5.5834963087817	5.68357976733868	5.89715386763674	5.53733426701854	5.75890177387728	5.60947179518496	3.8286413964891	2.07944154167984	4.17438726989564	4.86753445045558	3.17805383034795	3.17805383034795	4.85203026391962	cfr
637310193	18.2708333333333	-32.9375	43	6.14418563412565	5.60947179518496	5.03043792139244	4.34380542185368	8.14089846060785	5.68017260901707	5.76832099579377	5.605802066296	5.67675380226828	5.89164421182577	5.52942908751142	5.75574221358691	5.64190707093811	3.85014760171006	2.07944154167984	4.15888308335967	4.89034912822175	3.2188758248682	3.2188758248682	4.88280192258637	cfr
637396603	18.3541666666667	-32.9541666666667	36	6.12905021006055	5.61677109766657	5.04985600724954	4.34380542185368	8.1797604936999	5.6970934865054	5.76832099579377	5.62401750618734	5.68017260901707	5.89989735358249	5.54126354515843	5.75574221358691	5.66988092298052	3.87120101090789	2.07944154167984	4.14313472639153	4.91265488573605	3.2188758248682	3.25809653802148	4.90527477843843	cfr
637353409	18.4041666666667	-32.9458333333333	6	6.06145691892802	5.62401750618734	5.06259503302697	4.34380542185368	8.1961611392829	5.71042701737487	5.76832099579377	5.63835466933375	5.68357976733868	5.90536184805457	5.55295958492162	5.75890177387728	5.65248918026865	3.87120101090789	2.07944154167984	4.17438726989564	4.89783979995091	3.2188758248682	3.25809653802148	4.89034912822175	cfr
637655817	18.4708333333333	-33.0041666666667	52	6.16331480403464	5.62401750618734	5.06890420222023	4.33073334028633	8.22040309993373	5.71702770140622	5.76205138278018	5.65248918026865	5.67675380226828	5.90808293816893	5.55295958492162	5.75257263882563	5.74939298590825	3.95124371858143	2.19722457733622	4.12713438504509	4.98360662170834	3.3322045101752	3.36729582998647	4.97673374242057	cfr
637569433	18.6041666666667	-32.9875	73	6.20657592672493	5.62401750618734	5.0998664278242	4.33073334028633	8.27052509505507	5.73979291217923	5.74939298590825	5.69035945432406	5.66988092298052	5.91620206260743	5.56452040732269	5.74620319054015	5.83188247728352	4.02535169073515	2.30258509299405	4.12713438504509	5.05624580534831	3.40119738166216	3.49650756146648	5.05624580534831	cfr
637483043	18.6875	-32.9708333333333	55	6.16961073249146	5.63121178182137	5.12989871492307	4.33073334028633	8.29978317194979	5.75574221358691	5.74300318780948	5.71373280550937	5.67332326717149	5.92425579741453	5.57972982598622	5.74939298590825	5.84643877505772	4.06044301054642	2.19722457733622	4.15888308335967	5.07517381523383	3.40119738166216	3.49650756146648	5.07517381523383	cfr
637655847	18.7208333333333	-33.0041666666667	90	6.24027584517077	5.62762111369064	5.12989871492307	4.33073334028633	8.32069157104845	5.75574221358691	5.73657229747919	5.72031177660741	5.63478960316925	5.92425579741453	5.57594910314632	5.73979291217923	5.92692602597041	4.11087386417331	2.30258509299405	4.12713438504509	5.14749447681345	3.49650756146648	3.58351893845611	5.14749447681345	cfr
637483057	18.8041666666667	-32.9708333333333	108	6.27476202124194	5.62401750618734	5.15329159449778	4.33073334028633	8.33950090300594	5.76519110278484	5.72358510195238	5.74300318780948	5.65948221575962	5.92692602597041	5.57972982598622	5.73657229747919	5.97888576490112	4.17438726989564	2.30258509299405	4.15888308335967	5.19849703126583	3.55534806148941	3.63758615972639	5.19849703126583	cfr
637396668	18.8958333333333	-32.9541666666667	124	6.30444880242198	5.62401750618734	5.17614973257383	4.33073334028633	8.37770121259764	5.77765232322266	5.70711026474888	5.77144112313002	5.65248918026865	5.93224518744801	5.58724865840025	5.73009978297357	6.03068526026126	4.21950770517611	2.30258509299405	4.15888308335967	5.25749537202778	3.61091791264422	3.61091791264422	5.25227342804663	cfr
637526281	19.0041666666667	-32.9791666666667	172	6.38856140554563	5.61312810638807	5.19295685089021	4.31748811353631	8.40581460343285	5.78382518232974	5.68697535633982	5.79605775076537	5.63835466933375	5.93224518744801	5.58724865840025	5.71702770140622	6.13988455222626	4.33073334028633	2.30258509299405	4.17438726989564	5.37527840768417	3.71357206670431	3.71357206670431	5.36129216570943	cfr
637439887	19.0541666666667	-32.9625	970	7.23921497377981	5.4510384535657	5.12989871492307	4.31748811353631	8.31996102188653	5.61677109766657	5.58724865840025	5.7268477475872	5.4971682252932	5.79909265446053	5.39816270151775	5.59098698051086	6.4085287910595	4.63472898822964	2.63905732961526	4.21950770517611	5.68017260901707	4.00733318523247	4.04305126783455	5.65948221575962	cfr
637396710	19.2458333333333	-32.9541666666667	871	7.16549347506085	5.47646355193151	5.19295685089021	4.31748811353631	8.4069317971587	5.68017260901707	5.56452040732269	5.80211837537706	5.50533153593236	5.83188247728352	5.44673737166631	5.59842195899838	6.16961073249146	4.44265125649032	2.19722457733622	4.26267987704132	5.46806014113513	3.76120011569356	3.80666248977032	5.42934562895444	cfr
637655916	19.2958333333333	-33.0041666666667	983	7.24850407237061	5.44241771052179	5.19295685089021	4.31748811353631	8.40648506943182	5.65599181081985	5.53733426701854	5.80211837537706	5.47227067367148	5.80814248998044	5.41610040220442	5.5683445037611	6.0913098820777	4.40671924726425	2.07944154167984	4.26267987704132	5.39816270151775	3.68887945411394	3.76120011569356	5.33753807970132	cfr
637310327	19.3875	-32.9375	1126	7.34536484041687	5.42053499927229	5.19849703126583	4.31748811353631	8.3986348552921	5.63478960316925	5.50938833662798	5.80513496891649	5.4510384535657	5.78996017089725	5.3890717298165	5.54907608489522	5.94017125272043	4.23410650459726	2.07944154167984	4.20469261939097	5.22035582507832	3.68887945411394	3.73766961828337	5.15905529921453	cfr
637439934	19.4458333333333	-32.9625	941	7.21817683840341	5.46806014113513	5.2257466737132	4.30406509320417	8.46421426662535	5.70044357339069	5.52545293913178	5.84932477994686	5.48063892334199	5.8348107370626	5.4510384535657	5.57594910314632	5.78382518232974	4.11087386417331	1.79175946922805	4.26267987704132	5.08759633523238	3.49650756146648	3.58351893845611	5.01727983681492	cfr
637310348	19.5625	-32.9375	1103	7.3304052118444	5.44241771052179	5.2257466737132	4.31748811353631	8.44784311328144	5.66642668811243	5.50125821054473	5.83773044716594	5.4553211153577	5.78689738136671	5.42053499927229	5.55295958492162	5.65948221575962	3.93182563272433	1.94591014905531	4.15888308335967	4.91998092582813	3.52636052461616	3.55534806148941	4.85981240436167	cfr
637353554	19.6125	-32.9458333333333	1092	7.32317071794347	5.4510384535657	5.23110861685459	4.31748811353631	8.45446636150793	5.68017260901707	5.50938833662798	5.84354441703136	5.46383180502561	5.79301360838414	5.42934562895444	5.56068163101553	5.5834963087817	3.85014760171006	1.79175946922805	4.0943445622221	4.8283137373023	3.49650756146648	3.52636052461616	4.76217393479776	cfr
637396816	20.1291666666667	-32.9541666666667	1099	7.32778053842163	5.48063892334199	5.26785815906333	4.33073334028633	8.48879371689454	5.70711026474888	5.51342874616498	5.8636311755981	5.57594910314632	5.81413053182507	5.46806014113513	5.57215403217776	5.22035582507832	3.3322045101752	2.07944154167984	3.63758615972639	4.23410650459726	3.43398720448515	3.43398720448515	4.17438726989564	cfr
637267223	20.1875	-32.9291666666667	928	7.2086003379602	5.53338948872752	5.28826703069454	4.31748811353631	8.52516136106541	5.75890177387728	5.54126354515843	5.88887795833288	5.62040086571715	5.85793315448346	5.52942908751142	5.61312810638807	5.02388052084628	3.09104245335832	1.94591014905531	3.55534806148941	3.98898404656427	3.3322045101752	3.3322045101752	3.91202300542815	cfr
637440038	20.3125	-32.9625	880	7.17242457712485	5.54517744447956	5.29330482472449	4.31748811353631	8.53444354482276	5.77144112313002	5.54517744447956	5.89715386763674	5.62762111369064	5.90263333340137	5.54517744447956	5.62040086571715	4.98360662170834	2.99573227355399	1.94591014905531	3.49650756146648	3.93182563272433	3.29583686600433	3.29583686600433	3.80666248977032	cfr
637353646	20.3791666666667	-32.9458333333333	995	7.25700270709207	5.51342874616498	5.29831736654804	4.33073334028633	8.51998927871824	5.74300318780948	5.51745289646471	5.89164421182577	5.6021188208797	5.8406416573734	5.50533153593236	5.59471137960184	5.08140436498446	3.09104245335832	2.07944154167984	3.49650756146648	4.02535169073515	3.40119738166216	3.40119738166216	3.91202300542815	cfr
637483279	20.6541666666667	-32.9708333333333	1115	7.33823815006559	5.48063892334199	5.29831736654804	4.34380542185368	8.48694014824522	5.70711026474888	5.48893772615669	5.8805329864007	5.7037824746562	5.8111409929767	5.46383180502561	5.5683445037611	5.23644196282995	3.2188758248682	2.39789527279837	3.29583686600433	4.12713438504509	3.63758615972639	3.63758615972639	3.98898404656427	cfr
637483281	20.6708333333333	-32.9708333333333	1092	7.32317071794347	5.48893772615669	5.30330490805908	4.34380542185368	8.49699048409872	5.71373280550937	5.48893772615669	5.88610403145016	5.70711026474888	5.82008293035236	5.47227067367148	5.57215403217776	5.2040066870768	3.17805383034795	2.39789527279837	3.2188758248682	4.0943445622221	3.63758615972639	3.63758615972639	3.93182563272433	cfr
637353708	20.8958333333333	-32.9458333333333	1079	7.31455283232408	5.48893772615669	5.30826769740121	4.34380542185368	8.4906438561827	5.71373280550937	5.48063892334199	5.89164421182577	5.80814248998044	5.5683445037611	5.47227067367148	5.57594910314632	5.21493575760899	3.25809653802148	2.56494935746154	3.17805383034795	4.11087386417331	3.66356164612965	3.73766961828337	3.85014760171006	cfr
637396917	20.9708333333333	-32.9541666666667	877	7.17011954344963	5.54126354515843	5.31811999384422	4.33073334028633	8.51879191277993	5.76205138278018	5.50533153593236	5.91620206260743	5.84932477994686	5.62040086571715	5.52942908751142	5.61312810638807	5.01063529409626	3.13549421592915	2.30258509299405	3.3322045101752	3.97029191355212	3.40119738166216	3.61091791264422	3.55534806148941	cfr
637483325	21.0375	-32.9708333333333	970	7.23921497377981	5.51342874616498	5.31320597904179	4.34380542185368	8.49637805170232	5.73334127689775	5.4971682252932	5.89715386763674	5.82894561761021	5.4971682252932	5.4971682252932	5.59471137960184	5.15329159449778	3.2188758248682	2.484906649788	3.2188758248682	4.07753744390572	3.58351893845611	3.76120011569356	3.68887945411394	cfr
637440273	22.2708333333333	-32.9625	850	7.14913159855741	5.53733426701854	5.24702407216049	4.34380542185368	8.35326149973387	5.71702770140622	5.58724865840025	5.8171111599632	5.83188247728352	5.50938833662798	5.49306144334055	5.65248918026865	5.54517744447956	3.63758615972639	2.77258872223978	3.40119738166216	4.49980967033027	3.85014760171006	4.27666611901606	3.85014760171006	cfr
637569946	22.8791666666667	-32.9875	976	7.24351297466548	5.53338948872752	5.19849703126583	4.34380542185368	8.34212526333359	5.70044357339069	5.61312810638807	5.78074351579233	5.82600010738045	5.50938833662798	5.48893772615669	5.65248918026865	5.8111409929767	3.8286413964891	2.89037175789616	3.43398720448515	4.74493212836325	4.04305126783455	4.58496747867057	4.04305126783455	cfr
637526748	22.8958333333333	-32.9791666666667	962	7.23345541862144	5.53733426701854	5.19849703126583	4.34380542185368	8.33902300574476	5.7037824746562	5.61677109766657	5.78074351579233	5.82894561761021	5.51342874616498	5.49306144334055	5.65599181081985	5.79605775076537	3.8286413964891	2.89037175789616	3.43398720448515	4.74493212836325	4.02535169073515	4.57471097850338	4.02535169073515	cfr
637354349	26.2375	-32.9458333333333	692	7.01660968389422	5.5834963087817	5.21493575760899	4.39444915467244	8.15937473677543	5.68357976733868	5.64897423816121	5.73334127689775	5.89164421182577	5.60947179518496	5.50125821054473	5.72358510195238	6.33150184989369	4.30406509320417	3.17805383034795	3.58351893845611	5.26269018890489	4.36944785246702	5.26269018890489	4.4188406077966	cfr
[truncated: 2,947 more rows]
