# Supplementary material for: Leaps and bounds: geographical and ecological distance constrained the colonisation of the Afrotemperate by Erica
Source: BMC Evol Biol. 2019 Dec 5;19:222. doi: 10.1186/s12862-019-1545-6 (PMC6896773; doi:10.1186/s12862-019-1545-6)
Supplement: Supplementary file 1 — Additional file 1. Methods: occurrence data. [file 12862_2019_1545_MOESM1_ESM.zip › Appendix 1/Appendix1_Erica_data_new.txt]

code	species	clade	area	x	y	alt_30s	bio01_30s	bio02_30s	bio03_30s	bio04_30s	bio05_30s	bio06_30s	bio07_30s	bio08_30s	bio09_30s	bio10_30s	bio11_30s	bio12_30s	bio13_30s	bio14_30s	bio15_30s	bio16_30s	bio17_30s	bio18_30s	bio19_30s	REALM	BIOME	ECO_ID
1187	Erica_abietina_L._ssp._abietina	Cape	CFR	18.42985556	-33.95777778	533	152	92	54	2758	242	73	169	125	187	187	117	1042	158	32	57	465	102	102	449	AT	12	31203
718	Erica_abietina_L._ssp._abietina	Cape	CFR	18.39472222	-33.96305556	437	157	93	55	2695	245	77	168	130	191	191	123	1061	162	33	56	473	106	106	459	AT	12	31203
740	Erica_abietina_L._ssp._abietina	Cape	CFR	18.41694444	-33.98	648	145	88	53	2723	233	69	164	119	179	179	110	1034	156	32	56	461	101	101	446	AT	12	31203
734	Erica_abietina_L._ssp._atrorosea_E.G.H.Oliv._&_I.M.Oliv.	Cape	CFR	18.43	-34.09638889	369	159	87	54	2624	243	82	161	133	192	192	126	999	156	29	57	446	98	98	436	AT	12	31203
1202	Erica_abietina_L._ssp._atrorosea_E.G.H.Oliv._&_I.M.Oliv.	Cape	CFR	18.44585556	-34.20791667	225	160	81	54	2460	238	89	149	129	191	191	129	798	131	21	58	359	75	75	359	AT	12	31203
314	Erica_abietina_L._ssp._aurantiaca_E.G.H.Oliv._&_I.M.Oliv.	Cape	CFR	19.51425	-33.26527778	1075	129	140	53	4225	269	8	261	82	181	182	75	386	65	7	62	181	39	41	175	AT	12	31203
639	Erica_abietina_L._ssp._aurantiaca_E.G.H.Oliv._&_I.M.Oliv.	Cape	CFR	19.42138889	-33.43777778	826	141	136	54	4043	276	26	250	96	191	192	90	593	94	13	64	277	53	55	277	AT	12	31203
650	Erica_abietina_L._ssp._aurantiaca_E.G.H.Oliv._&_I.M.Oliv.	Cape	CFR	19.43527778	-33.46333333	1449	107	125	55	3623	230	6	224	68	152	153	61	573	87	17	54	247	68	68	245	AT	12	31203
531	Erica_abietina_L._ssp._aurantiaca_E.G.H.Oliv._&_I.M.Oliv.	Cape	CFR	19.07527778	-33.69805556	977	130	114	55	3396	243	37	206	95	173	173	88	907	145	26	62	414	82	82	409	AT	12	31203
489	Erica_abietina_L._ssp._aurantiaca_E.G.H.Oliv._&_I.M.Oliv.	Cape	CFR	18.94916667	-33.74555556	504	158	120	54	3576	279	58	221	122	205	205	114	1014	158	27	62	468	87	87	458	AT	12	31202
2191	Erica_abietina_L._ssp._aurantiaca_E.G.H.Oliv._&_I.M.Oliv.	Cape	CFR	19.06911389	-33.75243333	562	154	121	55	3525	274	54	220	117	200	200	110	1007	158	26	63	465	85	85	460	AT	12	31203
517	Erica_abietina_L._ssp._aurantiaca_E.G.H.Oliv._&_I.M.Oliv.	Cape	CFR	20.07416667	-33.78277778	801	147	137	55	3987	276	29	247	95	196	196	95	392	50	16	34	138	55	55	138	AT	12	31203
299	Erica_abietina_L._ssp._aurantiaca_E.G.H.Oliv._&_I.M.Oliv.	Cape	CFR	19.15777778	-33.8975	1052	124	107	55	3135	231	38	193	93	164	164	85	906	141	29	58	399	90	90	395	AT	12	31203
1673	Erica_abietina_L._ssp._constantiana_E.G.H.Oliv._&_I.M.Oliv.	Cape	CFR	18.37691667	-34.06055556	515	151	85	54	2580	234	78	156	126	184	184	118	1019	156	31	56	453	101	101	440	AT	12	31203
1189	Erica_abietina_L._ssp._diabolis_E.G.H.Oliv._&_I.M.Oliv.	Cape	CFR	18.43888333	-33.95421944	704	142	89	53	2768	232	66	166	116	177	177	107	1033	155	32	56	460	101	101	445	AT	12	31203
1236	Erica_abietina_L._ssp._perfoliosa_E.G.H.Oliv._&_I.M.Oliv.	Cape	CFR	18.875	-33.875	319	165	119	54	3503	285	66	219	129	209	212	122	976	152	25	60	445	83	85	433	AT	12	31202
2261	Erica_abietina_L._ssp._petraea_E.G.H.Oliv._&_I.M.Oliv.	Cape	CFR	19.125	-32.875	631	156	142	53	4377	297	32	265	107	209	210	99	536	92	10	67	258	47	47	255	AT	12	31203
1139	Erica_abietina_L._ssp._petraea_E.G.H.Oliv._&_I.M.Oliv.	Cape	CFR	19.125	-32.875	631	156	142	53	4377	297	32	265	107	209	210	99	536	92	10	67	258	47	47	255	AT	12	31203
306	Erica_acuta_Andrews	Cape	CFR	19.15777778	-33.8975	1052	124	107	55	3135	231	38	193	93	164	164	85	906	141	29	58	399	90	90	395	AT	12	31203
301	Erica_adnata_L.Bolus	Cape	CFR	19.18833333	-33.8775	1421	103	104	55	3049	208	21	187	73	142	142	66	843	125	30	52	355	96	96	353	AT	12	31203
875	Erica_adnata_L.Bolus	Cape	CFR	19.51802222	-33.96022778	1201	116	112	56	3177	227	28	199	77	156	157	77	711	105	27	49	294	86	88	294	AT	12	31203
2258	Erica_adnata_L.Bolus	Cape	CFR	19.1725	-33.9725	363	157	117	54	3428	271	55	216	113	199	200	113	917	137	28	58	407	87	89	407	AT	12	31203
84	Erica_adunca_Benth.	Cape	CFR	23.15580556	-33.75827778	1196	130	113	57	2978	231	35	196	156	97	167	91	788	77	47	13	220	159	219	169	AT	12	31203
1628	Erica_adunca_Benth.	Cape	CFR	22.31105556	-33.87889444	790	142	120	59	2919	245	42	203	149	111	179	105	619	59	42	10	171	139	159	141	AT	12	31203
1664	Erica_adunca_Benth.	Cape	CFR	21.22336667	-33.95425	517	154	140	58	3353	271	33	238	161	184	196	111	439	51	28	16	125	93	99	111	AT	12	31203
268	Erica_agglutinans_E.G.H.Oliv.	Cape	CFR	19.85083333	-34.69972222	72	165	75	50	2581	240	91	149	133	197	198	133	508	66	21	37	189	66	75	189	AT	12	31202
385	Erica_albens_L.	Cape	CFR	20.44666667	-33.98888889	658	152	134	55	3794	275	34	241	131	199	199	103	468	54	26	22	141	83	83	139	AT	12	31203
1575	Erica_albertyniae_E.G.H.Oliv.	Cape	CFR	20.25997778	-34.42788056	152	170	105	53	3259	269	71	198	129	211	211	129	532	62	26	25	168	91	103	168	AT	12	31202
712	Erica_albertyniae_E.G.H.Oliv.	Cape	CFR	20.00277778	-34.6125	15	171	83	50	2809	253	89	164	135	206	206	135	474	58	20	34	171	66	76	171	AT	12	31202
687	Erica_albescens_Klotzsch_ex_Benth.	Cape	CFR	20.86833333	-33.91722222	1553	101	127	58	3322	218	0	218	83	143	143	59	565	61	35	16	162	112	112	162	AT	12	31203
685	Erica_albescens_Klotzsch_ex_Benth.	Cape	CFR	20.86861111	-33.91861111	1553	101	127	58	3322	218	0	218	83	143	143	59	565	61	35	16	162	112	112	162	AT	12	31203
684	Erica_albescens_Klotzsch_ex_Benth.	Cape	CFR	20.86861111	-33.91861111	1553	101	127	58	3322	218	0	218	83	143	143	59	565	61	35	16	162	112	112	162	AT	12	31203
1221	Erica_amoena_J.C.Wendl.	Cape	CFR	18.39493889	-34.26259167	66	162	77	54	2284	236	94	142	134	192	192	134	689	118	17	60	322	63	63	322	AT	12	31203
1713	Erica_amphigena_Guthrie_&_Bolus	Cape	CFR	19.18055556	-34.22055556	285	151	101	52	3067	249	58	191	111	189	189	111	824	121	27	52	349	86	86	349	AT	12	31203
2119	Erica_ampullacea_Curtis	Cape	CFR	19.68008889	-34.39978611	199	162	99	53	2988	254	69	185	122	198	198	122	522	66	23	34	191	73	73	191	AT	12	31202
1619	Erica_aneimena_Dulfer	Cape	CFR	22.41531944	-33.91886944	400	157	111	58	2687	249	60	189	165	129	191	123	654	64	40	12	180	142	174	142	AT	12	31203
397	Erica_anguliger_(N.E.Br.)_E.G.H.Oliv.	Cape	CFR	19.15694444	-34.19166667	395	147	101	53	3102	248	58	190	108	186	186	108	905	134	30	53	385	94	94	385	AT	12	31203
1668	Erica_annectens_Guthrie_&_Bolus	Cape	CFR	18.44058333	-34.1205	276	160	88	54	2650	245	83	162	135	194	194	127	965	153	27	57	431	93	93	427	AT	12	31203
549	Erica_arachnocalyx_E.G.H.Oliv.	Cape	CFR	19.63138889	-33.35694444	1320	117	135	55	3965	248	5	243	74	167	167	67	412	62	11	53	177	49	49	176	AT	12	31203
2107	Erica_arcuata_Compton	Cape	CFR	19.43596667	-33.05683889	1312	117	139	54	4150	255	0	255	72	168	169	65	412	69	8	60	190	45	46	182	AT	12	31203
323	Erica_arcuata_Compton	Cape	CFR	20.46555556	-33.30277778	1100	139	153	55	4468	281	5	276	145	194	194	80	237	26	10	26	76	39	39	71	AT	12	31203
318	Erica_arcuata_Compton	Cape	CFR	20.46555556	-33.30277778	1100	139	153	55	4468	281	5	276	145	194	194	80	237	26	10	26	76	39	39	71	AT	12	31203
253	Erica_areolata_(N.E.Br.)_E.G.H.Oliv.	Cape	CFR	19.19944444	-32.94527778	776	147	141	53	4375	288	23	265	98	200	201	91	525	89	9	68	256	45	47	249	AT	12	31203
1635	Erica_areolata_(N.E.Br.)_E.G.H.Oliv.	Cape	CFR	19.24028333	-33.11715	774	144	140	52	4355	286	21	265	96	197	199	89	596	101	10	68	291	49	51	284	AT	12	31203
1599	Erica_areolata_(N.E.Br.)_E.G.H.Oliv.	Cape	CFR	20.56607778	-33.37688611	994	145	154	55	4473	286	9	277	150	199	199	85	240	27	11	23	77	42	42	67	AT	12	31203
571	Erica_argentea_Klotzsch_ex_Benth.	Cape	CFR	19.07083333	-33.01194444	887	138	132	53	4067	272	25	247	94	188	190	87	624	105	12	66	302	53	55	295	AT	12	31203
2108	Erica_argentea_Klotzsch_ex_Benth.	Cape	CFR	19.43320278	-33.05708889	1355	115	137	54	4091	252	0	252	71	165	167	64	427	70	9	59	195	48	48	188	AT	12	31203
827	Erica_aristata_Andrews	Cape	CFR	19.45883333	-34.39973333	588	140	94	54	2722	232	60	172	106	174	174	106	736	102	30	44	290	93	96	290	AT	12	31203
351	Erica_artemisioides_(Klotzsch)_E.G.H.Oliv.	Cape	CFR	18.99	-33.99944444	586	148	106	53	3215	258	61	197	117	191	191	109	1064	168	32	59	476	99	99	464	AT	12	31203
464	Erica_artemisioides_(Klotzsch)_E.G.H.Oliv.	Cape	CFR	19.00083333	-34.01111111	1098	120	97	54	2941	220	41	179	91	158	158	84	974	149	33	55	423	101	101	417	AT	12	31203
570	Erica_articularis_L.	Cape	CFR	19.07027778	-33.00777778	925	136	132	53	4068	270	24	246	93	186	188	85	615	103	12	66	297	53	55	291	AT	12	31203
255	Erica_articularis_L.	Cape	CFR	19.21343056	-33.22524722	1144	123	130	54	3908	253	13	240	81	171	172	74	587	100	12	65	280	53	57	271	AT	12	31203
550	Erica_articularis_L.	Cape	CFR	19.64944444	-33.36666667	1881	85	124	56	3516	205	-13	218	48	130	130	41	584	78	23	41	224	85	85	224	AT	12	31203
503	Erica_articularis_L.	Cape	CFR	19.17666667	-33.89027778	1271	111	105	55	3124	217	28	189	81	151	151	73	856	130	29	54	368	93	93	365	AT	12	31203
512	Erica_articularis_L.	Cape	CFR	19.15722222	-33.89944444	1052	124	107	55	3135	231	38	193	93	164	164	85	906	141	29	58	399	90	90	395	AT	12	31203
1567	Erica_articularis_L.	Cape	CFR	18.88618611	-33.95401389	516	155	108	52	3373	268	64	204	122	200	200	114	1068	168	31	59	481	98	98	465	AT	12	31203
1632	Erica_articularis_L.	Cape	CFR	20.80419722	-34.066175	288	170	135	55	3622	289	47	242	176	203	215	123	503	60	31	19	147	100	114	133	AT	12	31202
1620	Erica_astroites_Guthrie_&_Bolus	Cape	CFR	22.55731389	-33.40001667	838	149	136	56	3599	272	33	239	178	102	193	102	430	48	27	15	127	89	107	89	AT	12	31203
652	Erica_atrovinosa_E.G.H.Oliv.	Cape	CFR	19.44055556	-33.46444444	1449	107	125	55	3623	230	6	224	68	152	153	61	573	87	17	54	247	68	68	245	AT	12	31203
465	Erica_autumnalis_L.Bolus	Cape	CFR	19.00083333	-34.01111111	1098	120	97	54	2941	220	41	179	91	158	158	84	974	149	33	55	423	101	101	417	AT	12	31203
612	Erica_autumnalis_L.Bolus	Cape	CFR	18.92083333	-34.32777778	512	144	83	51	2857	233	71	162	116	181	181	109	928	142	29	54	398	97	99	385	AT	12	31203
1225	Erica_axillaris_Thunb.	Cape	CFR	18.38618056	-34.16930556	264	159	82	54	2460	238	87	151	135	190	190	128	905	146	25	57	404	87	87	404	AT	12	31203
394	Erica_axillaris_Thunb.	Cape	CFR	19.15694444	-34.19166667	395	147	101	53	3102	248	58	190	108	186	186	108	905	134	30	53	385	94	94	385	AT	12	31203
702	Erica_axilliflora_Bartl.	Cape	CFR	19.61027778	-34.7	127	160	71	51	2308	229	90	139	130	188	188	130	545	73	22	39	208	69	69	185	AT	12	31203
883	Erica_baccans_L.	Cape	CFR	18.45501944	-33.95014722	182	164	104	55	2890	260	74	186	133	199	200	127	1128	177	34	58	505	109	112	499	AT	12	31202
2129	Erica_bakeri_T.M.Salter	Cape	CFR	19.04784722	-33.87283889	196	170	125	53	3852	293	60	233	128	217	218	121	912	148	21	62	423	73	79	414	AT	12	31202
624	Erica_banksii_Andrews_ssp._comptonii_(Salter)_E.G.H.Oliv._&_I.M.Oliv.	Cape	CFR	18.82888889	-34.36583333	316	151	79	50	2818	236	80	156	123	187	187	117	796	120	22	55	344	80	84	332	AT	12	31203
10	Erica_banksii_Andrews_ssp._purpurea_(Andrews)_E.G.H.Oliv._&_I.M.Oliv.	Cape	CFR	19.5	-34.65	19	164	71	51	2236	233	96	137	136	192	192	136	519	72	21	41	203	64	64	203	AT	12	31202
535	Erica_barbigeroides_E.G.H.Oliv.	Cape	CFR	18.83194444	-34.21611111	1	166	94	51	3077	259	78	181	127	205	205	127	635	99	15	58	280	57	57	280	AT	12	31203
884	Erica_barbigeroides_E.G.H.Oliv.	Cape	CFR	19.01510278	-34.31184444	538	142	87	52	2837	233	67	166	114	179	179	108	936	141	31	53	398	99	99	390	AT	12	31203
1559	Erica_baueri_Andrews_ssp._baueri	Cape	CFR	21.41423889	-34.18231111	158	171	126	57	3084	276	55	221	156	199	210	132	460	55	26	19	131	93	95	122	AT	12	31202
360	Erica_benthamiana_E.G.H.Oliv.	Cape	CFR	19.00305556	-34.00611111	963	127	99	54	2978	230	47	183	99	166	166	91	1000	156	32	57	440	99	99	432	AT	12	31203
475	Erica_benthamiana_E.G.H.Oliv.	Cape	CFR	18.96583333	-34.01527778	1034	123	97	53	2965	224	44	180	95	162	162	87	997	154	33	56	436	101	101	428	AT	12	31203
891	Erica_benthamiana_E.G.H.Oliv.	Cape	CFR	19.018925	-34.314775	537	142	87	51	2856	234	66	168	114	179	179	107	936	141	31	53	398	99	101	390	AT	12	31203
568	Erica_bergiana_L.	Cape	CFR	19.06444444	-33.0025	952	135	131	53	4016	268	24	244	92	185	186	85	618	104	12	67	299	53	56	292	AT	12	31203
600	Erica_bergiana_L.	Cape	CFR	19.13888889	-33.63861111	1169	119	115	55	3386	233	26	207	84	162	162	77	811	128	24	59	365	79	79	361	AT	12	31203
2249	Erica_bibax_Salisb.	Cape	CFR	18.88738889	-34.2191	761	135	88	52	2806	228	61	167	109	172	172	101	1009	156	33	55	439	103	103	425	AT	12	31203
1634	Erica_bicolor_Thunb._[2]	Cape	CFR	19.32879444	-33.25174444	616	151	142	52	4402	295	27	268	102	206	207	96	718	119	13	67	344	58	59	343	AT	12	31203
1515	Erica_bicolor_Thunb._[2]	Cape	CFR	18.87990833	-33.96812222	304	162	114	54	3410	278	67	211	127	206	207	121	1004	152	26	59	450	87	91	437	AT	12	31202
670	Erica_blenna_Salisb.	Cape	CFR	20.79888889	-33.96583333	961	134	134	57	3567	254	20	234	114	178	178	87	474	51	28	17	138	91	91	133	AT	12	31203
2123	Erica_bodkinii_Guthrie_&_Bolus	Cape	CFR	19.69224167	-34.43191389	656	139	97	55	2858	232	56	176	103	174	175	103	676	91	31	38	254	94	98	254	AT	12	31203
1638	Erica_bokkeveldia_E.G.H.Oliv.	Cape	CFR	21.28335	-33.99940833	354	163	139	58	3357	278	39	239	169	193	204	118	432	52	26	18	122	90	95	109	AT	12	31203
1689	Erica_bolusanthus_E.G.H.Oliv.	Cape	CFR	24.44697222	-34.00052778	209	161	95	56	2356	240	73	167	142	191	191	131	823	88	56	14	245	172	184	216	AT	12	31202
534	Erica_brachialis_Salisb.	Cape	CFR	18.83194444	-34.21611111	1	166	94	51	3077	259	78	181	127	205	205	127	635	99	15	58	280	57	57	280	AT	12	31203
1593	Erica_brachysepala_Guthrie_&_Bolus	Cape	CFR	19.45508333	-34.04877778	352	158	120	55	3315	269	53	216	114	199	199	114	627	89	23	47	258	73	73	258	AT	12	31202
377	Erica_bracteolaris_Lam.	Cape	CFR	20.44805556	-33.98611111	658	152	134	55	3794	275	34	241	131	199	199	103	468	54	26	22	141	83	83	139	AT	12	31203
873	Erica_brevifolia_Soland._ex_Salisb.	Cape	CFR	19.52873889	-33.96016389	1163	118	112	56	3194	229	30	199	78	158	159	78	708	105	27	49	292	86	87	292	AT	12	31203
1197	Erica_brevifolia_Soland._ex_Salisb.	Cape	CFR	19.10083611	-34.12808333	1065	120	95	54	2862	218	43	175	93	157	157	85	953	144	33	54	407	102	102	402	AT	12	31203
892	Erica_brevifolia_Soland._ex_Salisb.	Cape	CFR	19.01617778	-34.31438333	538	142	87	52	2837	233	67	166	114	179	179	108	936	141	31	53	398	99	99	390	AT	12	31203
1211	Erica_bruniades_L.	Cape	CFR	18.43135	-34.3111	107	161	73	54	2217	231	96	135	133	189	189	133	626	108	15	59	291	57	57	291	AT	12	31203
109	Erica_bruniifolia_Salisb.	Cape	CFR	19.69419444	-34.59336111	256	156	82	52	2604	235	78	157	123	188	188	123	562	70	25	36	208	77	77	208	AT	12	31203
1469	Erica_caffra_L.	Cape	CFR	26.48980556	-33.32828333	691	160	127	59	2861	260	47	213	170	127	196	122	738	81	35	25	226	121	222	128	AT	10	31004
336	Erica_caffra_L.	Cape	CFR	18.7725	-31.76	629	164	150	59	3863	299	45	254	121	210	211	114	307	54	6	65	148	23	27	147	AT	12	31203
328	Erica_caffra_L.	Cape	CFR	19.07	-32.91055556	485	162	141	53	4352	303	39	264	114	217	217	107	556	93	10	65	264	47	47	262	AT	12	31203
417	Erica_caffra_L.	Cape	CFR	22.05833333	-33.35722222	1627	107	137	57	3595	232	-6	238	136	66	152	60	515	57	34	15	155	111	133	112	AT	12	31203
526	Erica_caffra_L.	Cape	CFR	20.09805556	-33.78277778	361	170	145	54	4318	306	38	268	113	223	223	113	348	43	14	32	120	49	49	120	AT	12	31203
269	Erica_calcareophila_E.G.H.Oliv.	Cape	CFR	19.57944444	-34.67194444	118	160	73	52	2314	230	90	140	131	189	189	131	543	73	22	39	208	69	69	208	AT	12	31203
2072	Erica_calcicola_(E.G.H.Oliv.)_E.G.H.Oliv.	Cape	CFR	19.50796389	-34.60331111	28	164	75	52	2347	236	92	144	134	193	193	134	517	71	21	40	201	64	64	201	AT	12	31202
2226	Erica_calycina_L.	Cape	CFR	18.57577778	-32.72344722	759	146	117	56	3364	259	53	206	103	187	187	103	626	107	16	63	294	56	56	294	AT	12	31203
2235	Erica_calycina_L.	Cape	CFR	19.050925	-32.97154444	1010	132	130	53	3962	263	22	241	89	181	182	83	604	101	12	66	291	53	55	285	AT	12	31203
415	Erica_calycina_L.	Cape	CFR	22.0475	-33.35111111	1525	112	138	57	3597	237	-2	239	141	71	157	65	489	54	32	15	147	105	126	105	AT	12	31203
657	Erica_calycina_L.	Cape	CFR	19.44305556	-33.47138889	1720	92	120	56	3466	209	-3	212	56	136	136	49	628	90	22	47	256	82	82	255	AT	12	31203
592	Erica_calycina_L.	Cape	CFR	19.135	-33.63111111	1038	126	117	55	3455	242	31	211	90	170	170	83	837	134	23	61	382	77	77	377	AT	12	31203
858	Erica_calycina_L.	Cape	CFR	19.16455278	-33.63848611	1344	109	113	55	3345	221	18	203	75	152	152	68	776	120	24	57	341	82	82	338	AT	12	31203
2194	Erica_calycina_L.	Cape	CFR	19.07709722	-33.73098611	776	141	116	54	3417	257	46	211	106	185	185	99	979	157	27	63	450	85	85	444	AT	12	31203
2193	Erica_calycina_L.	Cape	CFR	19.07709722	-33.73098611	776	141	116	54	3417	257	46	211	106	185	185	99	979	157	27	63	450	85	85	444	AT	12	31203
302	Erica_calycina_L.	Cape	CFR	19.15777778	-33.8975	1052	124	107	55	3135	231	38	193	93	164	164	85	906	141	29	58	399	90	90	395	AT	12	31203
2198	Erica_calycina_L.	Cape	CFR	21.22508333	-33.95362222	548	152	139	58	3363	270	32	238	159	182	194	108	442	51	29	16	125	94	101	112	AT	12	31203
353	Erica_calycina_L.	Cape	CFR	18.99	-33.99944444	586	148	106	53	3215	258	61	197	117	191	191	109	1064	168	32	59	476	99	99	464	AT	12	31203
347	Erica_calycina_L.	Cape	CFR	18.99	-33.99944444	586	148	106	53	3215	258	61	197	117	191	191	109	1064	168	32	59	476	99	99	464	AT	12	31203
466	Erica_calycina_L.	Cape	CFR	19.00083333	-34.01111111	1098	120	97	54	2941	220	41	179	91	158	158	84	974	149	33	55	423	101	101	417	AT	12	31203
58	Erica_canaliculata_Andrews	Cape	CFR	23.07	-33.94416667	457	158	98	58	2402	241	73	168	138	134	188	127	940	93	62	11	264	204	235	221	AT	1	30115
1219	Erica_capensis_T.M.Salter	Cape	CFR	18.40066944	-34.24029722	28	164	80	54	2404	240	92	148	134	193	194	134	693	119	17	61	327	62	63	327	AT	12	31203
1218	Erica_capensis_T.M.Salter	Cape	CFR	18.43561111	-34.29173889	115	161	74	53	2297	233	95	138	133	191	191	133	640	110	15	59	297	58	58	297	AT	12	31203
1243	Erica_capensis_T.M.Salter	Cape	CFR	18.41765833	-34.31044444	84	161	73	53	2234	232	96	136	134	190	190	134	631	109	15	60	294	57	57	294	AT	12	31203
1237	Erica_capillaris_Bartl.	Cape	CFR	18.42134167	-34.31048333	84	161	73	53	2234	232	96	136	134	190	190	134	631	109	15	60	294	57	57	294	AT	12	31203
1525	Erica_capitata_L.	Cape	CFR	18.58452222	-33.52003333	106	168	119	55	3336	279	66	213	131	207	208	123	468	74	11	58	213	43	45	210	AT	12	31202
1217	Erica_capitata_L.	Cape	CFR	18.43203611	-34.29345	112	161	74	53	2294	233	95	138	133	190	190	133	642	111	15	60	299	58	58	299	AT	12	31203
1641	Erica_caprina_E.G.H.Oliv.	Cape	CFR	19.48193611	-33.02889722	943	138	148	51	4658	289	4	285	85	195	196	79	313	58	4	66	155	31	34	143	AT	12	31203
1678	Erica_caterviflora_Salisb.	Cape	CFR	18.40343611	-33.97196667	884	130	84	52	2710	218	58	160	105	165	165	97	1032	154	33	56	457	103	103	444	AT	12	31203
651	Erica_cereris_(Compton)_E.G.H.Oliv.	Cape	CFR	19.43527778	-33.46333333	1449	107	125	55	3623	230	6	224	68	152	153	61	573	87	17	54	247	68	68	245	AT	12	31203
316	Erica_cerinthoides_L._var._cerinthoides	Cape	CFR	20.465	-33.30416667	1100	139	153	55	4468	281	5	276	145	194	194	80	237	26	10	26	76	39	39	71	AT	12	31203
409	Erica_cerinthoides_L._var._cerinthoides	Cape	CFR	22.04305556	-33.32861111	1212	128	143	57	3690	257	8	249	157	80	175	80	405	46	26	16	125	86	104	86	AT	12	31203
1084	Erica_cerinthoides_L._var._cerinthoides	Cape	CFR	19.52452778	-33.47286111	631	153	140	54	4185	291	32	259	100	204	206	100	554	89	13	61	257	51	51	257	AT	12	31203
1588	Erica_cerinthoides_L._var._cerinthoides	Cape	CFR	20.80419722	-34.066175	288	170	135	55	3622	289	47	242	176	203	215	123	503	60	31	19	147	100	114	133	AT	12	31202
1203	Erica_cerinthoides_L._var._cerinthoides	Cape	CFR	18.44641111	-34.21137778	442	152	78	53	2455	230	84	146	129	184	184	122	889	139	25	56	395	86	86	386	AT	12	31203
682	Erica_cf._hispidula/copiosa	Cape	CFR	20.86916667	-33.91833333	1553	101	127	58	3322	218	0	218	83	143	143	59	565	61	35	16	162	112	112	162	AT	12	31203
683	Erica_cf._hispidula/copiosa	Cape	CFR	20.86861111	-33.91861111	1553	101	127	58	3322	218	0	218	83	143	143	59	565	61	35	16	162	112	112	162	AT	12	31203
671	Erica_cf._hispidula/copiosa	Cape	CFR	20.79861111	-33.96555556	961	134	134	57	3567	254	20	234	114	178	178	87	474	51	28	17	138	91	91	133	AT	12	31203
665	Erica_cf._hispidula/copiosa	Cape	CFR	20.82083333	-33.97305556	563	156	138	56	3670	278	34	244	162	190	201	108	463	54	28	18	135	93	93	124	AT	12	31203
2152	Erica_chamissonis_Klotzsch_ex_Benth.	Cape	CFR	23.15933056	-33.70287222	873	147	113	57	2992	247	50	197	184	114	184	108	758	74	45	13	210	152	210	163	AT	12	31203
2141	Erica_chionodes_E.G.H.Oliv._&_I.M.Oliv.	Cape	CFR	22.00465556	-33.34389167	1362	120	141	57	3652	248	3	245	149	73	166	73	440	49	29	15	134	94	114	94	AT	12	31203
590	Erica_chionophila_Guthrie_&_Bolus	Cape	CFR	19.13222222	-33.62361111	791	140	122	55	3605	261	40	221	102	186	186	95	922	148	25	64	429	78	84	425	AT	12	31203
614	Erica_chiroptera_E.G.H.Oliv.	Cape	CFR	18.9025	-34.31472222	484	145	84	51	2874	235	72	163	117	182	182	111	931	144	28	55	401	95	98	386	AT	12	31203
2130	Erica_chrysocodon_Guthrie_&_Bolus	Cape	CFR	19.17419444	-33.95543333	345	159	119	54	3481	274	56	218	114	202	202	114	904	135	27	58	403	84	87	403	AT	12	31203
1234	Erica_clavisepala_Guthrie_&_Bolus	Cape	CFR	18.41615556	-34.26999167	95	162	76	53	2330	235	93	142	132	191	191	132	679	116	17	60	316	62	62	316	AT	12	31203
561	Erica_coacervata_H.A.Baker	Cape	CFR	19.67055556	-33.37944444	2146	70	120	57	3344	186	-23	209	28	113	113	28	660	85	30	35	241	104	104	241	AT	12	31203
658	Erica_coacervata_H.A.Baker	Cape	CFR	19.44305556	-33.47138889	1720	92	120	56	3466	209	-3	212	56	136	136	49	628	90	22	47	256	82	82	255	AT	12	31203
863	Erica_coarctata_J.C.Wendl.	Cape	CFR	19.515775	-33.92462778	537	152	123	56	3366	266	50	216	108	193	193	108	655	99	21	53	281	70	70	281	AT	12	31203
390	Erica_coarctata_J.C.Wendl.	Cape	CFR	19.15694444	-34.19166667	395	147	101	53	3102	248	58	190	108	186	186	108	905	134	30	53	385	94	94	385	AT	12	31203
2201	Erica_coccinea_L.	Cape	CFR	19.5989	-34.03032778	577	149	119	56	3314	260	48	212	106	189	190	106	629	92	23	47	257	77	77	257	AT	12	31202
1735	Erica_coccinea_L.	Cape	CFR	19.03055	-34.04895556	751	138	101	54	3021	242	57	185	109	178	178	102	1030	162	32	58	455	100	100	446	AT	12	31203
2207	Erica_coccinea_L.	Cape	CFR	19.58351944	-34.68154167	70	163	72	51	2305	232	93	139	134	191	191	133	528	71	22	39	202	67	67	179	AT	12	31203
515	Erica_coccinea_L._ssp._coccinea	Cape	CFR	20.07416667	-33.78277778	801	147	137	55	3987	276	29	247	95	196	196	95	392	50	16	34	138	55	55	138	AT	12	31203
728	Erica_coccinea_L._ssp._coccinea	Cape	CFR	18.40583333	-33.97361111	884	130	84	52	2710	218	58	160	105	165	165	97	1032	154	33	56	457	103	103	444	AT	12	31203
480	Erica_coccinea_L._ssp._coccinea	Cape	CFR	18.96416667	-34.00166667	802	136	100	53	3069	241	55	186	107	177	177	99	1042	164	32	58	463	100	100	452	AT	12	31203
1590	Erica_coccinea_L._ssp._coccinea	Cape	CFR	20.80419722	-34.066175	288	170	135	55	3622	289	47	242	176	203	215	123	503	60	31	19	147	100	114	133	AT	12	31202
1226	Erica_coccinea_L._ssp._coccinea	Cape	CFR	18.39438611	-34.08083056	506	152	85	54	2563	235	79	156	127	184	184	119	1010	155	30	56	450	99	99	437	AT	12	31203
398	Erica_coccinea_L._ssp._coccinea	Cape	CFR	19.15694444	-34.19166667	395	147	101	53	3102	248	58	190	108	186	186	108	905	134	30	53	385	94	94	385	AT	12	31203
2220	Erica_coccinea_L._ssp._coccinea	Cape	CFR	18.45830833	-34.30271389	169	159	73	54	2239	230	96	134	132	188	188	132	620	106	15	59	285	57	57	285	AT	12	31203
2225	Erica_coccinea_L._ssp._coccinea	Cape	CFR	18.82175833	-34.36088056	11	163	81	51	2683	243	87	156	130	197	197	130	601	95	15	56	265	57	57	265	AT	12	31203
832	Erica_coccinea_L._ssp._coccinea	Cape	CFR	19.46260278	-34.39894722	588	140	94	54	2722	232	60	172	106	174	174	106	736	102	30	44	290	93	96	290	AT	12	31203
2181	Erica_coccinea_L._ssp._coccinea	Cape	CFR	19.68301111	-34.42195833	606	141	97	54	2859	234	57	177	105	177	177	105	665	89	30	38	250	92	96	250	AT	12	31203
1194	Erica_coccinea_L._ssp._coccinea	Cape	CFR	20.01576667	-34.81800278	14	170	66	48	2483	239	103	136	146	201	201	139	519	69	17	42	198	64	67	190	AT	12	31202
2159	Erica_coccinea_L._ssp._uniflora_E.G.H.Oliv._&_I.M.Oliv.	Cape	CFR	20.01848056	-34.818575	10	170	66	48	2510	240	103	137	146	202	202	139	517	69	17	41	196	64	67	189	AT	12	31202
2259	Erica_coccinea_x_penicilliformi	Cape	CFR	19.68301111	-34.42195833	606	141	97	54	2859	234	57	177	105	177	177	105	665	89	30	38	250	92	96	250	AT	12	31203
1571	Erica_colorans_Andrews	Cape	CFR	19.88043333	-34.51360556	424	151	94	53	2892	241	65	176	114	186	187	114	584	74	27	33	208	87	95	208	AT	12	31203
688	Erica_condensata_Benth.	Cape	CFR	20.86833333	-33.91722222	1553	101	127	58	3322	218	0	218	83	143	143	59	565	61	35	16	162	112	112	162	AT	12	31203
677	Erica_condensata_Benth.	Cape	CFR	20.83138889	-33.93444444	1188	121	132	57	3452	240	12	228	103	164	164	76	497	53	30	16	144	97	97	141	AT	12	31203
674	Erica_conferta_Andrews	Cape	CFR	20.81555556	-33.94055556	860	140	137	57	3624	261	23	238	147	185	185	93	456	50	27	17	133	89	100	125	AT	12	31203
673	Erica_conferta_Andrews	Cape	CFR	20.79861111	-33.96555556	961	134	134	57	3567	254	20	234	114	178	178	87	474	51	28	17	138	91	91	133	AT	12	31203
76	Erica_copiosa_J.C.Wendl.	Cape	CFR	24.26736111	-33.96219444	514	149	104	57	2534	237	57	180	130	122	182	117	903	92	62	12	263	201	216	217	AT	12	31203
72	Erica_copiosa_J.C.Wendl.	Cape	CFR	24.31466667	-34.01291667	244	158	97	57	2406	239	69	170	139	189	189	128	925	100	64	13	275	200	209	240	AT	12	31202
1631	Erica_copiosa_J.C.Wendl.	Cape	CFR	20.80419722	-34.066175	288	170	135	55	3622	289	47	242	176	203	215	123	503	60	31	19	147	100	114	133	AT	12	31202
424	Erica_cordata_Andrews	Cape	CFR	22.41638889	-33.9125	440	156	113	58	2748	250	58	192	163	127	191	121	647	63	40	12	178	141	171	141	AT	12	31203
381	Erica_cordata_Andrews	Cape	CFR	20.44944444	-33.98277778	1146	124	128	56	3516	243	17	226	78	167	167	78	499	59	26	23	157	86	86	157	AT	12	31203
371	Erica_cordata_Andrews	Cape	CFR	20.45972222	-33.99166667	318	172	136	54	3958	297	47	250	178	209	221	120	510	59	29	20	151	98	100	141	AT	12	31203
525	Erica_corifolia_L.	Cape	CFR	20.07222222	-33.76694444	1039	133	133	55	3786	260	22	238	84	180	180	84	411	54	17	35	149	58	58	149	AT	12	31203
522	Erica_corifolia_L.	Cape	CFR	20.07055556	-33.7725	1039	133	133	55	3786	260	22	238	84	180	180	84	411	54	17	35	149	58	58	149	AT	12	31203
871	Erica_corifolia_L.	Cape	CFR	19.52201389	-33.95885	1201	116	112	56	3177	227	28	199	77	156	157	77	711	105	27	49	294	86	88	294	AT	12	31203
1569	Erica_corifolia_L.	Cape	CFR	18.89088611	-33.96353611	672	145	103	53	3176	253	60	193	115	188	188	107	1069	169	32	59	480	100	100	465	AT	12	31203
1734	Erica_corifolia_L.	Cape	CFR	19.03055	-34.04895556	751	138	101	54	3021	242	57	185	109	178	178	102	1030	162	32	58	455	100	100	446	AT	12	31203
395	Erica_corifolia_L.	Cape	CFR	19.15694444	-34.19166667	395	147	101	53	3102	248	58	190	108	186	186	108	905	134	30	53	385	94	94	385	AT	12	31203
1714	Erica_corifolia_L.	Cape	CFR	19.18055556	-34.22055556	285	151	101	52	3067	249	58	191	111	189	189	111	824	121	27	52	349	86	86	349	AT	12	31203
623	Erica_corifolia_L.	Cape	CFR	18.9025	-34.31472222	484	145	84	51	2874	235	72	163	117	182	182	111	931	144	28	55	401	95	98	386	AT	12	31203
889	Erica_corydalis_Salisb.	Cape	CFR	19.018925	-34.314775	537	142	87	51	2856	234	66	168	114	179	179	107	936	141	31	53	398	99	101	390	AT	12	31203
474	Erica_cristata_Dulfer	Cape	CFR	18.98388889	-34.01527778	1013	125	98	54	2979	226	46	180	96	163	163	89	994	154	32	57	436	99	99	428	AT	12	31203
620	Erica_cristata_Dulfer	Cape	CFR	18.95416667	-34.31416667	49	160	88	51	2890	248	78	170	124	197	197	124	670	101	18	55	289	64	64	289	AT	12	31203
605	Erica_cristata_Dulfer	Cape	CFR	18.95666667	-34.33	242	151	86	51	2927	240	72	168	121	189	189	115	811	118	23	54	345	80	80	343	AT	12	31203
2227	Erica_cristiflora_Salisb.	Cape	CFR	18.57577778	-32.72344722	759	146	117	56	3364	259	53	206	103	187	187	103	626	107	16	63	294	56	56	294	AT	12	31203
2229	Erica_cristiflora_Salisb.	Cape	CFR	18.57529167	-32.72650556	715	148	118	57	3380	261	54	207	104	189	189	104	611	104	16	63	286	55	55	286	AT	12	31203
2157	Erica_cristiflora_Salisb.	Cape	CFR	22.05854444	-33.361375	1198	128	142	57	3642	256	9	247	157	80	173	80	414	47	27	16	127	88	106	88	AT	12	31203
649	Erica_cristiflora_Salisb.	Cape	CFR	19.43527778	-33.46333333	1449	107	125	55	3623	230	6	224	68	152	153	61	573	87	17	54	247	68	68	245	AT	12	31203
635	Erica_cristiflora_Salisb.	Cape	CFR	19.08527778	-33.74833333	1077	123	111	55	3249	234	35	199	91	165	165	83	893	141	27	60	402	85	85	397	AT	12	31203
880	Erica_cruenta_Soland.	Cape	CFR	19.34161944	-33.93598333	439	156	120	56	3316	269	55	214	113	197	197	113	778	119	23	57	344	77	77	344	AT	12	31203
545	Erica_cruenta_Soland.	Cape	CFR	19.06361111	-34.23666667	185	152	97	52	3112	248	63	185	113	192	192	113	824	123	24	54	355	81	81	355	AT	12	31202
423	Erica_cubica_L.	Cape	CFR	22.41527778	-33.91333333	440	156	113	58	2748	250	58	192	163	127	191	121	647	63	40	12	178	141	171	141	AT	12	31203
669	Erica_cubica_L.	Cape	CFR	20.81388889	-33.96833333	692	149	137	56	3628	270	29	241	155	194	194	102	463	52	28	18	135	91	91	126	AT	12	31203
366	Erica_cubica_L.	Cape	CFR	20.45583333	-33.99305556	264	176	136	54	3946	301	50	251	180	213	224	124	523	61	30	20	155	102	105	143	AT	12	31203
2122	Erica_cumuliflora_Salisb.	Cape	CFR	19.65882222	-34.41715556	581	142	97	54	2837	235	58	177	106	177	177	106	661	89	30	38	249	91	95	249	AT	12	31203
1612	Erica_curtophylla_Guthrie_&_Bolus	Cape	CFR	21.22302778	-34.26079167	120	173	124	56	3160	277	58	219	157	201	212	132	497	61	27	21	144	98	101	135	AT	12	31202
71	Erica_curviflora_L._var._curviflora	Cape	CFR	24.31466667	-34.01291667	244	158	97	57	2406	239	69	170	139	189	189	128	925	100	64	13	275	200	209	240	AT	12	31202
1630	Erica_curviflora_L._var._curviflora	Cape	CFR	19.48807222	-32.78135278	951	144	151	53	4682	294	10	284	90	192	202	84	293	50	5	62	140	32	33	132	AT	12	31203
566	Erica_curviflora_L._var._curviflora	Cape	CFR	19.64361111	-33.36388889	1616	100	129	56	3735	226	-4	230	60	147	147	53	498	70	17	46	201	67	67	201	AT	12	31203
565	Erica_curviflora_L._var._curviflora	Cape	CFR	19.65944444	-33.36972222	1861	86	125	57	3525	207	-12	219	49	131	131	42	573	77	23	41	221	83	83	221	AT	12	31203
426	Erica_curviflora_L._var._curviflora	Cape	CFR	22.42916667	-33.89138889	679	146	116	59	2806	246	50	196	154	117	183	111	655	62	43	10	179	146	169	148	AT	12	31203
1488	Erica_curviflora_L._var._curviflora	Cape	CFR	22.40997778	-33.91891944	400	157	111	58	2687	249	60	189	165	129	191	123	654	64	40	12	180	142	174	142	AT	12	31203
679	Erica_curviflora_L._var._curviflora	Cape	CFR	20.86	-33.92	1384	111	129	57	3396	228	5	223	93	153	153	67	527	56	33	16	152	104	116	150	AT	12	31203
386	Erica_curviflora_L._var._curviflora	Cape	CFR	20.44805556	-33.98166667	1146	124	128	56	3516	243	17	226	78	167	167	78	499	59	26	23	157	86	86	157	AT	12	31203
477	Erica_curviflora_L._var._curviflora	Cape	CFR	18.96444444	-34.01	1034	123	97	53	2965	224	44	180	95	162	162	87	997	154	33	56	436	101	101	428	AT	12	31203
469	Erica_curviflora_L._var._curviflora	Cape	CFR	19	-34.01333333	1098	120	97	54	2941	220	41	179	91	158	158	84	974	149	33	55	423	101	101	417	AT	12	31203
2202	Erica_curviflora_L._var._curviflora	Cape	CFR	19.60156111	-34.03016667	603	148	119	56	3289	259	49	210	105	189	189	105	635	92	24	47	258	78	78	258	AT	12	31202
533	Erica_curviflora_L._var._curviflora	Cape	CFR	18.82638889	-34.18083333	1	167	97	52	3156	262	76	186	127	207	207	127	643	100	15	58	284	57	57	284	AT	12	31203
1607	Erica_curviflora_L._var._diffusa_Bolus	Cape	CFR	19.69755833	-34.41502222	677	138	98	55	2846	232	55	177	102	173	173	102	679	92	31	39	255	94	98	255	AT	12	31203
500	Erica_curvifolia_Salisb.	Cape	CFR	19.16666667	-33.89805556	915	131	109	55	3144	240	45	195	100	172	172	93	932	147	28	59	415	89	89	411	AT	12	31203
879	Erica_curvifolia_Salisb.	Cape	CFR	19.50376111	-33.96945833	1521	99	107	56	3096	205	14	191	61	138	138	61	748	106	30	45	298	99	99	298	AT	12	31203
726	Erica_curvirostris_Salisb.	Cape	CFR	18.395	-33.96833333	751	138	85	53	2700	225	65	160	113	173	173	105	1028	155	32	56	458	101	101	444	AT	12	31203
617	Erica_curvirostris_Salisb.	Cape	CFR	18.88527778	-34.29083333	292	152	86	50	3055	243	73	170	120	191	191	114	864	134	23	55	373	84	84	360	AT	12	31203
1650	Erica_cylindrica_Thunb.	Cape	CFR	19.1337	-33.47768333	286	170	136	53	4228	303	48	255	123	223	223	115	783	127	16	64	367	63	63	365	AT	12	31203
332	Erica_daphniflora_Salisb.	Cape	CFR	19.07	-32.91055556	485	162	141	53	4352	303	39	264	114	217	217	107	556	93	10	65	264	47	47	262	AT	12	31203
847	Erica_daphniflora_Salisb.	Cape	CFR	19.08033333	-32.99791667	959	135	132	53	4031	268	22	246	91	184	186	84	601	102	11	66	291	52	54	283	AT	12	31203
572	Erica_daphniflora_Salisb.	Cape	CFR	19.07083333	-33.01194444	887	138	132	53	4067	272	25	247	94	188	190	87	624	105	12	66	302	53	55	295	AT	12	31203
581	Erica_daphniflora_Salisb.	Cape	CFR	19.09444444	-33.08583333	620	152	137	53	4277	290	33	257	105	204	206	98	696	115	13	66	333	57	58	330	AT	12	31203
641	Erica_daphniflora_Salisb.	Cape	CFR	19.43555556	-33.44861111	1105	126	131	54	3882	256	16	240	84	174	175	77	528	84	13	60	241	53	54	239	AT	12	31203
530	Erica_daphniflora_Salisb.	Cape	CFR	19.07527778	-33.69805556	977	130	114	55	3396	243	37	206	95	173	173	88	907	145	26	62	414	82	82	409	AT	12	31203
1626	Erica_daphniflora_Salisb.	Cape	CFR	21.19516667	-33.96575	1063	125	132	58	3296	241	16	225	133	166	167	83	510	54	34	13	145	107	117	134	AT	12	31203
367	Erica_daphniflora_Salisb.	Cape	CFR	20.45972222	-33.99166667	318	172	136	54	3958	297	47	250	178	209	221	120	510	59	29	20	151	98	100	141	AT	12	31203
1657	Erica_deflexa_Sinclair	Cape	CFR	22.02361667	-33.89041667	694	146	128	58	3128	257	38	219	153	113	186	106	499	50	35	11	139	115	126	118	AT	12	31203
1468	Erica_demissa_Klotzsch_ex_Benth.	Cape	CFR	26.48980556	-33.32828333	691	160	127	59	2861	260	47	213	170	127	196	122	738	81	35	25	226	121	222	128	AT	10	31004
897	Erica_demissa_Klotzsch_ex_Benth.	Cape	CFR	22.15603889	-33.32635833	1757	101	135	57	3556	225	-9	234	130	61	146	55	552	61	36	15	166	117	145	119	AT	12	31203
1482	Erica_densifolia_Willd.	Cape	CFR	22.38570833	-33.87706667	709	145	118	59	2856	246	47	199	152	115	182	109	633	60	42	10	174	142	164	143	AT	12	31203
421	Erica_densifolia_Willd.	Cape	CFR	22.39638889	-33.87972222	785	142	118	59	2851	244	45	199	149	113	179	106	653	62	43	10	179	146	168	148	AT	12	31203
599	Erica_denticulata_L.	Cape	CFR	19.13555556	-33.64111111	1169	119	115	55	3386	233	26	207	84	162	162	77	811	128	24	59	365	79	79	361	AT	12	31203
298	Erica_denticulata_L.	Cape	CFR	19.15777778	-33.8975	1052	124	107	55	3135	231	38	193	93	164	164	85	906	141	29	58	399	90	90	395	AT	12	31203
498	Erica_denticulata_L.	Cape	CFR	19.16666667	-33.89805556	915	131	109	55	3144	240	45	195	100	172	172	93	932	147	28	59	415	89	89	411	AT	12	31203
727	Erica_depressa_L.	Cape	CFR	18.40138889	-33.97	884	130	84	52	2710	218	58	160	105	165	165	97	1032	154	33	56	457	103	103	444	AT	12	31203
843	Erica_depressa_L.	Cape	CFR	18.405075	-34.00438056	443	157	91	55	2667	244	79	165	131	191	191	123	1052	161	32	56	468	104	104	455	AT	12	31203
1196	Erica_depressa_L.	Cape	CFR	19.10083611	-34.12808333	1065	120	95	54	2862	218	43	175	93	157	157	85	953	144	33	54	407	102	102	402	AT	12	31203
362	Erica_desmantha_Benth.	Cape	CFR	19.00305556	-34.00611111	963	127	99	54	2978	230	47	183	99	166	166	91	1000	156	32	57	440	99	99	432	AT	12	31203
383	Erica_dianthifolia_Salisb.	Cape	CFR	20.44611111	-33.97611111	1146	124	128	56	3516	243	17	226	78	167	167	78	499	59	26	23	157	86	86	157	AT	12	31203
77	Erica_diaphana_Spreng.	Cape	CFR	24.26736111	-33.96219444	514	149	104	57	2534	237	57	180	130	122	182	117	903	92	62	12	263	201	216	217	AT	12	31203
518	Erica_discolor_Andrews	Cape	CFR	20.07416667	-33.78277778	801	147	137	55	3987	276	29	247	95	196	196	95	392	50	16	34	138	55	55	138	AT	12	31203
52	Erica_discolor_Andrews	Cape	CFR	21.96052778	-34.17941667	167	170	106	58	2484	257	75	182	149	201	202	139	454	49	31	15	134	94	96	117	AT	12	31202
1480	Erica_discolor_Andrews_var._'hebecalyx'	Cape	CFR	23.0546	-33.72481389	959	142	113	57	2965	243	46	197	168	110	179	103	758	74	46	12	209	155	208	165	AT	12	31202
79	Erica_discolor_Andrews_var._'hebecalyx'	Cape	CFR	23.15580556	-33.75827778	1196	130	113	57	2978	231	35	196	156	97	167	91	788	77	47	13	220	159	219	169	AT	12	31203
85	Erica_discolor_Andrews_var._'hebecalyx'	Cape	CFR	22.44638889	-33.84777778	598	150	118	58	2898	251	50	201	158	120	187	113	622	60	40	10	171	139	162	139	AT	12	31203
1617	Erica_discolor_Andrews_var._'hebecalyx'	Cape	CFR	22.32115	-33.87582222	703	145	120	58	2947	249	44	205	153	115	183	108	603	58	40	11	167	135	156	137	AT	12	31203
1481	Erica_discolor_Andrews_var._'hebecalyx'	Cape	CFR	22.38570833	-33.87706667	709	145	118	59	2856	246	47	199	152	115	182	109	633	60	42	10	174	142	164	143	AT	12	31203
315	Erica_discolor_Andrews_var._'speciosa'	Cape	CFR	20.465	-33.30416667	1100	139	153	55	4468	281	5	276	145	194	194	80	237	26	10	26	76	39	39	71	AT	12	31203
411	Erica_discolor_Andrews_var._'speciosa'	Cape	CFR	22.04083333	-33.32888889	1393	119	141	57	3664	247	2	245	148	77	165	71	444	50	29	15	135	95	114	95	AT	12	31203
1543	Erica_discolor_Andrews_var._'speciosa'	Cape	CFR	22.38570833	-33.87706667	709	145	118	59	2856	246	47	199	152	115	182	109	633	60	42	10	174	142	164	143	AT	12	31203
54	Erica_discolor_Andrews_var._'speciosa'	Cape	CFR	23.03866667	-33.99030556	118	167	100	55	2669	252	73	179	146	200	200	132	811	82	57	11	233	181	181	205	AT	1	30115
368	Erica_discolor_Andrews_var._'speciosa'	Cape	CFR	20.45583333	-33.99305556	264	176	136	54	3946	301	50	251	180	213	224	124	523	61	30	20	155	102	105	143	AT	12	31203
1654	Erica_dispar_(N.E.Br.)_E.G.H.Oliv.	Cape	CFR	21.73435	-34.23333333	125	172	112	58	2658	263	70	193	150	205	206	139	450	48	28	17	131	91	92	120	AT	12	31202
1611	Erica_dispar_(N.E.Br.)_E.G.H.Oliv.	Cape	CFR	21.22302778	-34.26079167	120	173	124	56	3160	277	58	219	157	201	212	132	497	61	27	21	144	98	101	135	AT	12	31202
528	Erica_distorta_Bartl.	Cape	CFR	19.07527778	-33.69805556	977	130	114	55	3396	243	37	206	95	173	173	88	907	145	26	62	414	82	82	409	AT	12	31203
634	Erica_distorta_Bartl.	Cape	CFR	19.09166667	-33.74361111	968	129	113	55	3308	242	39	203	96	172	172	89	919	146	27	61	416	85	85	411	AT	12	31203
723	Erica_distorta_Bartl.	Cape	CFR	18.395	-33.96611111	437	157	93	55	2695	245	77	168	130	191	191	123	1061	162	33	56	473	106	106	459	AT	12	31203
738	Erica_distorta_Bartl.	Cape	CFR	18.41888889	-33.98083333	648	145	88	53	2723	233	69	164	119	179	179	110	1034	156	32	56	461	101	101	446	AT	12	31203
251	Erica_distorta_Bartl.	Cape	CFR	19.23936944	-34.32579722	468	144	93	53	2785	235	62	173	109	179	179	109	820	117	31	49	337	93	98	337	AT	12	31203
2146	Erica_dolfiana_E.G.H.Oliv.	Cape	CFR	22.68543056	-33.41741944	1870	97	127	57	3407	215	-7	222	124	58	140	52	672	72	41	16	200	135	183	139	AT	12	31203
597	Erica_doliiformis_Salisb.	Cape	CFR	19.1325	-33.64083333	1484	102	110	55	3267	211	14	197	69	143	143	61	787	119	26	54	339	88	88	336	AT	12	31203
510	Erica_doliiformis_Salisb.	Cape	CFR	19.16555556	-33.88138889	1108	121	107	55	3143	228	35	193	90	161	161	82	885	137	29	57	389	89	89	386	AT	12	31203
1573	Erica_dregei_E.G.H.Oliv.	Cape	CFR	18.56181111	-32.68825278	230	170	132	56	3639	293	61	232	130	214	214	123	364	61	9	61	169	31	34	169	AT	12	31203
1762	Erica_duthieae_L.Bolus	Cape	CFR	19.04777778	-33.87481944	196	170	125	53	3852	293	60	233	128	217	218	121	912	148	21	62	423	73	79	414	AT	12	31202
1220	Erica_eburnea_T.M.Salter	Cape	CFR	18.39365833	-34.26175556	66	162	77	54	2284	236	94	142	134	192	192	134	689	118	17	60	322	63	63	322	AT	12	31203
1222	Erica_eburnea_T.M.Salter	Cape	CFR	18.39493889	-34.26259167	66	162	77	54	2284	236	94	142	134	192	192	134	689	118	17	60	322	63	63	322	AT	12	31203
1210	Erica_eburnea_T.M.Salter	Cape	CFR	18.43135	-34.3111	107	161	73	54	2217	231	96	135	133	189	189	133	626	108	15	59	291	57	57	291	AT	12	31203
878	Erica_embothriifolia_Salisb.	Cape	CFR	19.50493889	-33.96896389	1521	99	107	56	3096	205	14	191	61	138	138	61	748	106	30	45	298	99	99	298	AT	12	31203
499	Erica_equisetifolia_Salisb.	Cape	CFR	19.16666667	-33.89805556	915	131	109	55	3144	240	45	195	100	172	172	93	932	147	28	59	415	89	89	411	AT	12	31203
494	Erica_equisetifolia_Salisb.	Cape	CFR	19.16305556	-33.9025	737	141	111	56	3170	251	53	198	109	182	182	102	986	157	28	60	443	91	91	439	AT	12	31203
476	Erica_equisetifolia_Salisb.	Cape	CFR	18.96611111	-34.01277778	1034	123	97	53	2965	224	44	180	95	162	162	87	997	154	33	56	436	101	101	428	AT	12	31203
619	Erica_equisetifolia_Salisb.	Cape	CFR	18.88527778	-34.29083333	292	152	86	50	3055	243	73	170	120	191	191	114	864	134	23	55	373	84	84	360	AT	12	31203
629	Erica_equisetifolia_Salisb.	Cape	CFR	18.82972222	-34.36722222	13	163	81	52	2685	243	88	155	130	198	198	130	600	94	15	55	264	57	57	264	AT	12	31203
486	Erica_equisetifolia_Salisb.	Cape	CFR	19.39083333	-34.55525	93	160	76	53	2271	231	88	143	131	188	188	131	557	77	22	42	220	68	68	220	AT	12	31202
662	Erica_erasmia_Dulfer	Cape	CFR	19.41361111	-33.42805556	620	151	139	53	4181	290	31	259	99	203	205	99	694	113	15	65	328	58	59	328	AT	12	31203
1685	Erica_eremioides_(MacOwan)_E.G.H.Oliv._ssp._eremioides	Cape	CFR	19.14566667	-32.35683611	1523	112	136	56	3876	243	3	240	70	160	160	63	479	74	14	53	208	55	55	206	AT	12	31203
333	Erica_eremioides_(MacOwan)_E.G.H.Oliv._ssp._eremioides	Cape	CFR	19.07	-32.91055556	485	162	141	53	4352	303	39	264	114	217	217	107	556	93	10	65	264	47	47	262	AT	12	31203
552	Erica_eremioides_(MacOwan)_E.G.H.Oliv._ssp._eremioides	Cape	CFR	19.65555556	-33.36861111	1785	91	126	56	3595	213	-9	222	53	136	136	45	550	75	21	43	215	78	78	215	AT	12	31203
2106	Erica_eremioides_(MacOwan)_E.G.H.Oliv._ssp._pubescens_(E.G.H.Oliv.)_E.G.H.Oliv.	Cape	CFR	19.43708333	-33.05645556	1312	117	139	54	4150	255	0	255	72	168	169	65	412	69	8	60	190	45	46	182	AT	12	31203
719	Erica_ericoides_(L.)_E.G.H.Oliv.	Cape	CFR	18.39472222	-33.96305556	437	157	93	55	2695	245	77	168	130	191	191	123	1061	162	33	56	473	106	106	459	AT	12	31203
721	Erica_ericoides_(L.)_E.G.H.Oliv.	Cape	CFR	18.39444444	-33.96583333	437	157	93	55	2695	245	77	168	130	191	191	123	1061	162	33	56	473	106	106	459	AT	12	31203
1240	Erica_ericoides_(L.)_E.G.H.Oliv.	Cape	CFR	18.41995278	-34.31098056	84	161	73	53	2234	232	96	136	134	190	190	134	631	109	15	60	294	57	57	294	AT	12	31203
694	Erica_erinus_(Klotzsch_ex_Benth.)_E.G.H.Oliv.	Cape	CFR	19.56555556	-34.44416667	207	159	92	53	2738	245	73	172	123	192	192	123	555	71	24	37	209	74	74	209	AT	12	31203
862	Erica_eriocephala_Lam.	Cape	CFR	19.515775	-33.92462778	537	152	123	56	3366	266	50	216	108	193	193	108	655	99	21	53	281	70	70	281	AT	12	31203
893	Erica_eriocephala_Lam.	Cape	CFR	19.01617778	-34.31438333	538	142	87	52	2837	233	67	166	114	179	179	108	936	141	31	53	398	99	99	390	AT	12	31203
2147	Erica_esterhuyseniae_Compton	Cape	CFR	22.68543056	-33.41741944	1870	97	127	57	3407	215	-7	222	124	58	140	52	672	72	41	16	200	135	183	139	AT	12	31203
1712	Erica_eustacei_L.Bolus	Cape	CFR	20.15816667	-33.19583889	941	151	153	54	4701	298	15	283	121	209	209	89	190	25	5	37	68	27	27	61	AT	13	31322
733	Erica_exleeana_E.G.H.Oliv.	Cape	CFR	18.43361111	-34.10666667	349	159	88	55	2648	243	83	160	133	193	193	126	988	155	28	57	441	96	96	432	AT	12	31203
250	Erica_exleeana_E.G.H.Oliv.	Cape	CFR	19.23936944	-34.32579722	468	144	93	53	2785	235	62	173	109	179	179	109	820	117	31	49	337	93	98	337	AT	12	31203
396	Erica_fascicularis_L.f._ssp._fascicularis	Cape	CFR	19.15694444	-34.19166667	395	147	101	53	3102	248	58	190	108	186	186	108	905	134	30	53	385	94	94	385	AT	12	31203
609	Erica_fascicularis_L.f._ssp._fascicularis	Cape	CFR	18.95333333	-34.33138889	242	151	86	51	2927	240	72	168	121	189	189	115	811	118	23	54	345	80	80	343	AT	12	31203
355	Erica_fastigiata_L.	Cape	CFR	19.01111111	-34.00138889	1252	111	96	53	2959	211	33	178	83	149	149	75	950	143	33	53	407	103	103	402	AT	12	31203
467	Erica_fastigiata_L.	Cape	CFR	19	-34.01222222	1098	120	97	54	2941	220	41	179	91	158	158	84	974	149	33	55	423	101	101	417	AT	12	31203
885	Erica_fastigiata_L.	Cape	CFR	19.01510278	-34.31184444	538	142	87	52	2837	233	67	166	114	179	179	108	936	141	31	53	398	99	99	390	AT	12	31203
615	Erica_fastigiata_L.	Cape	CFR	18.9025	-34.31472222	484	145	84	51	2874	235	72	163	117	182	182	111	931	144	28	55	401	95	98	386	AT	12	31203
630	Erica_fastigiata_L.	Cape	CFR	18.82972222	-34.36722222	13	163	81	52	2685	243	88	155	130	198	198	130	600	94	15	55	264	57	57	264	AT	12	31203
463	Erica_fausta_Salisb.	Cape	CFR	18.9825	-33.99638889	500	152	108	53	3304	265	62	203	120	197	197	112	1067	167	32	59	476	100	100	464	AT	12	31203
346	Erica_fausta_Salisb.	Cape	CFR	18.99	-33.99944444	586	148	106	53	3215	258	61	197	117	191	191	109	1064	168	32	59	476	99	99	464	AT	12	31203
345	Erica_fausta_Salisb.	Cape	CFR	18.99	-33.99944444	586	148	106	53	3215	258	61	197	117	191	191	109	1064	168	32	59	476	99	99	464	AT	12	31203
1594	Erica_filamentosa_Andrews	Cape	CFR	20.45508333	-34.04877778	150	182	133	54	3869	304	58	246	187	218	229	132	576	67	33	19	171	114	138	153	AT	12	31202
705	Erica_filipendula_Benth._ssp._filipendula	Cape	CFR	19.6275	-34.66472222	204	157	76	52	2401	230	85	145	126	187	187	126	562	73	24	39	213	73	73	213	AT	12	31203
700	Erica_filipendula_Benth._ssp._filipendula	Cape	CFR	19.61027778	-34.7	127	160	71	51	2308	229	90	139	130	188	188	130	545	73	22	39	208	69	69	185	AT	12	31203
711	Erica_filipendula_Benth._ssp._parva_E.G.H.Oliv._&_I.M.Oliv.	Cape	CFR	19.76722222	-34.72138889	48	165	72	50	2450	237	94	143	135	196	196	135	511	68	20	39	192	64	64	192	AT	12	31202
406	Erica_fimbriata_Andrews	Cape	CFR	22.04305556	-33.32861111	1212	128	143	57	3690	257	8	249	157	80	175	80	405	46	26	16	125	86	104	86	AT	12	31203
1616	Erica_fimbriata_Andrews	Cape	CFR	22.32025556	-33.89454444	1267	118	118	60	2847	221	25	196	143	89	155	83	714	68	49	10	194	159	186	165	AT	12	31203
640	Erica_flacca_E.Mey._ex_Benth.	Cape	CFR	19.43888889	-33.44388889	1105	126	131	54	3882	256	16	240	84	174	175	77	528	84	13	60	241	53	54	239	AT	12	31203
2155	Erica_flexistyla_E.G.H.Oliv.	Cape	CFR	19.72496944	-34.69195	102	162	74	51	2424	234	90	144	132	192	192	132	525	69	22	38	197	68	68	197	AT	12	31202
270	Erica_flexistyla_E.G.H.Oliv.	Cape	CFR	19.725	-34.69194444	95	163	74	51	2429	235	92	143	132	193	193	132	523	69	21	38	197	67	74	197	AT	12	31202
866	Erica_floccifera_Zahlbr.	Cape	CFR	19.51795556	-33.94877778	993	128	115	56	3221	240	37	203	88	169	169	88	705	107	26	52	297	81	81	297	AT	12	31203
1242	Erica_fontana_L.Bolus	Cape	CFR	18.41765833	-34.31044444	84	161	73	53	2234	232	96	136	134	190	190	134	631	109	15	60	294	57	57	294	AT	12	31203
1241	Erica_fontana_L.Bolus	Cape	CFR	18.41765833	-34.31044444	84	161	73	53	2234	232	96	136	134	190	190	134	631	109	15	60	294	57	57	294	AT	12	31203
1663	Erica_garciae_E.G.H.Oliv.	Cape	CFR	21.22336667	-33.95425	517	154	140	58	3353	271	33	238	161	184	196	111	439	51	28	16	125	93	99	111	AT	12	31203
88	Erica_gibbosa_Klotzsch_ex_Benth.	Cape	CFR	23.15580556	-33.75827778	1196	130	113	57	2978	231	35	196	156	97	167	91	788	77	47	13	220	159	219	169	AT	12	31203
1484	Erica_gibbosa/scabriuscula	Cape	CFR	22.38570833	-33.87706667	709	145	118	59	2856	246	47	199	152	115	182	109	633	60	42	10	174	142	164	143	AT	12	31203
274	Erica_glabella_Thunb._ssp._laevis_E.G.H.Oliv.	Cape	CFR	19.57944444	-34.67194444	118	160	73	52	2314	230	90	140	131	189	189	131	543	73	22	39	208	69	69	208	AT	12	31203
321	Erica_glandulipila_Compton	Cape	CFR	20.46555556	-33.30277778	1100	139	153	55	4468	281	5	276	145	194	194	80	237	26	10	26	76	39	39	71	AT	12	31203
1472	Erica_glandulosa_Thunb._ssp._glandulosa	Cape	CFR	25.40320833	-33.94692222	219	170	105	57	2578	253	71	182	150	201	203	137	557	60	37	16	165	117	126	129	AT	12	31201
855	Erica_glandulosa_Thunb._ssp._glandulosa	Cape	CFR	24.85141667	-34.03694444	81	169	86	55	2268	241	86	155	150	198	198	141	640	70	37	18	198	118	131	180	AT	12	31202
1493	Erica_glandulosa_Thunb._ssp._glandulosa	Cape	CFR	22.281325	-34.04353889	76	171	102	58	2442	253	78	175	149	148	203	141	520	54	36	11	147	119	125	123	AT	12	31202
857	Erica_glauca_Andrews_ssp._elegans	Cape	CFR	19.15698333	-33.63551667	1207	117	115	55	3389	231	24	207	82	160	160	75	794	125	23	59	356	78	78	352	AT	12	31203
596	Erica_glauca_Andrews_ssp._elegans	Cape	CFR	19.13277778	-33.64	1484	102	110	55	3267	211	14	197	69	143	143	61	787	119	26	54	339	88	88	336	AT	12	31203
648	Erica_glauca_Andrews_ssp._glauca	Cape	CFR	19.43527778	-33.46333333	1449	107	125	55	3623	230	6	224	68	152	153	61	573	87	17	54	247	68	68	245	AT	12	31203
830	Erica_globiceps_(N.E.Br.)_E.G.H.Oliv._ssp._consors_(N.E.Br.)_E.G.H.Oliv.	Cape	CFR	19.45196944	-34.39506944	569	141	94	54	2720	231	60	171	106	175	175	106	732	101	30	43	288	93	96	288	AT	12	31203
867	Erica_globiceps_(N.E.Br.)_E.G.H.Oliv._ssp._gracilis_(Benth.)_E.G.H.Oliv.	Cape	CFR	19.51914722	-33.9576	1088	123	113	56	3221	234	34	200	83	164	164	83	709	106	27	50	295	84	84	295	AT	12	31203
1020	Erica_glomiflora_Salisb.	Cape	CFR	22.01619167	-33.86666944	730	144	129	58	3122	255	36	219	151	111	184	105	498	50	35	11	139	114	126	117	AT	12	31203
1661	Erica_glomiflora_Salisb.	Cape	CFR	21.75528333	-33.94	493	155	132	58	3065	266	42	224	162	193	194	116	420	44	29	12	115	93	100	103	AT	12	31203
637	Erica_glutinosa_P.J.Bergius	Cape	CFR	19.08527778	-33.74833333	1077	123	111	55	3249	234	35	199	91	165	165	83	893	141	27	60	402	85	85	397	AT	12	31203
501	Erica_glutinosa_P.J.Bergius	Cape	CFR	19.17388889	-33.89305556	915	131	109	55	3144	240	45	195	100	172	172	93	932	147	28	59	415	89	89	411	AT	12	31203
311	Erica_gnaphaloides_L.	Cape	CFR	18.58694444	-33.52027778	106	168	119	55	3336	279	66	213	131	207	208	123	468	74	11	58	213	43	45	210	AT	12	31202
1223	Erica_gnaphaloides_L.	Cape	CFR	18.39493889	-34.26259167	66	162	77	54	2284	236	94	142	134	192	192	134	689	118	17	60	322	63	63	322	AT	12	31203
653	Erica_goatcheriana_L.Bolus_var._goatcheriana	Cape	CFR	19.44277778	-33.47055556	1720	92	120	56	3466	209	-3	212	56	136	136	49	628	90	22	47	256	82	82	255	AT	12	31203
870	Erica_goatcheriana_L.Bolus_var._petrensis	Cape	CFR	19.52201389	-33.95885	1201	116	112	56	3177	227	28	199	77	156	157	77	711	105	27	49	294	86	88	294	AT	12	31203
2154	Erica_gracilipes_Guthrie_&_Bolus	Cape	CFR	20.01848056	-34.818575	10	170	66	48	2510	240	103	137	146	202	202	139	517	69	17	41	196	64	67	189	AT	12	31202
70	Erica_gracilis_J.C.Wendl.	Cape	CFR	24.08672222	-33.99122222	247	156	102	57	2455	241	65	176	137	179	188	125	1074	116	75	14	318	240	244	273	AT	1	30115
1475	Erica_gracilis_J.C.Wendl.	Cape	CFR	24.71429167	-33.995475	256	159	94	56	2346	237	72	165	141	189	189	130	710	75	46	15	214	144	158	184	AT	12	31202
1476	Erica_gracilis_J.C.Wendl.	Cape	CFR	24.5482	-34.00193889	206	161	93	56	2338	238	74	164	143	191	191	132	770	82	51	14	231	158	171	203	AT	12	31202
87	Erica_gracilis_J.C.Wendl.	Cape	CFR	22.44638889	-33.84777778	598	150	118	58	2898	251	50	201	158	120	187	113	622	60	40	10	171	139	162	139	AT	12	31203
1490	Erica_gracilis_J.C.Wendl.	Cape	CFR	22.40997778	-33.91891944	400	157	111	58	2687	249	60	189	165	129	191	123	654	64	40	12	180	142	174	142	AT	12	31203
53	Erica_gracilis_J.C.Wendl.	Cape	CFR	22.52222222	-33.96758333	197	164	97	61	2213	242	83	159	173	138	193	137	786	76	46	13	216	164	212	185	AT	1	30115
1665	Erica_grata_Guthrie_&_Bolus	Cape	CFR	21.22336667	-33.95425	517	154	140	58	3353	271	33	238	161	184	196	111	439	51	28	16	125	93	99	111	AT	12	31203
666	Erica_grata_Guthrie_&_Bolus	Cape	CFR	20.82083333	-33.97305556	563	156	138	56	3670	278	34	244	162	190	201	108	463	54	28	18	135	93	93	124	AT	12	31203
252	Erica_greyi_Guthrie_&_Bolus	Cape	CFR	19.19944444	-32.94527778	776	147	141	53	4375	288	23	265	98	200	201	91	525	89	9	68	256	45	47	249	AT	12	31203
1570	Erica_grisbrookii_Guthrie_&_Bolus	Cape	CFR	19.89115556	-34.52999444	559	144	94	54	2837	234	61	173	109	180	180	109	627	80	30	33	223	93	100	223	AT	12	31203
2233	Erica_guthriei_Bolus	Cape	CFR	18.75998333	-32.785925	731	150	123	55	3680	269	49	220	103	195	195	103	642	110	16	64	303	58	58	303	AT	12	31203
626	Erica_gysbertii_Guthrie_&_Bolus	Cape	CFR	18.82888889	-34.36583333	316	151	79	50	2818	236	80	156	123	187	187	117	796	120	22	55	344	80	84	332	AT	12	31203
659	Erica_haemastoma_J.C.Wendl.	Cape	CFR	19.44305556	-33.47138889	1720	92	120	56	3466	209	-3	212	56	136	136	49	628	90	22	47	256	82	82	255	AT	12	31203
2113	Erica_haemastoma_J.C.Wendl.	Cape	CFR	19.89933333	-34.04194444	929	133	120	56	3394	247	34	213	89	175	175	89	563	77	25	39	211	78	84	211	AT	12	31203
1688	Erica_haematocodon_T.M.Salter	Cape	CFR	18.39422222	-34.06066667	512	152	85	54	2592	235	78	157	127	185	185	119	1021	156	31	56	454	101	101	440	AT	12	31203
1230	Erica_haematocodon_T.M.Salter	Cape	CFR	18.38073333	-34.06862222	591	147	83	53	2598	230	75	155	122	180	180	114	1013	154	31	56	450	100	100	436	AT	12	31203
1206	Erica_haematocodon_T.M.Salter	Cape	CFR	18.44876667	-34.21425	442	152	78	53	2455	230	84	146	129	184	184	122	889	139	25	56	395	86	86	386	AT	12	31203
1209	Erica_halicacaba_L.	Cape	CFR	18.45239444	-34.217225	424	153	78	53	2426	230	85	145	130	184	184	123	872	137	24	56	388	84	84	379	AT	12	31203
1649	Erica_hansfordii_E.G.H.Oliv.	Cape	CFR	19.19748333	-33.60123333	281	171	135	54	4064	301	51	250	118	221	221	118	748	122	17	63	349	61	61	349	AT	12	31203
1238	Erica_heleogena_T.M.Salter	Cape	CFR	18.43949444	-34.21638333	309	157	79	54	2416	234	89	145	134	188	188	127	826	133	22	57	369	79	79	366	AT	12	31203
1012	Erica_heleophila_Guthrie_&_Bolus	Cape	CFR	22.13544722	-33.33183611	1457	117	138	57	3619	243	1	242	145	75	162	69	476	54	30	16	146	100	124	100	AT	12	31203
2143	Erica_heleophila_Guthrie_&_Bolus	Cape	CFR	22.00465556	-33.34389167	1362	120	141	57	3652	248	3	245	149	73	166	73	440	49	29	15	134	94	114	94	AT	12	31203
831	Erica_hendricksei_H.A.Baker	Cape	CFR	19.47585833	-34.38035	275	156	97	54	2773	245	66	179	119	189	189	119	596	78	25	40	228	77	77	228	AT	12	31203
249	Erica_hermani_E.G.H.Oliv.	Cape	CFR	19.22416667	-34.33861111	600	139	91	54	2741	230	62	168	105	174	174	105	865	124	32	50	356	99	100	356	AT	12	31203
861	Erica_hibbertii_Andrews	Cape	CFR	19.16720278	-33.968575	363	157	117	54	3428	271	55	216	113	199	200	113	917	137	28	58	407	87	89	407	AT	12	31203
2070	Erica_hirta_Thunb.	Cape	CFR	18.95506944	-33.988775	315	160	114	53	3489	276	63	213	124	204	206	117	1029	155	27	59	460	90	95	451	AT	12	31203
742	Erica_hirtiflora_Curtis	Cape	CFR	18.42055556	-33.98333333	648	145	88	53	2723	233	69	164	119	179	179	110	1034	156	32	56	461	101	101	446	AT	12	31203
413	Erica_hispidula_L.	Cape	CFR	22.04666667	-33.35111111	1525	112	138	57	3597	237	-2	239	141	71	157	65	489	54	32	15	147	105	126	105	AT	12	31203
586	Erica_hispidula_L.	Cape	CFR	19.11583333	-33.61472222	595	152	126	54	3715	276	46	230	112	199	199	105	966	152	24	64	452	79	79	449	AT	12	31203
587	Erica_hispidula_L.	Cape	CFR	19.11777778	-33.615	772	141	123	55	3597	262	41	221	104	187	187	97	929	149	25	64	433	78	78	429	AT	12	31203
601	Erica_hispidula_L.	Cape	CFR	19.13694444	-33.62611111	1038	126	117	55	3455	242	31	211	90	170	170	83	837	134	23	61	382	77	77	377	AT	12	31203
598	Erica_hispidula_L.	Cape	CFR	19.135	-33.64111111	1169	119	115	55	3386	233	26	207	84	162	162	77	811	128	24	59	365	79	79	361	AT	12	31203
81	Erica_hispidula_L.	Cape	CFR	23.15580556	-33.75827778	1196	130	113	57	2978	231	35	196	156	97	167	91	788	77	47	13	220	159	219	169	AT	12	31203
369	Erica_hispidula_L.	Cape	CFR	20.45583333	-33.99305556	264	176	136	54	3946	301	50	251	180	213	224	124	523	61	30	20	155	102	105	143	AT	12	31203
349	Erica_hispidula_L.	Cape	CFR	18.99	-33.99944444	586	148	106	53	3215	258	61	197	117	191	191	109	1064	168	32	59	476	99	99	464	AT	12	31203
343	Erica_hispidula_L.	Cape	CFR	18.99	-33.99944444	586	148	106	53	3215	258	61	197	117	191	191	109	1064	168	32	59	476	99	99	464	AT	12	31203
363	Erica_hispidula_L.	Cape	CFR	19.00305556	-34.00611111	963	127	99	54	2978	230	47	183	99	166	166	91	1000	156	32	57	440	99	99	432	AT	12	31203
810	Erica_hispidula_L.	Cape	CFR	19.66253611	-34.03771667	763	140	117	56	3257	251	44	207	98	180	180	98	634	93	25	47	256	80	80	256	AT	12	31203
1736	Erica_hispidula_L.	Cape	CFR	19.04275833	-34.05799444	724	139	101	54	3050	244	57	187	109	179	179	102	1028	162	32	58	454	99	99	445	AT	12	31203
888	Erica_holosericea_Salisb.	Cape	CFR	19.018925	-34.314775	537	142	87	51	2856	234	66	168	114	179	179	107	936	141	31	53	398	99	101	390	AT	12	31203
416	Erica_humifusa_Hibbert_ex_Salisb.	Cape	CFR	22.05777778	-33.35694444	1627	107	137	57	3595	232	-6	238	136	66	152	60	515	57	34	15	155	111	133	112	AT	12	31203
644	Erica_humifusa_Hibbert_ex_Salisb.	Cape	CFR	19.43555556	-33.44861111	1105	126	131	54	3882	256	16	240	84	174	175	77	528	84	13	60	241	53	54	239	AT	12	31203
2224	Erica_imbricata_L.	Cape	CFR	18.50043333	-32.66968056	498	157	123	57	3355	272	59	213	113	197	198	113	478	81	12	63	223	41	45	223	AT	12	31203
2230	Erica_imbricata_L.	Cape	CFR	18.57529167	-32.72650556	715	148	118	57	3380	261	54	207	104	189	189	104	611	104	16	63	286	55	55	286	AT	12	31203
2145	Erica_imbricata_L.	Cape	CFR	21.97874167	-33.34583889	1443	116	140	57	3630	243	0	243	145	75	162	69	456	51	30	15	138	98	117	98	AT	12	31203
312	Erica_imbricata_L.	Cape	CFR	18.58694444	-33.52027778	106	168	119	55	3336	279	66	213	131	207	208	123	468	74	11	58	213	43	45	210	AT	12	31202
488	Erica_imbricata_L.	Cape	CFR	18.94027778	-33.74361111	506	158	120	54	3607	280	58	222	122	206	206	114	1014	158	27	62	468	87	87	457	AT	12	31202
2090	Erica_imbricata_L.	Cape	CFR	18.53736111	-33.75169444	66	166	113	55	3196	271	68	203	132	204	205	124	620	102	17	60	285	57	60	282	AT	12	31202
2192	Erica_imbricata_L.	Cape	CFR	19.06911389	-33.75243333	562	154	121	55	3525	274	54	220	117	200	200	110	1007	158	26	63	465	85	85	460	AT	12	31203
2195	Erica_imbricata_L.	Cape	CFR	21.72115556	-33.90944444	302	166	134	58	3138	277	49	228	143	205	206	126	363	39	24	14	100	79	85	89	AT	12	31203
2190	Erica_imbricata_L.	Cape	CFR	18.887075	-33.94256667	250	163	117	54	3464	279	65	214	127	207	208	120	948	147	23	60	429	79	84	419	AT	12	31203
2240	Erica_imbricata_L.	Cape	CFR	19.17486667	-33.97376111	363	157	117	54	3428	271	55	216	113	199	200	113	917	137	28	58	407	87	89	407	AT	12	31203
2239	Erica_imbricata_L.	Cape	CFR	19.17486667	-33.97376111	363	157	117	54	3428	271	55	216	113	199	200	113	917	137	28	58	407	87	89	407	AT	12	31203
2238	Erica_imbricata_L.	Cape	CFR	19.17539444	-33.97406944	560	149	111	55	3162	259	59	200	117	190	190	110	984	153	28	59	437	92	92	436	AT	12	31203
2237	Erica_imbricata_L.	Cape	CFR	19.17358333	-33.97462222	363	157	117	54	3428	271	55	216	113	199	200	113	917	137	28	58	407	87	89	407	AT	12	31203
2200	Erica_imbricata_L.	Cape	CFR	19.59723056	-34.03068333	577	149	119	56	3314	260	48	212	106	189	190	106	629	92	23	47	257	77	77	257	AT	12	31202
2241	Erica_imbricata_L.	Cape	CFR	19.05689722	-34.084	504	148	104	53	3199	254	60	194	115	189	189	109	1028	159	33	58	451	101	102	444	AT	12	31203
2215	Erica_imbricata_L.	Cape	CFR	18.43351667	-34.09342222	457	155	86	54	2613	238	81	157	129	188	188	122	999	154	29	56	445	98	98	432	AT	12	31203
2216	Erica_imbricata_L.	Cape	CFR	18.43486111	-34.09383056	457	155	86	54	2613	238	81	157	129	188	188	122	999	154	29	56	445	98	98	432	AT	12	31203
2111	Erica_imbricata_L.	Cape	CFR	18.43913056	-34.11680278	276	160	88	54	2650	245	83	162	135	194	194	127	965	153	27	57	431	93	93	427	AT	12	31203
2223	Erica_imbricata_L.	Cape	CFR	18.39690278	-34.17264167	224	160	83	54	2465	239	87	152	129	191	191	129	889	145	24	58	401	85	85	401	AT	12	31203
1495	Erica_imbricata_L.	Cape	CFR	22.05665	-34.18368333	175	169	101	58	2422	251	77	174	147	200	201	140	474	51	32	14	140	99	102	122	AT	12	31202
393	Erica_imbricata_L.	Cape	CFR	19.15694444	-34.19166667	395	147	101	53	3102	248	58	190	108	186	186	108	905	134	30	53	385	94	94	385	AT	12	31203
392	Erica_imbricata_L.	Cape	CFR	19.15694444	-34.19166667	395	147	101	53	3102	248	58	190	108	186	186	108	905	134	30	53	385	94	94	385	AT	12	31203
2222	Erica_imbricata_L.	Cape	CFR	18.39123611	-34.23967222	16	164	80	54	2374	239	92	147	134	193	194	134	695	120	17	62	328	62	63	328	AT	12	31203
2218	Erica_imbricata_L.	Cape	CFR	18.45918611	-34.26265	137	161	77	53	2360	236	93	143	132	191	191	132	668	114	16	59	308	61	61	308	AT	12	31203
2219	Erica_imbricata_L.	Cape	CFR	18.45830833	-34.30271389	169	159	73	54	2239	230	96	134	132	188	188	132	620	106	15	59	285	57	57	285	AT	12	31203
2213	Erica_imbricata_L.	Cape	CFR	18.87223056	-34.35203333	43	161	83	51	2745	243	83	160	127	196	196	127	635	98	17	56	276	61	61	276	AT	12	31203
2211	Erica_imbricata_L.	Cape	CFR	18.82175833	-34.36088056	11	163	81	51	2683	243	87	156	130	197	197	130	601	95	15	56	265	57	57	265	AT	12	31203
2246	Erica_imbricata_L.	Cape	CFR	19.27405278	-34.38143611	520	142	90	53	2696	231	64	167	108	176	176	108	803	113	31	48	326	94	94	326	AT	12	31203
2178	Erica_imbricata_L.	Cape	CFR	19.67677222	-34.39628889	199	162	99	53	2988	254	69	185	122	198	198	122	522	66	23	34	191	73	73	191	AT	12	31202
2203	Erica_imbricata_L.	Cape	CFR	19.58591389	-34.41113611	104	164	94	53	2844	252	75	177	127	199	199	127	511	65	22	37	192	68	68	192	AT	12	31202
2179	Erica_imbricata_L.	Cape	CFR	19.67053333	-34.41631389	493	147	98	54	2878	239	60	179	110	182	182	110	627	83	29	37	234	87	87	234	AT	12	31203
2121	Erica_imbricata_L.	Cape	CFR	19.65882222	-34.41715556	581	142	97	54	2837	235	58	177	106	177	177	106	661	89	30	38	249	91	95	249	AT	12	31203
2182	Erica_imbricata_L.	Cape	CFR	19.68301111	-34.42195833	606	141	97	54	2859	234	57	177	105	177	177	105	665	89	30	38	250	92	96	250	AT	12	31203
2186	Erica_imbricata_L.	Cape	CFR	19.683625	-34.42278889	609	141	97	54	2865	234	57	177	105	177	177	105	662	89	30	38	248	92	96	248	AT	12	31203
2189	Erica_imbricata_L.	Cape	CFR	19.56663056	-34.44309167	207	159	92	53	2738	245	73	172	123	192	192	123	555	71	24	37	209	74	74	209	AT	12	31203
2208	Erica_imbricata_L.	Cape	CFR	19.58042222	-34.67616389	43	164	72	51	2303	233	94	139	135	192	192	135	522	71	21	40	201	65	65	201	AT	12	31203
2205	Erica_imbricata_L.	Cape	CFR	19.57669444	-34.67866667	43	164	72	51	2303	233	94	139	135	192	192	135	522	71	21	40	201	65	65	201	AT	12	31203
339	Erica_inaequalis_(N.E.Br.)_E.G.H.Oliv.	Cape	CFR	18.76972222	-31.76611111	629	164	150	59	3863	299	45	254	121	210	211	114	307	54	6	65	148	23	27	147	AT	12	31203
327	Erica_inaequalis_(N.E.Br.)_E.G.H.Oliv.	Cape	CFR	19.04333333	-32.90277778	582	157	139	53	4278	295	37	258	109	210	210	102	580	98	11	66	277	49	49	275	AT	12	31203
1640	Erica_incarnata_Thunb.	Cape	CFR	19.38753056	-33.05228333	1041	130	144	52	4454	276	3	273	80	184	186	74	380	71	5	69	190	34	37	176	AT	12	31203
330	Erica_inflata_Thunb.	Cape	CFR	19.07	-32.91055556	485	162	141	53	4352	303	39	264	114	217	217	107	556	93	10	65	264	47	47	262	AT	12	31203
584	Erica_inflata_Thunb.	Cape	CFR	19.05916667	-32.99833333	963	135	131	53	4003	266	23	243	91	184	185	85	613	103	12	66	296	53	55	289	AT	12	31203
1648	Erica_infundibuliformis_Andrews	Cape	CFR	19.25538333	-33.70453333	269	170	133	54	3914	297	52	245	119	218	218	119	683	110	17	62	316	57	57	316	AT	12	31203
1621	Erica_ingeana_E.G.H.Oliv.	Cape	CFR	22.55731389	-33.40001667	838	149	136	56	3599	272	33	239	178	102	193	102	430	48	27	15	127	89	107	89	AT	12	31203
704	Erica_innovans_E.G.H.Oliv.	Cape	CFR	19.58527778	-34.63833333	232	155	77	52	2407	229	83	146	125	185	185	125	577	75	25	38	218	76	76	218	AT	12	31203
2138	Erica_insignis_E.G.H.Oliv.	Cape	CFR	22.03527778	-33.31931667	1336	122	141	57	3683	250	3	247	152	74	168	74	430	49	28	16	132	91	111	91	AT	12	31203
1658	Erica_intermedia_Klotzsch_ex_Benth._ssp._albiflora_E.G.H.Oliv._&_I.M.Oliv.	Cape	CFR	22.02361667	-33.89041667	694	146	128	58	3128	257	38	219	153	113	186	106	499	50	35	11	139	115	126	118	AT	12	31203
698	Erica_interrupta_(N.E.Br.)_E.G.H.Oliv.	Cape	CFR	19.57388889	-34.67472222	38	164	72	51	2284	233	94	139	135	192	192	135	520	71	21	40	201	65	65	178	AT	12	31202
2209	Erica_interrupta_(N.E.Br.)_E.G.H.Oliv.	Cape	CFR	19.58042222	-34.67616389	43	164	72	51	2303	233	94	139	135	192	192	135	522	71	21	40	201	65	65	201	AT	12	31203
356	Erica_intervallaris_Salisb.	Cape	CFR	19.01111111	-34.00138889	1252	111	96	53	2959	211	33	178	83	149	149	75	950	143	33	53	407	103	103	402	AT	12	31203
1739	Erica_intervallaris_Salisb.	Cape	CFR	19.04297778	-34.05841389	612	144	103	54	3091	250	60	190	114	185	185	107	1037	163	32	58	458	100	100	449	AT	12	31203
887	Erica_intervallaris_Salisb.	Cape	CFR	19.01510278	-34.31184444	538	142	87	52	2837	233	67	166	114	179	179	108	936	141	31	53	398	99	99	390	AT	12	31203
2248	Erica_intonsa_L.Bolus	Cape	CFR	18.85105	-34.2191	522	147	88	51	3032	242	70	172	117	186	187	111	992	158	29	56	434	99	101	413	AT	12	31203
1674	Erica_ioniana_E.G.H.Oliv.	Cape	CFR	19.33448056	-34.38376944	651	137	91	54	2678	227	61	166	104	171	171	104	811	115	31	47	327	99	99	327	AT	12	31203
1742	Erica_irregularis_Benth.	Cape	CFR	19.40820556	-34.54273889	160	157	78	53	2339	231	84	147	127	186	186	127	580	79	24	41	227	72	72	227	AT	12	31202
1666	Erica_ixanthera_Benth.	Cape	CFR	21.16753	-33.974	494	156	139	58	3416	273	34	239	162	186	198	111	446	53	28	17	127	93	100	114	AT	12	31203
1730	Erica_jacksoniana_H.A.Baker	Cape	CFR	19.01125278	-34.04706944	989	125	97	54	2958	226	47	179	97	164	164	90	993	153	33	56	433	101	101	426	AT	12	31203
1749	Erica_jacksoniana_H.A.Baker	Cape	CFR	18.99861944	-34.048925	1137	117	95	53	2887	216	40	176	89	155	155	82	974	148	33	54	420	102	102	414	AT	12	31203
864	Erica_jonasiana_E.G.H.Oliv.	Cape	CFR	19.52118889	-33.93421389	973	129	115	56	3235	242	37	205	89	170	170	89	703	107	25	52	297	79	79	297	AT	12	31203
1684	Erica_junonia_Bolus_ssp._minor	Cape	CFR	19.15638611	-32.36286667	1758	99	133	57	3768	226	-6	232	59	146	146	51	521	76	18	47	216	67	67	214	AT	12	31203
553	Erica_junonia_Bolus_ssp._minor	Cape	CFR	19.66	-33.36944444	1861	86	125	57	3525	207	-12	219	49	131	131	42	573	77	23	41	221	83	83	221	AT	12	31203
654	Erica_junonia_Bolus_ssp._minor	Cape	CFR	19.44305556	-33.47138889	1720	92	120	56	3466	209	-3	212	56	136	136	49	628	90	22	47	256	82	82	255	AT	12	31203
2134	Erica_karooica_E.G.H.Oliv.	Cape	CFR	21.53464722	-33.44951389	845	141	153	58	3678	272	12	260	172	100	186	93	300	32	21	14	91	66	72	67	AT	12	31203
2127	Erica_karooica_E.G.H.Oliv.	Cape	CFR	20.24896111	-34.26780278	274	167	117	53	3525	277	58	219	121	210	210	121	540	64	28	23	166	97	109	166	AT	12	31202
2256	Erica_karwyderi_E.G.H.Oliv.	Cape	CFR	18.98435278	-34.24185	207	152	94	51	3130	247	65	182	113	192	192	113	855	126	24	55	366	82	82	366	AT	12	31202
1572	Erica_karwyderi_E.G.H.Oliv.	Cape	CFR	19.1978	-34.35275556	206	154	91	53	2759	241	70	171	118	188	188	118	705	99	24	48	291	77	77	291	AT	12	31203
1751	Erica_krugeri_E.G.H.Oliv.	Cape	CFR	18.98615	-34.04538333	1311	107	94	54	2864	204	31	173	80	144	144	72	957	142	34	53	406	106	106	402	AT	12	31203
496	Erica_labialis_Salisb.	Cape	CFR	19.16333333	-33.90138889	737	141	111	56	3170	251	53	198	109	182	182	102	986	157	28	60	443	91	91	439	AT	12	31203
1740	Erica_labialis_Salisb.	Cape	CFR	19.05120278	-34.10323333	446	149	104	52	3272	256	59	197	115	190	191	108	1020	155	32	57	444	100	103	440	AT	12	31203
405	Erica_labialis_Salisb.	Cape	CFR	19.15694444	-34.19166667	395	147	101	53	3102	248	58	190	108	186	186	108	905	134	30	53	385	94	94	385	AT	12	31203
886	Erica_labialis_Salisb.	Cape	CFR	19.01510278	-34.31184444	538	142	87	52	2837	233	67	166	114	179	179	108	936	141	31	53	398	99	99	390	AT	12	31203
874	Erica_lachnaeifolia_Salisb.	Cape	CFR	19.52873889	-33.96016389	1163	118	112	56	3194	229	30	199	78	158	159	78	708	105	27	49	292	86	87	292	AT	12	31203
1233	Erica_laeta_Bartl.	Cape	CFR	18.42661667	-34.26681667	82	162	77	53	2351	236	93	143	133	192	192	133	665	114	16	60	310	61	61	310	AT	12	31203
1232	Erica_laeta_Bartl.	Cape	CFR	18.42661667	-34.26681667	82	162	77	53	2351	236	93	143	133	192	192	133	665	114	16	60	310	61	61	310	AT	12	31203
1486	Erica_lanata_Andrews	Cape	CFR	22.38570833	-33.87706667	709	145	118	59	2856	246	47	199	152	115	182	109	633	60	42	10	174	142	164	143	AT	12	31203
1627	Erica_lanata_Andrews	Cape	CFR	22.40478611	-33.89493611	653	148	116	58	2822	247	50	197	155	119	184	112	645	61	42	10	177	144	166	145	AT	12	31203
1491	Erica_lanata_Andrews	Cape	CFR	22.40997778	-33.91891944	400	157	111	58	2687	249	60	189	165	129	191	123	654	64	40	12	180	142	174	142	AT	12	31203
834	Erica_lanuginosa_Andrews	Cape	CFR	19.45883333	-34.39973333	588	140	94	54	2722	232	60	172	106	174	174	106	736	102	30	44	290	93	96	290	AT	12	31203
2196	Erica_lasciva_Salisb.	Cape	CFR	21.45807222	-34.18798611	174	170	125	57	3016	273	56	217	148	197	208	131	462	54	27	19	131	95	96	122	AT	12	31202
2183	Erica_lasciva_Salisb.	Cape	CFR	19.683625	-34.42278889	609	141	97	54	2865	234	57	177	105	177	177	105	662	89	30	38	248	92	96	248	AT	12	31203
2188	Erica_lasciva_Salisb.	Cape	CFR	19.56663056	-34.44309167	207	159	92	53	2738	245	73	172	123	192	192	123	555	71	24	37	209	74	74	209	AT	12	31203
693	Erica_lasciva_Salisb.	Cape	CFR	19.56555556	-34.44416667	207	159	92	53	2738	245	73	172	123	192	192	123	555	71	24	37	209	74	74	209	AT	12	31203
645	Erica_lateralis_Willd.	Cape	CFR	19.43555556	-33.44861111	1105	126	131	54	3882	256	16	240	84	174	175	77	528	84	13	60	241	53	54	239	AT	12	31203
642	Erica_lateralis_Willd.	Cape	CFR	19.43555556	-33.44861111	1105	126	131	54	3882	256	16	240	84	174	175	77	528	84	13	60	241	53	54	239	AT	12	31203
585	Erica_lateralis_Willd.	Cape	CFR	19.11583333	-33.61472222	595	152	126	54	3715	276	46	230	112	199	199	105	966	152	24	64	452	79	79	449	AT	12	31203
593	Erica_lateralis_Willd.	Cape	CFR	19.13638889	-33.63444444	1169	119	115	55	3386	233	26	207	84	162	162	77	811	128	24	59	365	79	79	361	AT	12	31203
527	Erica_lateralis_Willd.	Cape	CFR	19.07527778	-33.69805556	977	130	114	55	3396	243	37	206	95	173	173	88	907	145	26	62	414	82	82	409	AT	12	31203
632	Erica_lateralis_Willd.	Cape	CFR	19.09166667	-33.74111111	875	135	114	55	3366	249	42	207	100	178	178	93	946	151	27	62	432	85	85	427	AT	12	31203
523	Erica_lateralis_Willd.	Cape	CFR	20.07055556	-33.7725	1039	133	133	55	3786	260	22	238	84	180	180	84	411	54	17	35	149	58	58	149	AT	12	31203
521	Erica_lateralis_Willd.	Cape	CFR	20.07055556	-33.7725	1039	133	133	55	3786	260	22	238	84	180	180	84	411	54	17	35	149	58	58	149	AT	12	31203
511	Erica_lateralis_Willd.	Cape	CFR	19.16027778	-33.88666667	1039	124	108	55	3123	232	39	193	93	164	164	86	903	141	29	58	398	90	90	394	AT	12	31203
2254	Erica_latiflora_L.Bolus	Cape	CFR	18.98368611	-34.24207222	207	152	94	51	3130	247	65	182	113	192	192	113	855	126	24	55	366	82	82	366	AT	12	31202
2245	Erica_latituba_L.Bolus	Cape	CFR	19.29364722	-34.37533611	790	131	90	54	2677	221	57	164	98	165	165	98	858	122	33	49	348	102	102	348	AT	12	31203
579	Erica_lavandulifolia_Salisb.	Cape	CFR	19.08694444	-33.08888889	564	155	138	53	4264	293	36	257	108	207	209	102	699	115	13	66	334	57	57	331	AT	12	31203
256	Erica_lavandulifolia_Salisb.	Cape	CFR	19.21367222	-33.22757222	1144	123	130	54	3908	253	13	240	81	171	172	74	587	100	12	65	280	53	57	271	AT	12	31203
425	Erica_lehmannii_Klotzsch_ex_Benth.	Cape	CFR	22.415	-33.90166667	460	155	114	58	2772	251	57	194	162	126	191	120	639	62	40	11	176	140	169	140	AT	12	31203
2234	Erica_lepidota_Rach	Cape	CFR	18.75911667	-32.78849722	731	150	123	55	3680	269	49	220	103	195	195	103	642	110	16	64	303	58	58	303	AT	12	31203
341	Erica_lepidota_Rach	Cape	CFR	18.73111111	-32.84555556	662	152	122	55	3633	271	51	220	105	196	196	105	638	108	16	63	300	56	59	300	AT	12	31203
1683	Erica_leptopus_Benth.	Cape	CFR	19.14566667	-32.20683611	719	161	154	56	4373	306	33	273	112	215	215	104	335	62	7	66	163	28	28	162	AT	12	31203
546	Erica_leptopus_Benth.	Cape	CFR	19.62666667	-33.35333333	1320	117	135	55	3965	248	5	243	74	167	167	67	412	62	11	53	177	49	49	176	AT	12	31203
563	Erica_leptopus_Benth.	Cape	CFR	19.67083333	-33.37638889	2146	70	120	57	3344	186	-23	209	28	113	113	28	660	85	30	35	241	104	104	241	AT	12	31203
1687	Erica_leucanthera_L.f.	Cape	CFR	19.18955278	-32.4125	1421	118	138	56	3995	251	6	245	75	168	168	67	456	72	12	54	202	51	51	199	AT	12	31203
524	Erica_leucodesmia_Benth.	Cape	CFR	18.8225	-34.29055556	1	165	87	52	2853	250	83	167	129	201	201	129	616	97	15	57	272	57	57	272	AT	12	31203
1598	Erica_leucopelta_Tausch	Cape	CFR	20.56607778	-33.37688611	994	145	154	55	4473	286	9	277	150	199	199	85	240	27	11	23	77	42	42	67	AT	12	31203
1592	Erica_leucopelta_Tausch	Cape	CFR	20.80419722	-34.066175	288	170	135	55	3622	289	47	242	176	203	215	123	503	60	31	19	147	100	114	133	AT	12	31202
576	Erica_leucosiphon_L.Bolus	Cape	CFR	19.07638889	-33.04138889	721	148	135	53	4174	284	31	253	102	199	201	95	656	109	12	67	316	54	55	311	AT	12	31203
1750	Erica_leucosiphon_L.Bolus	Cape	CFR	19.39172222	-33.51740278	1751	90	117	56	3360	204	-3	207	55	132	132	48	670	95	24	47	272	88	88	272	AT	12	31203
2149	Erica_lithophila_E.G.H.Oliv._&_I.M.Oliv.	Cape	CFR	22.68675833	-33.41701389	1870	97	127	57	3407	215	-7	222	124	58	140	52	672	72	41	16	200	135	183	139	AT	12	31203
1711	Erica_loganii_Compton	Cape	CFR	20.15816667	-33.19583889	941	151	153	54	4701	298	15	283	121	209	209	89	190	25	5	37	68	27	27	61	AT	13	31322
675	Erica_longimontana_E.G.H.Oliv.	Cape	CFR	20.81555556	-33.94055556	860	140	137	57	3624	261	23	238	147	185	185	93	456	50	27	17	133	89	100	125	AT	12	31203
387	Erica_longimontana_E.G.H.Oliv.	Cape	CFR	20.44611111	-33.97611111	1146	124	128	56	3516	243	17	226	78	167	167	78	499	59	26	23	157	86	86	157	AT	12	31203
1562	Erica_longipedunculata_Lodd.	Cape	CFR	19.48807222	-32.78135278	951	144	151	53	4682	294	10	284	90	192	202	84	293	50	5	62	140	32	33	132	AT	12	31203
2231	Erica_lucida_Salisb.	Cape	CFR	18.57577778	-32.72344722	759	146	117	56	3364	259	53	206	103	187	187	103	626	107	16	63	294	56	56	294	AT	12	31203
2232	Erica_lucida_Salisb.	Cape	CFR	18.75998333	-32.785925	731	150	123	55	3680	269	49	220	103	195	195	103	642	110	16	64	303	58	58	303	AT	12	31203
490	Erica_lucida_Salisb.	Cape	CFR	18.94916667	-33.74555556	504	158	120	54	3576	279	58	221	122	205	205	114	1014	158	27	62	468	87	87	458	AT	12	31202
305	Erica_lutea_P.J.Bergius	Cape	CFR	19.15777778	-33.8975	1052	124	107	55	3135	231	38	193	93	164	164	85	906	141	29	58	399	90	90	395	AT	12	31203
358	Erica_lutea_P.J.Bergius	Cape	CFR	19.01111111	-34.00138889	1252	111	96	53	2959	211	33	178	83	149	149	75	950	143	33	53	407	103	103	402	AT	12	31203
472	Erica_lutea_P.J.Bergius	Cape	CFR	18.98388889	-34.01527778	1013	125	98	54	2979	226	46	180	96	163	163	89	994	154	32	57	436	99	99	428	AT	12	31203
2217	Erica_lutea_P.J.Bergius	Cape	CFR	18.43486111	-34.09383056	457	155	86	54	2613	238	81	157	129	188	188	122	999	154	29	56	445	98	98	432	AT	12	31203
1675	Erica_macowanii_Cufino_ssp._lanceolata_(Bolus)_E.G.H.Oliv._&_I.M.Oliv.	Cape	CFR	19.33165833	-34.383875	651	137	91	54	2700	227	61	166	103	171	171	103	816	115	32	47	329	100	100	329	AT	12	31203
894	Erica_macowanii_Cufino_ssp._macowanii	Cape	CFR	19.01220833	-34.31325278	538	142	87	52	2837	233	67	166	114	179	179	108	936	141	31	53	398	99	99	390	AT	12	31203
610	Erica_macowanii_Cufino_ssp._macowanii	Cape	CFR	18.94194444	-34.33583333	359	148	84	51	2896	237	73	164	119	185	185	112	871	131	26	54	372	88	88	363	AT	12	31203
2255	Erica_macroloma_Benth.	Cape	CFR	18.98183611	-34.24158056	244	150	94	51	3189	247	64	183	117	191	191	110	895	132	25	56	382	86	86	382	AT	12	31202
856	Erica_macrotrema_Guthrie_&_Bolus	Cape	CFR	19.62783333	-32.82858333	1258	126	148	54	4459	272	0	272	76	172	182	69	295	47	6	56	133	36	36	127	AT	12	31203
1643	Erica_macrotrema_Guthrie_&_Bolus	Cape	CFR	19.48681667	-33.02509722	965	137	148	52	4639	287	3	284	84	193	195	78	306	57	4	68	152	30	32	140	AT	12	31203
1686	Erica_maderi_Guthrie_&_Bolus	Cape	CFR	19.16783333	-32.39893333	1617	107	135	56	3854	236	-1	237	65	155	155	58	494	74	15	50	210	60	60	208	AT	12	31203
547	Erica_maderi_Guthrie_&_Bolus	Cape	CFR	19.62666667	-33.35333333	1320	117	135	55	3965	248	5	243	74	167	167	67	412	62	11	53	177	49	49	176	AT	12	31203
557	Erica_maderi_Guthrie_&_Bolus	Cape	CFR	19.66	-33.36944444	1861	86	125	57	3525	207	-12	219	49	131	131	42	573	77	23	41	221	83	83	221	AT	12	31203
560	Erica_maderi_Guthrie_&_Bolus	Cape	CFR	19.67	-33.37666667	2146	70	120	57	3344	186	-23	209	28	113	113	28	660	85	30	35	241	104	104	241	AT	12	31203
558	Erica_maderi_Guthrie_&_Bolus	Cape	CFR	19.67	-33.37666667	2146	70	120	57	3344	186	-23	209	28	113	113	28	660	85	30	35	241	104	104	241	AT	12	31203
562	Erica_maderi_Guthrie_&_Bolus	Cape	CFR	19.66972222	-33.38166667	2146	70	120	57	3344	186	-23	209	28	113	113	28	660	85	30	35	241	104	104	241	AT	12	31203
373	Erica_madida_E.G.H.Oliv.	Cape	CFR	20.4375	-33.99111111	670	152	134	55	3799	275	34	241	130	199	199	102	469	54	26	22	142	83	83	141	AT	12	31203
1113	Erica_malmesburiensis_E.G.H.Oliv.	Cape	CFR	18.58036111	-33.48947222	114	168	119	56	3343	279	67	212	131	207	208	123	453	72	11	59	207	41	43	204	AT	12	31202
582	Erica_mammosa_L.	Cape	CFR	19.09416667	-33.07722222	643	151	137	53	4240	289	33	256	104	203	205	98	689	114	13	67	330	57	58	327	AT	12	31203
310	Erica_mammosa_L.	Cape	CFR	18.58694444	-33.52027778	106	168	119	55	3336	279	66	213	131	207	208	123	468	74	11	58	213	43	45	210	AT	12	31202
491	Erica_mammosa_L.	Cape	CFR	18.93055556	-33.73944444	509	158	120	54	3596	280	58	222	122	205	205	114	1010	157	27	62	467	86	86	457	AT	12	31202
1190	Erica_mammosa_L.	Cape	CFR	18.43888333	-33.95421944	704	142	89	53	2768	232	66	166	116	177	177	107	1033	155	32	56	460	101	101	445	AT	12	31203
1188	Erica_mammosa_L.	Cape	CFR	18.43407222	-33.95584167	704	142	89	53	2768	232	66	166	116	177	177	107	1033	155	32	56	460	101	101	445	AT	12	31203
735	Erica_mammosa_L.	Cape	CFR	18.43	-34.09638889	369	159	87	54	2624	243	82	161	133	192	192	126	999	156	29	57	446	98	98	436	AT	12	31203
1213	Erica_mammosa_L.	Cape	CFR	18.43006389	-34.31306667	107	161	73	54	2217	231	96	135	133	189	189	133	626	108	15	59	291	57	57	291	AT	12	31203
1672	Erica_marifolia_Soland.	Cape	CFR	18.39422222	-34.06066667	512	152	85	54	2592	235	78	157	127	185	185	119	1021	156	31	56	454	101	101	440	AT	12	31203
611	Erica_massonii_L.f.	Cape	CFR	18.94055556	-34.33555556	380	147	83	50	2865	236	73	163	119	184	184	112	881	133	26	54	376	90	90	366	AT	12	31203
322	Erica_maximilianii_Guthrie_&_Bolus	Cape	CFR	20.46555556	-33.30277778	1100	139	153	55	4468	281	5	276	145	194	194	80	237	26	10	26	76	39	39	71	AT	12	31203
1595	Erica_maximilianii_Guthrie_&_Bolus	Cape	CFR	20.57462778	-33.39597222	897	151	155	55	4544	293	13	280	156	206	206	90	229	26	11	22	73	41	41	64	AT	13	31322
410	Erica_melanthera_L.	Cape	CFR	22.04138889	-33.32888889	1393	119	141	57	3664	247	2	245	148	77	165	71	444	50	29	15	135	95	114	95	AT	12	31203
667	Erica_melanthera_L.	Cape	CFR	20.82083333	-33.97305556	563	156	138	56	3670	278	34	244	162	190	201	108	463	54	28	18	135	93	93	124	AT	12	31203
692	Erica_melanthera_L.	Cape	CFR	20.83888889	-33.975	451	162	139	56	3678	284	38	246	168	196	207	114	466	55	29	18	136	94	105	123	AT	12	31203
370	Erica_melanthera_L.	Cape	CFR	20.45583333	-33.99305556	264	176	136	54	3946	301	50	251	180	213	224	124	523	61	30	20	155	102	105	143	AT	12	31203
2236	Erica_melastoma_Andrews_ssp._melastoma	Cape	CFR	19.05631667	-32.97483889	1010	132	130	53	3962	263	22	241	89	181	182	83	604	101	12	66	291	53	55	285	AT	12	31203
573	Erica_melastoma_Andrews_ssp._melastoma	Cape	CFR	19.06777778	-33.01583333	887	138	132	53	4067	272	25	247	94	188	190	87	624	105	12	66	302	53	55	295	AT	12	31203
508	Erica_melastoma_Andrews_ssp._melastoma	Cape	CFR	19.17805556	-33.88111111	1382	106	105	55	3065	211	23	188	76	145	145	68	847	126	30	52	358	96	96	356	AT	12	31203
833	Erica_melastoma_Andrews_ssp._melastoma	Cape	CFR	19.49476944	-34.3705	219	159	98	54	2805	248	68	180	122	193	193	122	568	74	24	39	217	73	73	217	AT	12	31203
1710	Erica_mira_Klotzsch_ex_Benth.	Cape	CFR	20.15988889	-33.19516111	939	151	154	54	4715	298	14	284	121	209	209	89	190	25	5	37	68	27	27	61	AT	13	31322
1671	Erica_mollis_Andrews	Cape	CFR	18.38569444	-34.0555	824	133	81	52	2614	217	63	154	109	167	167	101	1026	153	33	55	453	103	103	439	AT	12	31203
1585	Erica_monadelphia_Andrews	Cape	CFR	19.512448	-34.452763	113	162	89	53	2633	245	78	167	128	195	195	128	532	70	22	39	204	69	69	204	AT	12	31202
1584	Erica_monadelphia_Andrews	Cape	CFR	19.512448	-34.452763	113	162	89	53	2633	245	78	167	128	195	195	128	532	70	22	39	204	69	69	204	AT	12	31202
1583	Erica_monadelphia_Andrews	Cape	CFR	19.512448	-34.452763	113	162	89	53	2633	245	78	167	128	195	195	128	532	70	22	39	204	69	69	204	AT	12	31202
1582	Erica_monadelphia_Andrews	Cape	CFR	19.512448	-34.452763	113	162	89	53	2633	245	78	167	128	195	195	128	532	70	22	39	204	69	69	204	AT	12	31202
1581	Erica_monadelphia_Andrews	Cape	CFR	19.512448	-34.452763	113	162	89	53	2633	245	78	167	128	195	195	128	532	70	22	39	204	69	69	204	AT	12	31202
865	Erica_monsoniana_L.f.	Cape	CFR	19.52118889	-33.93421389	973	129	115	56	3235	242	37	205	89	170	170	89	703	107	25	52	297	79	79	297	AT	12	31203
25	Erica_monsoniana_L.f.	Cape	CFR	19.51805556	-33.94888889	993	128	115	56	3221	240	37	203	88	169	169	88	705	107	26	52	297	81	81	297	AT	12	31203
1216	Erica_multumbellifera_P.J.Bergius	Cape	CFR	18.43203611	-34.29345	112	161	74	53	2294	233	95	138	133	190	190	133	642	111	15	60	299	58	58	299	AT	12	31203
622	Erica_multumbellifera_P.J.Bergius	Cape	CFR	18.96194444	-34.32194444	50	160	88	51	2886	248	78	170	124	197	197	124	667	100	18	54	287	64	64	287	AT	12	31203
540	Erica_multumbellifera_P.J.Bergius	Cape	CFR	18.86666667	-34.36111111	14	163	82	51	2713	244	86	158	129	198	198	129	612	95	16	55	267	58	58	267	AT	12	31203
575	Erica_muscosa_(Aiton)_E.G.H.Oliv.	Cape	CFR	19.07555556	-33.03138889	792	144	134	53	4123	279	28	251	98	194	195	92	641	107	12	67	310	54	55	304	AT	12	31203
554	Erica_muscosa_(Aiton)_E.G.H.Oliv.	Cape	CFR	19.66	-33.36944444	1861	86	125	57	3525	207	-12	219	49	131	131	42	573	77	23	41	221	83	83	221	AT	12	31203
643	Erica_muscosa_(Aiton)_E.G.H.Oliv.	Cape	CFR	19.43555556	-33.44861111	1105	126	131	54	3882	256	16	240	84	174	175	77	528	84	13	60	241	53	54	239	AT	12	31203
668	Erica_muscosa_(Aiton)_E.G.H.Oliv.	Cape	CFR	20.81916667	-33.97222222	563	156	138	56	3670	278	34	244	162	190	201	108	463	54	28	18	135	93	93	124	AT	12	31203
1737	Erica_muscosa_(Aiton)_E.G.H.Oliv.	Cape	CFR	19.04275833	-34.05799444	724	139	101	54	3050	244	57	187	109	179	179	102	1028	162	32	58	454	99	99	445	AT	12	31203
1212	Erica_muscosa_(Aiton)_E.G.H.Oliv.	Cape	CFR	18.43006389	-34.31306667	107	161	73	54	2217	231	96	135	133	189	189	133	626	108	15	59	291	57	57	291	AT	12	31203
66	Erica_nabea_Guthrie_&_Bolus	Cape	CFR	25.11622222	-33.84016667	444	160	113	56	2832	253	54	199	155	128	196	123	564	61	35	17	165	114	141	122	AT	12	31203
75	Erica_nabea_Guthrie_&_Bolus	Cape	CFR	24.26736111	-33.96219444	514	149	104	57	2534	237	57	180	130	122	182	117	903	92	62	12	263	201	216	217	AT	12	31203
82	Erica_nabea_Guthrie_&_Bolus	Cape	CFR	23.15580556	-33.75827778	1196	130	113	57	2978	231	35	196	156	97	167	91	788	77	47	13	220	159	219	169	AT	12	31203
1610	Erica_nematophylla_Guthrie_&_Bolus	Cape	CFR	21.28351111	-33.99940833	354	163	139	58	3357	278	39	239	169	193	204	118	432	52	26	18	122	90	95	109	AT	12	31203
1474	Erica_nemorosa_Klotzsch_ex_Benth.	Cape	CFR	24.86478056	-34.02542778	92	168	87	56	2282	240	85	155	150	198	198	140	637	69	37	18	197	118	131	177	AT	12	31202
898	Erica_nervata_Guthrie_&_Bolus	Cape	CFR	22.15603889	-33.32635833	1757	101	135	57	3556	225	-9	234	130	61	146	55	552	61	36	15	166	117	145	119	AT	12	31203
2148	Erica_nervata_Guthrie_&_Bolus	Cape	CFR	22.68543056	-33.41741944	1870	97	127	57	3407	215	-7	222	124	58	140	52	672	72	41	16	200	135	183	139	AT	12	31203
1229	Erica_nevillei_L.Bolus	Cape	CFR	18.38125556	-34.07091389	591	147	83	53	2598	230	75	155	122	180	180	114	1013	154	31	56	450	100	100	436	AT	12	31203
1720	Erica_niveniana_E.G.H.Oliv.	Cape	CFR	19.18531111	-34.21714167	154	157	102	53	3114	254	63	191	117	196	196	117	725	105	23	51	307	74	74	307	AT	12	31203
660	Erica_nubigena_Bolus	Cape	CFR	19.44305556	-33.47138889	1720	92	120	56	3466	209	-3	212	56	136	136	49	628	90	22	47	256	82	82	255	AT	12	31203
656	Erica_nubigena_Bolus	Cape	CFR	19.44305556	-33.47138889	1720	92	120	56	3466	209	-3	212	56	136	136	49	628	90	22	47	256	82	82	255	AT	12	31203
1709	Erica_nudiflora_L.	Cape	CFR	20.16101667	-33.1957	939	151	154	54	4715	298	14	284	121	209	209	89	190	25	5	37	68	27	27	61	AT	13	31322
647	Erica_nudiflora_L.	Cape	CFR	19.43333333	-33.45916667	1417	109	125	55	3648	232	7	225	70	154	155	63	571	87	17	54	247	66	67	245	AT	12	31203
602	Erica_nudiflora_L.	Cape	CFR	19.10527778	-33.61444444	628	150	125	55	3687	273	46	227	111	197	197	104	967	153	25	64	452	80	80	448	AT	12	31203
520	Erica_nudiflora_L.	Cape	CFR	20.07055556	-33.7725	1039	133	133	55	3786	260	22	238	84	180	180	84	411	54	17	35	149	58	58	149	AT	12	31203
495	Erica_nudiflora_L.	Cape	CFR	19.16333333	-33.90138889	737	141	111	56	3170	251	53	198	109	182	182	102	986	157	28	60	443	91	91	439	AT	12	31203
720	Erica_nudiflora_L.	Cape	CFR	18.39472222	-33.96361111	437	157	93	55	2695	245	77	168	130	191	191	123	1061	162	33	56	473	106	106	459	AT	12	31203
722	Erica_nudiflora_L.	Cape	CFR	18.39444444	-33.96583333	437	157	93	55	2695	245	77	168	130	191	191	123	1061	162	33	56	473	106	106	459	AT	12	31203
853	Erica_nudiflora_L.	Cape	CFR	19.66253611	-34.03771667	763	140	117	56	3257	251	44	207	98	180	180	98	634	93	25	47	256	80	80	256	AT	12	31203
402	Erica_nudiflora_L.	Cape	CFR	19.15694444	-34.19166667	395	147	101	53	3102	248	58	190	108	186	186	108	905	134	30	53	385	94	94	385	AT	12	31203
65	Erica_nutans_J.C.Wendl.	Cape	CFR	25.18016667	-33.84211111	474	159	113	57	2815	251	54	197	154	127	195	122	572	62	35	17	167	116	143	123	AT	12	31203
1231	Erica_obliqua_Thunb.	Cape	CFR	18.42661667	-34.26681667	82	162	77	53	2351	236	93	143	133	192	192	133	665	114	16	60	310	61	61	310	AT	12	31203
2071	Erica_oblongiflora_Benth.	Cape	CFR	20.01091944	-34.58171111	39	170	87	51	2856	255	86	169	134	206	206	134	473	57	19	33	170	66	78	170	AT	12	31203
868	Erica_obtusata_Klotzsch_ex_Benth.	Cape	CFR	19.52201389	-33.95885	1201	116	112	56	3177	227	28	199	77	156	157	77	711	105	27	49	294	86	88	294	AT	12	31203
1198	Erica_obtusata_Klotzsch_ex_Benth.	Cape	CFR	19.10083611	-34.12808333	1065	120	95	54	2862	218	43	175	93	157	157	85	953	144	33	54	407	102	102	402	AT	12	31203
271	Erica_occulta_E.G.H.Oliv.	Cape	CFR	19.58388889	-34.67444444	92	161	73	52	2306	232	92	140	132	190	190	132	533	72	22	40	205	67	67	205	AT	12	31203
374	Erica_ocellata_Guthrie_&_Bolus	Cape	CFR	20.4375	-33.99055556	670	152	134	55	3799	275	34	241	130	199	199	102	469	54	26	22	142	83	83	141	AT	12	31203
361	Erica_odorata_Andrews	Cape	CFR	19.00305556	-34.00611111	963	127	99	54	2978	230	47	183	99	166	166	91	1000	156	32	57	440	99	99	432	AT	12	31203
2125	Erica_oligantha_Guthrie_&_Bolus	Cape	CFR	19.69224167	-34.43191389	656	139	97	55	2858	232	56	176	103	174	175	103	676	91	31	38	254	94	98	254	AT	12	31203
2120	Erica_oliveri_H.A.Baker	Cape	CFR	19.65882222	-34.41715556	581	142	97	54	2837	235	58	177	106	177	177	106	661	89	30	38	249	91	95	249	AT	12	31203
378	Erica_omninoglabra_H.A.Baker	Cape	CFR	20.44888889	-33.98361111	658	152	134	55	3794	275	34	241	131	199	199	103	468	54	26	22	141	83	83	139	AT	12	31203
559	Erica_oresigena_Bolus	Cape	CFR	19.67	-33.37666667	2146	70	120	57	3344	186	-23	209	28	113	113	28	660	85	30	35	241	104	104	241	AT	12	31203
655	Erica_oresigena_Bolus	Cape	CFR	19.44305556	-33.47138889	1720	92	120	56	3466	209	-3	212	56	136	136	49	628	90	22	47	256	82	82	255	AT	12	31203
1718	Erica_ovina_Klotzsch_ex_Benth.	Cape	CFR	20.05080556	-34.07608056	176	173	129	53	3943	294	53	241	121	221	221	121	451	54	24	25	143	78	78	143	AT	12	31203
1752	Erica_oxycoccifolia_Salisb.	Cape	CFR	18.41194444	-33.97277778	876	131	85	53	2719	218	58	160	106	165	165	97	1032	154	33	56	457	103	103	444	AT	12	31203
2110	Erica_oxycoccifolia_Salisb.	Cape	CFR	18.43630833	-34.11548889	439	155	85	54	2609	238	81	157	130	188	188	123	984	152	29	56	438	97	97	426	AT	12	31203
574	Erica_oxysepala_Guthrie_&_Bolus	Cape	CFR	19.02166667	-33.02166667	205	174	141	53	4354	313	49	264	125	228	228	118	502	81	9	64	232	43	43	229	AT	12	31202
580	Erica_oxysepala_Guthrie_&_Bolus	Cape	CFR	19.09444444	-33.08583333	620	152	137	53	4277	290	33	257	105	204	206	98	696	115	13	66	333	57	58	330	AT	12	31203
846	Erica_palliiflora_Salisb.	Cape	CFR	19.08033333	-32.99791667	959	135	132	53	4031	268	22	246	91	184	186	84	601	102	11	66	291	52	54	283	AT	12	31203
2109	Erica_paniculata_L.	Cape	CFR	19.22164722	-33.47066667	340	165	138	53	4214	302	43	259	111	218	218	111	810	132	16	65	382	63	63	382	AT	12	31203
850	Erica_pannosa_Salisb.	Cape	CFR	19.61929444	-34.03712222	242	166	125	54	3553	280	52	228	118	209	209	118	485	63	20	39	185	63	63	185	AT	12	31202
551	Erica_parilis_Salisb.	Cape	CFR	19.64944444	-33.36666667	1881	85	124	56	3516	205	-13	218	48	130	130	41	584	78	23	41	224	85	85	224	AT	12	31203
481	Erica_parviflora_L.	Cape	CFR	18.97222222	-33.99111111	420	157	111	52	3461	272	62	210	122	201	203	115	1057	163	30	59	473	96	98	462	AT	12	31203
1199	Erica_parviflora_L.	Cape	CFR	19.09852778	-34.12716389	934	127	96	54	2906	226	49	177	99	165	165	92	972	149	33	55	419	101	101	413	AT	12	31203
664	Erica_parviporandra_E.G.H.Oliv.	Cape	CFR	20.82416667	-33.97388889	563	156	138	56	3670	278	34	244	162	190	201	108	463	54	28	18	135	93	93	124	AT	12	31203
2151	Erica_passerinae_Montin	Cape	CFR	23.15933056	-33.70287222	873	147	113	57	2992	247	50	197	184	114	184	108	758	74	45	13	210	152	210	163	AT	12	31203
541	Erica_patersonii_Andrews_[1]	Cape	CFR	18.86666667	-34.36111111	14	163	82	51	2713	244	86	158	129	198	198	129	612	95	16	55	267	58	58	267	AT	12	31203
828	Erica_paucifolia_(J.C.Wendl.)_E.G.H.Oliv._ssp._ciliata_(Klotzsch)_E.G.H.Oliv.	Cape	CFR	19.41610833	-34.31111111	365	152	101	54	2883	245	61	184	114	187	187	114	665	90	27	43	261	82	82	261	AT	12	31203
1603	Erica_paucifolia_(J.C.Wendl.)_E.G.H.Oliv._ssp._squarrosa_(Benth.)_E.G.H.Oliv.	Cape	CFR	19.40909167	-34.21633056	256	159	112	55	3089	259	57	202	118	196	196	118	595	78	24	41	232	73	73	232	AT	12	31203
67	Erica_pectinifolia_Salisb.	Cape	CFR	24.80061111	-33.68888889	539	159	120	56	3147	261	47	214	156	122	198	118	532	57	30	18	152	101	145	108	AT	12	31203
64	Erica_pectinifolia_Salisb.	Cape	CFR	25.19269444	-33.85269444	355	164	112	56	2810	255	58	197	159	133	200	127	543	60	33	18	160	109	134	117	AT	12	31203
62	Erica_pectinifolia_Salisb.	Cape	CFR	25.21305556	-33.88527778	248	169	108	56	2692	256	65	191	163	139	203	133	531	59	33	18	157	109	127	117	AT	12	31202
1478	Erica_pectinifolia_Salisb.	Cape	CFR	24.5482	-34.00193889	206	161	93	56	2338	238	74	164	143	191	191	132	770	82	51	14	231	158	171	203	AT	12	31202
1557	Erica_peltata_Andrews	Cape	CFR	21.94060556	-34.178475	180	169	107	57	2518	257	72	185	148	201	202	138	453	49	31	15	133	94	96	118	AT	12	31202
706	Erica_penduliflora_E.G.H.Oliv.	Cape	CFR	19.69222222	-34.66027778	135	161	76	51	2472	235	87	148	130	192	192	130	533	69	23	37	200	70	70	200	AT	12	31203
708	Erica_penduliflora_E.G.H.Oliv.	Cape	CFR	19.77361111	-34.67055556	53	165	76	51	2512	240	91	149	134	196	196	134	504	66	21	37	189	65	65	189	AT	12	31202
676	Erica_penicilliformis_Salisb.	Cape	CFR	20.81555556	-33.94055556	860	140	137	57	3624	261	23	238	147	185	185	93	456	50	27	17	133	89	100	125	AT	12	31203
60	Erica_penicilliformis_Salisb.	Cape	CFR	23.0925	-33.99888889	241	163	98	56	2532	246	74	172	141	137	194	130	887	90	63	11	254	201	205	218	AT	1	30115
2180	Erica_penicilliformis_Salisb.	Cape	CFR	19.68301111	-34.42195833	606	141	97	54	2859	234	57	177	105	177	177	105	665	89	30	38	250	92	96	250	AT	12	31203
872	Erica_perlata_Sinclair	Cape	CFR	19.52873889	-33.96016389	1163	118	112	56	3194	229	30	199	78	158	159	78	708	105	27	49	292	86	87	292	AT	12	31203
851	Erica_perlata_Sinclair	Cape	CFR	19.63099444	-34.03715556	259	165	125	54	3561	279	51	228	117	207	207	117	489	64	20	39	187	65	65	187	AT	12	31203
1723	Erica_perplexa_E.G.H.Oliv.	Cape	CFR	19.13970833	-34.14804444	1073	119	95	54	2841	218	43	175	92	156	156	85	940	141	33	53	399	102	102	395	AT	12	31203
1729	Erica_perplexa_E.G.H.Oliv.	Cape	CFR	19.14061389	-34.14920278	1073	119	95	54	2841	218	43	175	92	156	156	85	940	141	33	53	399	102	102	395	AT	12	31203
621	Erica_perspicua_J.C.Wendl._ssp._perspicua	Cape	CFR	18.96194444	-34.32194444	50	160	88	51	2886	248	78	170	124	197	197	124	667	100	18	54	287	64	64	287	AT	12	31203
835	Erica_perspicua_J.C.Wendl._ssp._perspicua	Cape	CFR	19.45196944	-34.39506944	569	141	94	54	2720	231	60	171	106	175	175	106	732	101	30	43	288	93	96	288	AT	12	31203
1743	Erica_perspicua_J.C.Wendl._ssp._perspicua	Cape	CFR	19.40265833	-34.41101389	36	165	89	53	2607	247	80	167	131	197	197	131	531	73	20	42	210	64	64	210	AT	12	31203
407	Erica_petraea_Benth.	Cape	CFR	22.04305556	-33.32861111	1212	128	143	57	3690	257	8	249	157	80	175	80	405	46	26	16	125	86	104	86	AT	12	31203
92	Erica_petraea_Benth.	Cape	CFR	22.04536111	-33.3515	1525	112	138	57	3597	237	-2	239	141	71	157	65	489	54	32	15	147	105	126	105	AT	12	31203
2150	Erica_petraea_Benth.	Cape	CFR	22.68543056	-33.41741944	1870	97	127	57	3407	215	-7	222	124	58	140	52	672	72	41	16	200	135	183	139	AT	12	31203
876	Erica_petricola_E.G.H.Oliv.	Cape	CFR	19.50103333	-33.96651111	1171	118	112	56	3180	228	29	199	78	158	158	78	719	107	27	51	299	86	86	299	AT	12	31203
869	Erica_petrophila_L.Bolus	Cape	CFR	19.52201389	-33.95885	1201	116	112	56	3177	227	28	199	77	156	157	77	711	105	27	49	294	86	88	294	AT	12	31203
519	Erica_peziza_Lodd.	Cape	CFR	20.07055556	-33.7725	1039	133	133	55	3786	260	22	238	84	180	180	84	411	54	17	35	149	58	58	149	AT	12	31203
2199	Erica_peziza_Lodd.	Cape	CFR	20.08381111	-34.06428333	249	170	130	53	3957	293	50	243	119	219	219	119	459	55	24	26	146	78	78	146	AT	12	31203
514	Erica_phacelanthera_E.G.H.Oliv.	Cape	CFR	20.08694444	-33.78166667	545	161	142	55	4163	294	36	258	106	212	212	106	368	46	15	32	127	52	52	127	AT	12	31203
811	Erica_phacelanthera_E.G.H.Oliv.	Cape	CFR	19.66253611	-34.03771667	763	140	117	56	3257	251	44	207	98	180	180	98	634	93	25	47	256	80	80	256	AT	12	31203
412	Erica_phaeocarpa_E.G.H.Oliv.	Cape	CFR	22.04055556	-33.32888889	1393	119	141	57	3664	247	2	245	148	77	165	71	444	50	29	15	135	95	114	95	AT	12	31203
94	Erica_phaeocarpa_E.G.H.Oliv.	Cape	CFR	22.04536111	-33.3515	1525	112	138	57	3597	237	-2	239	141	71	157	65	489	54	32	15	147	105	126	105	AT	12	31203
2228	Erica_phillipsii_L.Bolus	Cape	CFR	18.57529167	-32.72650556	715	148	118	57	3380	261	54	207	104	189	189	104	611	104	16	63	286	55	55	286	AT	12	31203
257	Erica_phillipsii_L.Bolus	Cape	CFR	19.21479722	-33.23251944	1144	123	130	54	3908	253	13	240	81	171	172	74	587	100	12	65	280	53	57	271	AT	12	31203
594	Erica_phillipsii_L.Bolus	Cape	CFR	19.13611111	-33.635	1169	119	115	55	3386	233	26	207	84	162	162	77	811	128	24	59	365	79	79	361	AT	12	31203
1652	Erica_physantha_Benth.	Cape	CFR	21.36935	-34.095575	238	167	133	58	3205	276	47	229	151	196	207	126	448	54	26	19	126	93	95	116	AT	12	31202
845	Erica_physodes_L.	Cape	CFR	18.40916111	-33.99756944	612	147	88	54	2660	234	72	162	122	181	181	113	1033	156	32	56	460	102	102	445	AT	12	31203
1207	Erica_physodes_L.	Cape	CFR	18.44914167	-34.21478611	442	152	78	53	2455	230	84	146	129	184	184	122	889	139	25	56	395	86	86	386	AT	12	31203
613	Erica_pillansii_Bolus_ssp._pillansii	Cape	CFR	18.90916667	-34.31944444	575	141	83	51	2795	231	69	162	115	178	178	108	947	145	30	54	407	100	100	393	AT	12	31203
1715	Erica_pilosiflora_E.G.H.Oliv._ssp._pilosiflora	Cape	CFR	19.18055556	-34.22055556	285	151	101	52	3067	249	58	191	111	189	189	111	824	121	27	52	349	86	86	349	AT	12	31203
589	Erica_pinea_Thunb.	Cape	CFR	19.12722222	-33.61888889	791	140	122	55	3605	261	40	221	102	186	186	95	922	148	25	64	429	78	84	425	AT	12	31203
529	Erica_pinea_Thunb.	Cape	CFR	19.07527778	-33.69805556	977	130	114	55	3396	243	37	206	95	173	173	88	907	145	26	62	414	82	82	409	AT	12	31203
493	Erica_pinea_Thunb.	Cape	CFR	19.16	-33.90333333	737	141	111	56	3170	251	53	198	109	182	182	102	986	157	28	60	443	91	91	439	AT	12	31203
661	Erica_placentiflora_Salisb.	Cape	CFR	19.44	-33.46111111	1449	107	125	55	3623	230	6	224	68	152	153	61	573	87	17	54	247	68	68	245	AT	12	31203
1651	Erica_placentiflora_Salisb.	Cape	CFR	19.1337	-33.47768333	286	170	136	53	4228	303	48	255	123	223	223	115	783	127	16	64	367	63	63	365	AT	12	31203
538	Erica_placentiflora_Salisb.	Cape	CFR	18.83194444	-34.21611111	1	166	94	51	3077	259	78	181	127	205	205	127	635	99	15	58	280	57	57	280	AT	12	31203
2212	Erica_placentiflora_Salisb.	Cape	CFR	18.87223056	-34.35203333	43	161	83	51	2745	243	83	160	127	196	196	127	635	98	17	56	276	61	61	276	AT	12	31203
2210	Erica_placentiflora_Salisb.	Cape	CFR	18.82175833	-34.36088056	11	163	81	51	2683	243	87	156	130	197	197	130	601	95	15	56	265	57	57	265	AT	12	31203
2185	Erica_placentiflora_Salisb.	Cape	CFR	19.69294722	-34.43210278	656	139	97	55	2858	232	56	176	103	174	175	103	676	91	31	38	254	94	98	254	AT	12	31203
2184	Erica_placentiflora_Salisb.	Cape	CFR	19.69294722	-34.43210278	656	139	97	55	2858	232	56	176	103	174	175	103	676	91	31	38	254	94	98	254	AT	12	31203
709	Erica_placentiflora_Salisb.	Cape	CFR	19.77361111	-34.67055556	53	165	76	51	2512	240	91	149	134	196	196	134	504	66	21	37	189	65	65	189	AT	12	31202
1186	Erica_planifolia_L.	Cape	CFR	18.42637778	-33.95746389	533	152	92	54	2758	242	73	169	125	187	187	117	1042	158	32	57	465	102	102	449	AT	12	31203
724	Erica_planifolia_L.	Cape	CFR	18.395	-33.96611111	437	157	93	55	2695	245	77	168	130	191	191	123	1061	162	33	56	473	106	106	459	AT	12	31203
1670	Erica_planifolia_L.	Cape	CFR	18.45505556	-34.09494444	416	157	87	54	2655	242	81	161	131	191	191	124	993	154	29	57	443	97	97	431	AT	12	31203
1205	Erica_planifolia_L.	Cape	CFR	18.43808611	-34.20715	386	155	79	53	2454	233	86	147	131	186	186	124	874	138	24	57	389	85	85	382	AT	12	31203
1653	Erica_platycalyx_E.G.H.Oliv.	Cape	CFR	21.73435	-34.23333333	125	172	112	58	2658	263	70	193	150	205	206	139	450	48	28	17	131	91	92	120	AT	12	31202
2124	Erica_plena_L.Bolus	Cape	CFR	19.69224167	-34.43191389	656	139	97	55	2858	232	56	176	103	174	175	103	676	91	31	38	254	94	98	254	AT	12	31203
326	Erica_plukenetii_L._ssp._breviflora_(Dulfer)_E.G.H.Oliv._&_I.M.Oliv.	Cape	CFR	19.04333333	-32.90277778	582	157	139	53	4278	295	37	258	109	210	210	102	580	98	11	66	277	49	49	275	AT	12	31203
1725	Erica_plukenetii_L._ssp._breviflora_(Dulfer)_E.G.H.Oliv._&_I.M.Oliv.	Cape	CFR	19.05713056	-32.99096389	1008	132	130	53	3975	263	21	242	89	181	182	82	613	103	12	65	294	55	57	287	AT	12	31203
569	Erica_plukenetii_L._ssp._breviflora_(Dulfer)_E.G.H.Oliv._&_I.M.Oliv.	Cape	CFR	19.0675	-33.00333333	925	136	132	53	4068	270	24	246	93	186	188	85	615	103	12	66	297	53	55	291	AT	12	31203
583	Erica_plukenetii_L._ssp._breviflora_(Dulfer)_E.G.H.Oliv._&_I.M.Oliv.	Cape	CFR	19.06472222	-33.04944444	864	139	132	53	4039	272	27	245	95	189	190	88	649	108	12	66	313	55	57	307	AT	12	31203
1726	Erica_plukenetii_L._ssp._breviflora_(Dulfer)_E.G.H.Oliv._&_I.M.Oliv.	Cape	CFR	19.20764444	-33.06613056	717	148	140	53	4358	290	26	264	99	201	203	93	601	101	10	68	293	49	51	287	AT	12	31203
699	Erica_plukenetii_L._ssp._lineata_(Benth.)_E.G.H.Oliv._&_I.M.Oliv.	Cape	CFR	19.575	-34.66833333	118	160	73	52	2314	230	90	140	131	189	189	131	543	73	22	39	208	69	69	208	AT	12	31203
2204	Erica_plukenetii_L._ssp._lineata_(Benth.)_E.G.H.Oliv._&_I.M.Oliv.	Cape	CFR	19.55188333	-34.67762222	21	164	71	52	2264	232	96	136	136	193	193	136	516	71	21	40	200	64	64	176	AT	12	31202
703	Erica_plukenetii_L._ssp._lineata_(Benth.)_E.G.H.Oliv._&_I.M.Oliv.	Cape	CFR	19.61027778	-34.7	127	160	71	51	2308	229	90	139	130	188	188	130	545	73	22	39	208	69	69	185	AT	12	31203
701	Erica_plukenetii_L._ssp._penicellata_(Andrews)_E.G.H.Oliv._&_I.M.Oliv.	Cape	CFR	19.61027778	-34.7	127	160	71	51	2308	229	90	139	130	188	188	130	545	73	22	39	208	69	69	185	AT	12	31203
1728	Erica_plukenetii_L._ssp._plukenetii	Cape	CFR	18.128575	-30.44499444	1268	137	137	56	3785	266	25	241	87	183	183	87	301	44	10	47	124	32	40	124	AT	12	31203
335	Erica_plukenetii_L._ssp._plukenetii	Cape	CFR	19.0175	-31.37055556	819	157	156	57	4137	300	30	270	109	207	208	103	316	51	5	61	145	24	29	145	AT	12	31203
338	Erica_plukenetii_L._ssp._plukenetii	Cape	CFR	18.7725	-31.76	629	164	150	59	3863	299	45	254	121	210	211	114	307	54	6	65	148	23	27	147	AT	12	31203
320	Erica_plukenetii_L._ssp._plukenetii	Cape	CFR	20.46555556	-33.30277778	1100	139	153	55	4468	281	5	276	145	194	194	80	237	26	10	26	76	39	39	71	AT	12	31203
564	Erica_plukenetii_L._ssp._plukenetii	Cape	CFR	19.65944444	-33.36972222	1861	86	125	57	3525	207	-12	219	49	131	131	42	573	77	23	41	221	83	83	221	AT	12	31203
1600	Erica_plukenetii_L._ssp._plukenetii	Cape	CFR	20.55748333	-33.38368056	958	147	154	55	4501	289	11	278	153	202	202	87	236	27	11	23	75	42	42	67	AT	13	31322
516	Erica_plukenetii_L._ssp._plukenetii	Cape	CFR	20.07416667	-33.78277778	801	147	137	55	3987	276	29	247	95	196	196	95	392	50	16	34	138	55	55	138	AT	12	31203
303	Erica_plukenetii_L._ssp._plukenetii	Cape	CFR	19.15777778	-33.8975	1052	124	107	55	3135	231	38	193	93	164	164	85	906	141	29	58	399	90	90	395	AT	12	31203
479	Erica_plukenetii_L._ssp._plukenetii	Cape	CFR	18.96416667	-34.00166667	802	136	100	53	3069	241	55	186	107	177	177	99	1042	164	32	58	463	100	100	452	AT	12	31203
1727	Erica_plukenetii_L._ssp._plukenetii	Cape	CFR	18.39597778	-34.06931111	490	153	86	54	2582	236	79	157	128	186	186	121	1018	156	31	56	453	101	101	440	AT	12	31203
736	Erica_plukenetii_L._ssp._plukenetii	Cape	CFR	18.42333333	-34.09333333	270	161	90	54	2647	246	82	164	135	195	195	128	1014	160	29	57	452	99	99	448	AT	12	31203
1200	Erica_plukenetii_L._ssp._plukenetii	Cape	CFR	19.06749167	-34.0973	629	142	101	54	3061	246	60	186	112	182	182	105	1019	159	33	57	446	101	101	438	AT	12	31203
391	Erica_plukenetii_L._ssp._plukenetii	Cape	CFR	19.15694444	-34.19166667	395	147	101	53	3102	248	58	190	108	186	186	108	905	134	30	53	385	94	94	385	AT	12	31203
2257	Erica_plumigera_Bartl.	Cape	CFR	18.98435278	-34.24185	207	152	94	51	3130	247	65	182	113	192	192	113	855	126	24	55	366	82	82	366	AT	12	31202
1574	Erica_plumosa_Thunb.	Cape	CFR	18.56181111	-32.68825278	230	170	132	56	3639	293	61	232	130	214	214	123	364	61	9	61	169	31	34	169	AT	12	31203
313	Erica_plumosa_Thunb.	Cape	CFR	18.58694444	-33.52027778	106	168	119	55	3336	279	66	213	131	207	208	123	468	74	11	58	213	43	45	210	AT	12	31202
1516	Erica_plumosa_Thunb.	Cape	CFR	19.37275	-33.70858333	239	171	135	54	3856	299	51	248	120	219	219	120	506	81	13	58	233	44	44	233	AT	12	31203
382	Erica_podophylla_Benth.	Cape	CFR	20.44611111	-33.97611111	1146	124	128	56	3516	243	17	226	78	167	167	78	499	59	26	23	157	86	86	157	AT	12	31203
2242	Erica_pogonanthera_Bartl.	Cape	CFR	19.2909	-34.39623889	389	147	90	53	2670	234	66	168	113	181	181	113	739	102	29	46	297	88	88	297	AT	12	31203
375	Erica_polifolia_Salisb._ex_Benth.	Cape	CFR	20.4475	-33.98638889	658	152	134	55	3794	275	34	241	131	199	199	103	468	54	26	22	141	83	83	139	AT	12	31203
595	Erica_praecox_Klotzsch	Cape	CFR	19.13527778	-33.63555556	1169	119	115	55	3386	233	26	207	84	162	162	77	811	128	24	59	365	79	79	361	AT	12	31203
1614	Erica_prolata_E.G.H.Oliv._&_I.M.Oliv.	Cape	CFR	21.22302778	-34.26079167	120	173	124	56	3160	277	58	219	157	201	212	132	497	61	27	21	144	98	101	135	AT	12	31202
1193	Erica_propinqua_Guthrie_&_Bolus	Cape	CFR	20.01576667	-34.81800278	14	170	66	48	2483	239	103	136	146	201	201	139	519	69	17	42	198	64	67	190	AT	12	31202
1719	Erica_puberuliflora_E.G.H.Oliv.	Cape	CFR	19.67642222	-34.39584444	199	162	99	53	2988	254	69	185	122	198	198	122	522	66	23	34	191	73	73	191	AT	12	31202
254	Erica_pubescens_L.	Cape	CFR	19.21694444	-33.21194444	918	135	135	53	4145	272	18	254	89	186	187	83	611	105	11	68	297	51	55	288	AT	12	31203
678	Erica_pubigera_Salisb.	Cape	CFR	20.83666667	-33.93388889	1152	123	132	57	3475	243	13	230	105	167	167	78	489	52	30	17	142	95	95	138	AT	12	31203
372	Erica_pubigera_Salisb.	Cape	CFR	20.45972222	-33.99166667	318	172	136	54	3958	297	47	250	178	209	221	120	510	59	29	20	151	98	100	141	AT	12	31203
2078	Erica_pudens_H.A.Baker	Cape	CFR	18.57403333	-32.71896667	902	138	113	56	3260	248	48	200	97	178	178	97	669	113	18	62	312	62	62	312	AT	12	31203
1496	Erica_pulchella_Houtt.	Cape	CFR	22.05665	-34.18368333	175	169	101	58	2422	251	77	174	147	200	201	140	474	51	32	14	140	99	102	122	AT	12	31202
1201	Erica_pulchella_Houtt.	Cape	CFR	18.44453889	-34.20231944	225	160	81	54	2460	238	89	149	129	191	191	129	798	131	21	58	359	75	75	359	AT	12	31203
536	Erica_pulchella_Houtt.	Cape	CFR	18.83194444	-34.21611111	1	166	94	51	3077	259	78	181	127	205	205	127	635	99	15	58	280	57	57	280	AT	12	31203
1214	Erica_pulchella_Houtt.	Cape	CFR	18.43006389	-34.31306667	107	161	73	54	2217	231	96	135	133	189	189	133	626	108	15	59	291	57	57	291	AT	12	31203
485	Erica_pulchella_Houtt.	Cape	CFR	19.39083333	-34.55525	93	160	76	53	2271	231	88	143	131	188	188	131	557	77	22	42	220	68	68	220	AT	12	31202
2153	Erica_pulvinata_Guthrie_&_Bolus	Cape	CFR	20.01873611	-34.81869444	10	170	66	48	2510	240	103	137	146	202	202	139	517	69	17	41	196	64	67	189	AT	12	31202
2131	Erica_purgatoriensis_H.A.Baker	Cape	CFR	19.17419444	-33.95543333	345	159	119	54	3481	274	56	218	114	202	202	114	904	135	27	58	403	84	87	403	AT	12	31203
895	Erica_pycnantha_Benth.	Cape	CFR	19.01004167	-34.31294444	538	142	87	52	2837	233	67	166	114	179	179	108	936	141	31	53	398	99	99	390	AT	12	31203
1759	Erica_pyxidiflora_Salisb.	Cape	CFR	18.3879	-34.1766	271	158	82	55	2396	236	88	148	135	189	189	128	890	144	24	57	398	85	85	398	AT	12	31203
420	Erica_quadrangularis_Salisb.	Cape	CFR	22.39694444	-33.87916667	785	142	118	59	2851	244	45	199	149	113	179	106	653	62	43	10	179	146	168	148	AT	12	31203
1717	Erica_quadrangularis_Salisb.	Cape	CFR	20.05080556	-34.07608056	176	173	129	53	3943	294	53	241	121	221	221	121	451	54	24	25	143	78	78	143	AT	12	31203
388	Erica_quadrangularis_Salisb.	Cape	CFR	19.15694444	-34.19166667	395	147	101	53	3102	248	58	190	108	186	186	108	905	134	30	53	385	94	94	385	AT	12	31203
1744	Erica_quadrangularis_Salisb.	Cape	CFR	19.40265833	-34.41101389	36	165	89	53	2607	247	80	167	131	197	197	131	531	73	20	42	210	64	64	210	AT	12	31203
1660	Erica_quadrifida_(Benth.)_E.G.H.Oliv.	Cape	CFR	21.7936	-33.96016667	268	168	128	57	3062	275	53	222	145	206	206	128	377	40	25	14	106	81	86	93	AT	12	31203
1204	Erica_quadrisulcata_L.Bolus	Cape	CFR	18.43808611	-34.20715	386	155	79	53	2454	233	86	147	131	186	186	124	874	138	24	57	389	85	85	382	AT	12	31203
1192	Erica_radicans_(L.Guthrie)_E.G.H.Oliv._ssp._schlechteri_(N.E.Br.)_E.G.H.Oliv.	Cape	CFR	20.01576667	-34.81800278	14	170	66	48	2483	239	103	136	146	201	201	139	519	69	17	42	198	64	67	190	AT	12	31202
2137	Erica_recta_Bolus	Cape	CFR	21.53443333	-33.447825	845	141	153	58	3678	272	12	260	172	100	186	93	300	32	21	14	91	66	72	67	AT	12	31203
2136	Erica_recta_Bolus	Cape	CFR	21.53443333	-33.447825	845	141	153	58	3678	272	12	260	172	100	186	93	300	32	21	14	91	66	72	67	AT	12	31203
376	Erica_regerminans_L.	Cape	CFR	20.44777778	-33.98638889	658	152	134	55	3794	275	34	241	131	199	199	103	468	54	26	22	141	83	83	139	AT	12	31203
51	Erica_regia_Bartl._ssp._mariae_(Guthrie_&_Bolus)_E.G.H.Oliv._&_I.M.Oliv.	Cape	CFR	21.402	-34.278	166	169	120	57	2942	269	59	210	147	205	206	132	494	58	28	19	141	99	100	133	AT	12	31202
715	Erica_regia_Bartl._ssp._mariae_(Guthrie_&_Bolus)_E.G.H.Oliv._&_I.M.Oliv.	Cape	CFR	20.41972222	-34.38944444	143	173	110	53	3331	276	69	207	156	204	215	130	558	65	30	22	168	102	102	167	AT	12	31202
707	Erica_regia_Bartl._ssp._regia	Cape	CFR	19.71972222	-34.63222222	153	160	79	51	2547	237	85	152	128	192	192	128	532	68	23	36	198	71	71	198	AT	12	31203
1716	Erica_remota_(N.E.Br.)_E.G.H.Oliv.	Cape	CFR	20.05080556	-34.07608056	176	173	129	53	3943	294	53	241	121	221	221	121	451	54	24	25	143	78	78	143	AT	12	31203
881	Erica_retorta_Montin	Cape	CFR	18.94286111	-34.33778056	359	148	84	51	2896	237	73	164	119	185	185	112	871	131	26	54	372	88	88	363	AT	12	31203
696	Erica_rhopalantha_Dulfer	Cape	CFR	19.5025	-34.43972222	39	166	89	52	2651	249	81	168	131	198	198	131	511	68	21	39	197	65	65	197	AT	12	31202
334	Erica_rigidula_(N.E.Br.)_E.G.H.Oliv.	Cape	CFR	19.04416667	-32.90166667	582	157	139	53	4278	295	37	258	109	210	210	102	580	98	11	66	277	49	49	275	AT	12	31203
1636	Erica_rigidula_(N.E.Br.)_E.G.H.Oliv.	Cape	CFR	19.24028333	-33.11715	774	144	140	52	4355	286	21	265	96	197	199	89	596	101	10	68	291	49	51	284	AT	12	31203
319	Erica_rigidula_(N.E.Br.)_E.G.H.Oliv.	Cape	CFR	20.46555556	-33.30277778	1100	139	153	55	4468	281	5	276	145	194	194	80	237	26	10	26	76	39	39	71	AT	12	31203
567	Erica_rigidula_(N.E.Br.)_E.G.H.Oliv.	Cape	CFR	19.64361111	-33.36388889	1616	100	129	56	3735	226	-4	230	60	147	147	53	498	70	17	46	201	67	67	201	AT	12	31203
497	Erica_rigidula_(N.E.Br.)_E.G.H.Oliv.	Cape	CFR	19.16333333	-33.90138889	737	141	111	56	3170	251	53	198	109	182	182	102	986	157	28	60	443	91	91	439	AT	12	31203
695	Erica_riparia_H.A.Baker	Cape	CFR	19.5025	-34.43972222	39	166	89	52	2651	249	81	168	131	198	198	131	511	68	21	39	197	65	65	197	AT	12	31202
2206	Erica_riparia_H.A.Baker	Cape	CFR	19.58365	-34.67681944	70	163	72	51	2305	232	93	139	134	191	191	133	528	71	22	39	202	67	67	179	AT	12	31203
93	Erica_rosacea_(L.Guthrie)_E.G.H.Oliv._ssp._glabrata_E.G.H.Oliv.	Cape	CFR	22.04536111	-33.3515	1525	112	138	57	3597	237	-2	239	141	71	157	65	489	54	32	15	147	105	126	105	AT	12	31203
1642	Erica_rubens_Thunb.	Cape	CFR	19.48681667	-33.02509722	965	137	148	52	4639	287	3	284	84	193	195	78	306	57	4	68	152	30	32	140	AT	12	31203
1629	Erica_rubens/van_huerckii	Cape	CFR	19.48807222	-32.78135278	951	144	151	53	4682	294	10	284	90	192	202	84	293	50	5	62	140	32	33	132	AT	12	31203
1564	Erica_rubens/van_huerckii	Cape	CFR	19.48807222	-32.78135278	951	144	151	53	4682	294	10	284	90	192	202	84	293	50	5	62	140	32	33	132	AT	12	31203
1576	Erica_rugata_E.G.H.Oliv.	Cape	CFR	20.25997778	-34.42788056	152	170	105	53	3259	269	71	198	129	211	211	129	532	62	26	25	168	91	103	168	AT	12	31202
272	Erica_rugata_E.G.H.Oliv.	Cape	CFR	20.45916667	-34.4725	25	177	103	52	3199	274	78	196	160	217	217	136	537	63	29	24	166	94	104	164	AT	12	31202
484	Erica_russakiana_E.G.H.Oliv.	Cape	CFR	19.39083333	-34.55525	93	160	76	53	2271	231	88	143	131	188	188	131	557	77	22	42	220	68	68	220	AT	12	31202
2253	Erica_sacciflora_Salisb.	Cape	CFR	18.98435278	-34.24185	207	152	94	51	3130	247	65	182	113	192	192	113	855	126	24	55	366	82	82	366	AT	12	31202
1602	Erica_sagittata_Klotzsch	Cape	CFR	25.25555	-33.89305	357	164	109	56	2688	252	60	192	157	134	198	129	566	62	36	16	167	117	136	125	AT	12	31203
859	Erica_savileae_Andrews	Cape	CFR	19.16455278	-33.63848611	1344	109	113	55	3345	221	18	203	75	152	152	68	776	120	24	57	341	82	82	338	AT	12	31203
273	Erica_saxicola_Guthrie_&_Bolus	Cape	CFR	19.57944444	-34.67194444	118	160	73	52	2314	230	90	140	131	189	189	131	543	73	22	39	208	69	69	208	AT	12	31203
1195	Erica_scytophylla_Guthrie_&_Bolus	Cape	CFR	20.41277778	-34.42388889	198	169	108	53	3276	270	68	202	153	200	210	128	566	65	30	23	172	102	114	171	AT	12	31202
317	Erica_selaginifolia_Salisb.	Cape	CFR	20.46555556	-33.30333333	1100	139	153	55	4468	281	5	276	145	194	194	80	237	26	10	26	76	39	39	71	AT	12	31203
422	Erica_seriphiifolia_Salisb.	Cape	CFR	22.39611111	-33.87916667	785	142	118	59	2851	244	45	199	149	113	179	106	653	62	43	10	179	146	168	148	AT	12	31203
1489	Erica_seriphiifolia_Salisb.	Cape	CFR	22.40997778	-33.91891944	400	157	111	58	2687	249	60	189	165	129	191	123	654	64	40	12	180	142	174	142	AT	12	31203
1487	Erica_seriphiifolia_Salisb.	Cape	CFR	22.40997778	-33.91891944	400	157	111	58	2687	249	60	189	165	129	191	123	654	64	40	12	180	142	174	142	AT	12	31203
56	Erica_seriphiifolia_Salisb.	Cape	CFR	23.05288889	-33.96502778	337	161	99	57	2465	244	73	171	140	135	191	129	900	89	61	10	254	200	221	215	AT	1	30115
401	Erica_serrata_Thunb.	Cape	CFR	19.15694444	-34.19166667	395	147	101	53	3102	248	58	190	108	186	186	108	905	134	30	53	385	94	94	385	AT	12	31203
400	Erica_serrata_Thunb.	Cape	CFR	19.15694444	-34.19166667	395	147	101	53	3102	248	58	190	108	186	186	108	905	134	30	53	385	94	94	385	AT	12	31203
618	Erica_serrata_Thunb.	Cape	CFR	18.88527778	-34.29083333	292	152	86	50	3055	243	73	170	120	191	191	114	864	134	23	55	373	84	84	360	AT	12	31203
1738	Erica_sessiliflora_L.f.	Cape	CFR	19.04275833	-34.05799444	724	139	101	54	3050	244	57	187	109	179	179	102	1028	162	32	58	454	99	99	445	AT	12	31203
404	Erica_sessiliflora_L.f.	Cape	CFR	19.15694444	-34.19166667	395	147	101	53	3102	248	58	190	108	186	186	108	905	134	30	53	385	94	94	385	AT	12	31203
389	Erica_setacea_Andrews	Cape	CFR	19.15694444	-34.19166667	395	147	101	53	3102	248	58	190	108	186	186	108	905	134	30	53	385	94	94	385	AT	12	31203
663	Erica_similis_(N.E.Br.)_E.G.H.Oliv.	Cape	CFR	20.83222222	-33.97611111	436	163	139	56	3716	285	38	247	170	197	209	114	467	55	29	18	137	94	106	123	AT	12	31203
616	Erica_similis_(N.E.Br.)_E.G.H.Oliv.	Cape	CFR	18.88972222	-34.29888889	389	149	85	50	2997	240	73	167	119	188	188	112	909	143	26	56	393	91	91	376	AT	12	31203
604	Erica_similis_(N.E.Br.)_E.G.H.Oliv.	Cape	CFR	18.95666667	-34.33	242	151	86	51	2927	240	72	168	121	189	189	115	811	118	23	54	345	80	80	343	AT	12	31203
69	Erica_simulans_Dulfer	Cape	CFR	25.11622222	-33.84016667	444	160	113	56	2832	253	54	199	155	128	196	123	564	61	35	17	165	114	141	122	AT	12	31203
63	Erica_simulans_Dulfer	Cape	CFR	25.213	-33.88525	248	169	108	56	2692	256	65	191	163	139	203	133	531	59	33	18	157	109	127	117	AT	12	31202
61	Erica_simulans_Dulfer	Cape	CFR	25.213	-33.88525	248	169	108	56	2692	256	65	191	163	139	203	133	531	59	33	18	157	109	127	117	AT	12	31202
1473	Erica_simulans_Dulfer	Cape	CFR	25.33916111	-33.92990833	221	170	106	56	2615	255	69	186	162	142	203	136	546	60	35	17	162	115	127	123	AT	12	31201
78	Erica_simulans_Dulfer	Cape	CFR	24.26869444	-33.94288889	307	157	103	57	2514	243	64	179	137	188	189	125	907	95	65	12	266	203	212	226	AT	12	31202
2251	Erica_sitiens_Klotzsch	Cape	CFR	18.85105	-34.2191	522	147	88	51	3032	242	70	172	117	186	187	111	992	158	29	56	434	99	101	413	AT	12	31203
882	Erica_sitiens_Klotzsch	Cape	CFR	18.94066944	-34.34018333	380	147	83	50	2865	236	73	163	119	184	184	112	881	133	26	54	376	90	90	366	AT	12	31203
627	Erica_sitiens_Klotzsch	Cape	CFR	18.82833333	-34.36555556	316	151	79	50	2818	236	80	156	123	187	187	117	796	120	22	55	344	80	84	332	AT	12	31203
1228	Erica_sociorum_L.Bolus	Cape	CFR	18.38566111	-34.07765278	636	144	82	53	2539	226	73	153	120	177	177	113	1013	154	31	56	450	100	100	436	AT	12	31203
1615	Erica_solandri_Andrews	Cape	CFR	22.32025556	-33.89454444	1267	118	118	60	2847	221	25	196	143	89	155	83	714	68	49	10	194	159	186	165	AT	12	31203
556	Erica_sonderiana_Guthrie_&_Bolus	Cape	CFR	19.66	-33.36944444	1861	86	125	57	3525	207	-12	219	49	131	131	42	573	77	23	41	221	83	83	221	AT	12	31203
1015	Erica_sonderiana_Guthrie_&_Bolus	Cape	CFR	22.91486667	-33.62025278	1748	101	120	57	3156	211	4	207	127	66	141	60	755	78	46	14	218	153	203	159	AT	12	31203
877	Erica_sonderiana_Guthrie_&_Bolus	Cape	CFR	19.50493889	-33.96896389	1521	99	107	56	3096	205	14	191	61	138	138	61	748	106	30	45	298	99	99	298	AT	12	31203
337	Erica_sp.	Cape	CFR	18.7725	-31.76	629	164	150	59	3863	299	45	254	121	210	211	114	307	54	6	65	148	23	27	147	AT	12	31203
1682	Erica_sp.	Cape	CFR	19.48681667	-33.02509722	965	137	148	52	4639	287	3	284	84	193	195	78	306	57	4	68	152	30	32	140	AT	12	31203
578	Erica_sp.	Cape	CFR	19.08722222	-33.08916667	564	155	138	53	4264	293	36	257	108	207	209	102	699	115	13	66	334	57	57	331	AT	12	31203
2139	Erica_sp.	Cape	CFR	22.029275	-33.32635	1380	120	141	57	3683	248	1	247	149	71	166	71	442	50	29	16	135	94	114	94	AT	12	31203
91	Erica_sp.	Cape	CFR	22.03647222	-33.34011111	1362	120	141	57	3652	247	2	245	149	72	166	72	442	50	29	16	135	94	114	94	AT	12	31203
2142	Erica_sp.	Cape	CFR	22.0211	-33.34475	1337	121	141	57	3670	249	3	246	151	79	168	73	435	49	28	15	133	93	111	93	AT	12	31203
90	Erica_sp.	Cape	CFR	22.04536111	-33.3515	1525	112	138	57	3597	237	-2	239	141	71	157	65	489	54	32	15	147	105	126	105	AT	12	31203
860	Erica_sp.	Cape	CFR	19.16455278	-33.63848611	1344	109	113	55	3345	221	18	203	75	152	152	68	776	120	24	57	341	82	82	338	AT	12	31203
505	Erica_sp.	Cape	CFR	19.1775	-33.88861111	1271	111	105	55	3124	217	28	189	81	151	151	73	856	130	29	54	368	93	93	365	AT	12	31203
502	Erica_sp.	Cape	CFR	19.17388889	-33.89305556	915	131	109	55	3144	240	45	195	100	172	172	93	932	147	28	59	415	89	89	411	AT	12	31203
681	Erica_sp.	Cape	CFR	20.86916667	-33.91833333	1553	101	127	58	3322	218	0	218	83	143	143	59	565	61	35	16	162	112	112	162	AT	12	31203
689	Erica_sp.	Cape	CFR	20.86388889	-33.94166667	1050	129	134	58	3486	248	17	231	135	172	172	84	480	51	29	16	138	94	94	134	AT	12	31203
532	Erica_sp.	Cape	CFR	18.87888889	-33.94861111	216	164	117	54	3485	279	65	214	127	207	208	120	905	143	21	60	410	75	81	402	AT	12	31203
384	Erica_sp.	Cape	CFR	20.44611111	-33.97611111	1146	124	128	56	3516	243	17	226	78	167	167	78	499	59	26	23	157	86	86	157	AT	12	31203
537	Erica_sp.	Cape	CFR	18.83194444	-34.21611111	1	166	94	51	3077	259	78	181	127	205	205	127	635	99	15	58	280	57	57	280	AT	12	31203
1224	Erica_sp.	Cape	CFR	18.39365833	-34.26175556	66	162	77	54	2284	236	94	142	134	192	192	134	689	118	17	60	322	63	63	322	AT	12	31203
2252	Erica_sp.	Cape	CFR	19.73708056	-34.44258889	421	151	97	54	2895	242	63	179	114	186	186	114	593	77	27	35	217	84	91	217	AT	12	31203
1589	Erica_sp._pachysa	Cape	CFR	20.80419722	-34.066175	288	170	135	55	3622	289	47	242	176	203	215	123	503	60	31	19	147	100	114	133	AT	12	31202
74	Erica_sparrmanii_L.f.	Cape	CFR	24.26286111	-33.96561111	499	150	104	57	2571	237	56	181	130	122	183	117	911	93	62	12	264	203	218	219	AT	12	31203
68	Erica_sparsa_Lodd.	Cape	CFR	24.79363889	-33.65708333	675	154	123	56	3220	259	41	218	182	116	194	112	547	60	30	19	156	101	153	108	AT	12	31203
57	Erica_sparsa_Lodd.	Cape	CFR	23.06527778	-33.94608333	417	159	99	58	2443	243	73	170	138	135	190	128	922	91	61	11	259	201	231	217	AT	1	30115
1492	Erica_sparsa_Lodd.	Cape	CFR	22.289175	-34.04227222	100	170	102	58	2391	251	77	174	148	147	201	140	538	55	37	11	150	122	131	126	AT	12	31202
2135	Erica_spectabilis_Klotzsch_ex_Benth.	Cape	CFR	21.53443333	-33.447825	845	141	153	58	3678	272	12	260	172	100	186	93	300	32	21	14	91	66	72	67	AT	12	31203
1613	Erica_spectabilis_Klotzsch_ex_Benth.	Cape	CFR	21.22302778	-34.26079167	120	173	124	56	3160	277	58	219	157	201	212	132	497	61	27	21	144	98	101	135	AT	12	31202
714	Erica_spectabilis_Klotzsch_ex_Benth.	Cape	CFR	20.41277778	-34.42388889	198	169	108	53	3276	270	68	202	153	200	210	128	566	65	30	23	172	102	114	171	AT	12	31202
1577	Erica_spectabilis_Klotzsch_ex_Benth.	Cape	CFR	20.25997778	-34.42788056	152	170	105	53	3259	269	71	198	129	211	211	129	532	62	26	25	168	91	103	168	AT	12	31202
716	Erica_sperata_E.G.H.Oliv.	Cape	CFR	20.41972222	-34.38944444	143	173	110	53	3331	276	69	207	156	204	215	130	558	65	30	22	168	102	102	167	AT	12	31202
1639	Erica_sphaerocephala_Wendl._ex_Benth.	Cape	CFR	19.38753056	-33.05228333	1041	130	144	52	4454	276	3	273	80	184	186	74	380	71	5	69	190	34	37	176	AT	12	31203
646	Erica_sphaerocephala_Wendl._ex_Benth.	Cape	CFR	19.43333333	-33.45916667	1417	109	125	55	3648	232	7	225	70	154	155	63	571	87	17	54	247	66	67	245	AT	12	31203
844	Erica_spumosa_L.	Cape	CFR	18.40566389	-34.00175556	443	157	91	55	2667	244	79	165	131	191	191	123	1052	161	32	56	468	104	104	455	AT	12	31203
1208	Erica_spumosa_L.	Cape	CFR	18.44914167	-34.21478611	442	152	78	53	2455	230	84	146	129	184	184	122	889	139	25	56	395	86	86	386	AT	12	31203
468	Erica_stagnalis_Salisb._ssp._stagnalis	Cape	CFR	19	-34.01333333	1098	120	97	54	2941	220	41	179	91	158	158	84	974	149	33	55	423	101	101	417	AT	12	31203
1625	Erica_steinbergiana_H.L.Wendl._ex_Benth.	Cape	CFR	21.19516667	-33.96575	1063	125	132	58	3296	241	16	225	133	166	167	83	510	54	34	13	145	107	117	134	AT	12	31203
628	Erica_stokoei_L.Bolus	Cape	CFR	18.82833333	-34.36555556	316	151	79	50	2818	236	80	156	123	187	187	117	796	120	22	55	344	80	84	332	AT	12	31203
625	Erica_stokoei_L.Bolus	Cape	CFR	18.82888889	-34.36583333	316	151	79	50	2818	236	80	156	123	187	187	117	796	120	22	55	344	80	84	332	AT	12	31203
414	Erica_strigilifolia_Salisb.	Cape	CFR	22.04777778	-33.35083333	1525	112	138	57	3597	237	-2	239	141	71	157	65	489	54	32	15	147	105	126	105	AT	12	31203
419	Erica_strigilifolia_Salisb.	Cape	CFR	22.06055556	-33.36222222	1198	128	142	57	3642	256	9	247	157	80	173	80	414	47	27	16	127	88	106	88	AT	12	31203
725	Erica_strigosa_Sol.	Cape	CFR	18.395	-33.96777778	751	138	85	53	2700	225	65	160	113	173	173	105	1028	155	32	56	458	101	101	444	AT	12	31203
737	Erica_strigosa_Sol.	Cape	CFR	18.41888889	-33.98083333	648	145	88	53	2723	233	69	164	119	179	179	110	1034	156	32	56	461	101	101	446	AT	12	31203
350	Erica_strigosa_Sol.	Cape	CFR	18.99	-33.99944444	586	148	106	53	3215	258	61	197	117	191	191	109	1064	168	32	59	476	99	99	464	AT	12	31203
348	Erica_strigosa_Sol.	Cape	CFR	18.99	-33.99944444	586	148	106	53	3215	258	61	197	117	191	191	109	1064	168	32	59	476	99	99	464	AT	12	31203
344	Erica_strigosa_Sol.	Cape	CFR	18.99	-33.99944444	586	148	106	53	3215	258	61	197	117	191	191	109	1064	168	32	59	476	99	99	464	AT	12	31203
473	Erica_strigosa_Sol.	Cape	CFR	18.98388889	-34.01527778	1013	125	98	54	2979	226	46	180	96	163	163	89	994	154	32	57	436	99	99	428	AT	12	31203
1239	Erica_subcapitata_(N.E.Br.)_E.G.H.Oliv.	Cape	CFR	18.39161944	-34.16608056	263	159	83	54	2419	238	87	151	136	190	190	129	917	148	25	58	411	88	88	410	AT	12	31203
1215	Erica_subcapitata_(N.E.Br.)_E.G.H.Oliv.	Cape	CFR	18.42459167	-34.31418611	84	161	73	53	2234	232	96	136	134	190	190	134	631	109	15	60	294	57	57	294	AT	12	31203
471	Erica_subdivaricata_P.J.Bergius	Cape	CFR	18.99333333	-34.01472222	1064	122	98	54	2990	222	42	180	93	161	161	85	984	151	33	56	429	100	100	422	AT	12	31203
539	Erica_subdivaricata_P.J.Bergius	Cape	CFR	18.82111111	-34.36138889	11	163	81	51	2683	243	87	156	130	197	197	130	601	95	15	56	265	57	57	265	AT	12	31203
631	Erica_subdivaricata_P.J.Bergius	Cape	CFR	18.83861111	-34.36277778	196	155	80	51	2790	238	82	156	127	191	191	121	722	109	19	55	311	70	70	307	AT	12	31203
331	Erica_subulata_J.C.Wendl.	Cape	CFR	19.07	-32.91055556	485	162	141	53	4352	303	39	264	114	217	217	107	556	93	10	65	264	47	47	262	AT	12	31203
636	Erica_subulata_J.C.Wendl.	Cape	CFR	19.08527778	-33.74833333	1077	123	111	55	3249	234	35	199	91	165	165	83	893	141	27	60	402	85	85	397	AT	12	31203
1608	Erica_syngenesia_Compton	Cape	CFR	20.57462778	-33.39597222	897	151	155	55	4544	293	13	280	156	206	206	90	229	26	11	22	73	41	41	64	AT	13	31322
633	Erica_taxifolia_Aiton	Cape	CFR	19.09083333	-33.74194444	1077	123	111	55	3249	234	35	199	91	165	165	83	893	141	27	60	402	85	85	397	AT	12	31203
506	Erica_taxifolia_Aiton	Cape	CFR	19.18111111	-33.88222222	1382	106	105	55	3065	211	23	188	76	145	145	68	847	126	30	52	358	96	96	356	AT	12	31203
492	Erica_taxifolia_Aiton	Cape	CFR	19.16	-33.90333333	737	141	111	56	3170	251	53	198	109	182	182	102	986	157	28	60	443	91	91	439	AT	12	31203
357	Erica_tegulifolia_Salisb.	Cape	CFR	19.01111111	-34.00138889	1252	111	96	53	2959	211	33	178	83	149	149	75	950	143	33	53	407	103	103	402	AT	12	31203
1733	Erica_tegulifolia_Salisb.	Cape	CFR	19.03301111	-34.04830556	751	138	101	54	3021	242	57	185	109	178	178	102	1030	162	32	58	455	100	100	446	AT	12	31203
20	Erica_tenuifolia_L.	Cape	CFR	19.51805556	-33.94888889	993	128	115	56	3221	240	37	203	88	169	169	88	705	107	26	52	297	81	81	297	AT	12	31203
470	Erica_tenuifolia_L.	Cape	CFR	18.99333333	-34.01472222	1064	122	98	54	2990	222	42	180	93	161	161	85	984	151	33	56	429	100	100	422	AT	12	31203
890	Erica_tenuifolia_L.	Cape	CFR	19.018925	-34.314775	537	142	87	51	2856	234	66	168	114	179	179	107	936	141	31	53	398	99	101	390	AT	12	31203
418	Erica_tenuis_Salisb.	Cape	CFR	22.06027778	-33.36194444	1198	128	142	57	3642	256	9	247	157	80	173	80	414	47	27	16	127	88	106	88	AT	12	31203
691	Erica_tenuis_Salisb.	Cape	CFR	20.83333333	-33.97222222	333	169	140	56	3769	292	42	250	175	204	215	119	463	56	28	19	136	92	95	121	AT	12	31203
380	Erica_tenuis_Salisb.	Cape	CFR	20.44916667	-33.98361111	658	152	134	55	3794	275	34	241	131	199	199	103	468	54	26	22	141	83	83	139	AT	12	31203
365	Erica_tenuis_Salisb.	Cape	CFR	19.00305556	-34.00611111	963	127	99	54	2978	230	47	183	99	166	166	91	1000	156	32	57	440	99	99	432	AT	12	31203
1662	Erica_tetrathecoides_Benth.	Cape	CFR	21.22516667	-33.9536	548	152	139	58	3363	270	32	238	159	182	194	108	442	51	29	16	125	94	101	112	AT	12	31203
1477	Erica_thamnoides_E.G.H.Oliv.	Cape	CFR	24.5482	-34.00193889	206	161	93	56	2338	238	74	164	143	191	191	132	770	82	51	14	231	158	171	203	AT	12	31202
1669	Erica_thimifolia_J.C.Wendl.	Cape	CFR	18.37530556	-34.07283333	591	147	83	53	2598	230	75	155	122	180	180	114	1013	154	31	56	450	100	100	436	AT	12	31203
607	Erica_thomae_L.Bolus	Cape	CFR	18.95666667	-34.33	242	151	86	51	2927	240	72	168	121	189	189	115	811	118	23	54	345	80	80	343	AT	12	31203
606	Erica_thomae_L.Bolus	Cape	CFR	18.95666667	-34.33	242	151	86	51	2927	240	72	168	121	189	189	115	811	118	23	54	345	80	80	343	AT	12	31203
809	Erica_tomentosa_Salisb.	Cape	CFR	19.63287778	-34.03478611	259	165	125	54	3561	279	51	228	117	207	207	117	489	64	20	39	187	65	65	187	AT	12	31203
325	Erica_totta_Thunb.	Cape	CFR	19.04333333	-32.90277778	582	157	139	53	4278	295	37	258	109	210	210	102	580	98	11	66	277	49	49	275	AT	12	31203
577	Erica_totta_Thunb.	Cape	CFR	19.07888889	-33.05333333	645	151	136	53	4228	289	33	256	105	203	205	98	675	112	12	66	324	56	56	320	AT	12	31203
300	Erica_totta_Thunb.	Cape	CFR	19.15777778	-33.8975	1052	124	107	55	3135	231	38	193	93	164	164	85	906	141	29	58	399	90	90	395	AT	12	31203
690	Erica_tradouwensis_Compton	Cape	CFR	20.83333333	-33.97222222	333	169	140	56	3769	292	42	250	175	204	215	119	463	56	28	19	136	92	95	121	AT	12	31203
1016	Erica_tragulifera_Salisb.	Cape	CFR	22.92153889	-33.62422778	1661	106	120	57	3219	216	8	208	133	70	147	64	739	76	45	14	214	149	198	156	AT	12	31203
83	Erica_tragulifera_Salisb.	Cape	CFR	23.15580556	-33.75827778	1196	130	113	57	2978	231	35	196	156	97	167	91	788	77	47	13	220	159	219	169	AT	12	31203
507	Erica_transparens_P.J.Bergius	Cape	CFR	19.17805556	-33.88111111	1382	106	105	55	3065	211	23	188	76	145	145	68	847	126	30	52	358	96	96	356	AT	12	31203
680	Erica_transparens_P.J.Bergius	Cape	CFR	20.86	-33.92	1384	111	129	57	3396	228	5	223	93	153	153	67	527	56	33	16	152	104	116	150	AT	12	31203
1227	Erica_transparens_P.J.Bergius	Cape	CFR	18.38566111	-34.07765278	636	144	82	53	2539	226	73	153	120	177	177	113	1013	154	31	56	450	100	100	436	AT	12	31203
1731	Erica_trichroma_Benth.	Cape	CFR	19.01634444	-34.047875	989	125	97	54	2958	226	47	179	97	164	164	90	993	153	33	56	433	101	101	426	AT	12	31203
1747	Erica_trichroma_Benth.	Cape	CFR	19.01558611	-34.04823056	989	125	97	54	2958	226	47	179	97	164	164	90	993	153	33	56	433	101	101	426	AT	12	31203
264	Erica_trichroma_Benth.	Cape	CFR	19.01614167	-34.04834167	989	125	97	54	2958	226	47	179	97	164	164	90	993	153	33	56	433	101	101	426	AT	12	31203
504	Erica_triflora_L.	Cape	CFR	19.1775	-33.88861111	1271	111	105	55	3124	217	28	189	81	151	151	73	856	130	29	54	368	93	93	365	AT	12	31203
741	Erica_triflora_L.	Cape	CFR	18.41944444	-33.98388889	453	157	92	54	2721	245	77	168	130	191	191	122	1053	161	32	57	469	104	104	455	AT	12	31203
352	Erica_triflora_L.	Cape	CFR	18.99	-33.99944444	586	148	106	53	3215	258	61	197	117	191	191	109	1064	168	32	59	476	99	99	464	AT	12	31203
342	Erica_triflora_L.	Cape	CFR	18.99	-33.99944444	586	148	106	53	3215	258	61	197	117	191	191	109	1064	168	32	59	476	99	99	464	AT	12	31203
364	Erica_triflora_L.	Cape	CFR	19.00305556	-34.00611111	963	127	99	54	2978	230	47	183	99	166	166	91	1000	156	32	57	440	99	99	432	AT	12	31203
717	Erica_tristis_Bartl.	Cape	CFR	18.395	-33.96277778	437	157	93	55	2695	245	77	168	130	191	191	123	1061	162	33	56	473	106	106	459	AT	12	31203
555	Erica_tumida_Ker-Gawl.	Cape	CFR	19.66	-33.36944444	1861	86	125	57	3525	207	-12	219	49	131	131	42	573	77	23	41	221	83	83	221	AT	12	31203
73	Erica_uberiflora_E.G.H.Oliv.	Cape	CFR	24.26286111	-33.96561111	499	150	104	57	2571	237	56	181	130	122	183	117	911	93	62	12	264	203	218	219	AT	12	31203
80	Erica_uberiflora_E.G.H.Oliv.	Cape	CFR	23.15580556	-33.75827778	1196	130	113	57	2978	231	35	196	156	97	167	91	788	77	47	13	220	159	219	169	AT	12	31203
86	Erica_uberiflora_E.G.H.Oliv.	Cape	CFR	22.44638889	-33.84777778	598	150	118	58	2898	251	50	201	158	120	187	113	622	60	40	10	171	139	162	139	AT	12	31203
1485	Erica_uberiflora_E.G.H.Oliv.	Cape	CFR	22.38570833	-33.87706667	709	145	118	59	2856	246	47	199	152	115	182	109	633	60	42	10	174	142	164	143	AT	12	31203
55	Erica_uberiflora_E.G.H.Oliv.	Cape	CFR	23.05122222	-33.97558333	239	163	99	57	2532	247	74	173	142	138	195	131	868	87	61	10	247	197	202	212	AT	1	30115
1622	Erica_umbratica_E.G.H.Oliv._&_I.M.Oliv.	Cape	CFR	22.54892778	-33.41776944	910	145	135	57	3533	268	32	236	174	99	189	99	454	50	28	15	135	94	114	94	AT	12	31203
1655	Erica_unicolor_J.C.Wendl._ssp._mutica_E.G.H.Oliv._&_I.M.Oliv.	Cape	CFR	22.03756667	-33.97343333	299	165	121	57	2981	267	56	211	142	202	203	127	428	43	29	12	119	95	103	103	AT	12	31202
1659	Erica_unicolor_J.C.Wendl._ssp._unicolor	Cape	CFR	22.02361667	-33.89041667	694	146	128	58	3128	257	38	219	153	113	186	106	499	50	35	11	139	115	126	118	AT	12	31203
1471	Erica_unilateralis_Klotzsch_ex_Benth.	Cape	CFR	25.46144722	-33.94761667	184	171	104	57	2604	254	72	182	151	203	205	138	557	59	37	15	164	116	125	131	AT	12	31202
739	Erica_urceolata_(Klotzsch)_E.G.H.Oliv.	Cape	CFR	18.41694444	-33.98	648	145	88	53	2723	233	69	164	119	179	179	110	1034	156	32	56	461	101	101	446	AT	12	31203
730	Erica_urna-viridis_Bolus	Cape	CFR	18.435	-34.10555556	349	159	88	55	2648	243	83	160	133	193	193	126	988	155	28	57	441	96	96	432	AT	12	31203
1745	Erica_ustulescens_Guthrie_&_Bolus	Cape	CFR	19.20241111	-34.23496944	84	161	101	52	3056	257	66	191	121	199	199	121	660	95	21	50	278	68	68	278	AT	12	31202
2068	Erica_vallis-aranearum_E.G.H.Oliv.	Cape	CFR	18.89994444	-34.22794444	1036	120	86	53	2693	211	49	162	96	155	155	88	1005	150	35	53	429	108	108	369	AT	12	31203
1479	Erica_velatiflora_E.G.H.Oliv.	Cape	CFR	24.38551389	-33.962125	233	160	99	57	2469	243	70	173	141	192	192	129	834	88	59	13	247	180	191	213	AT	12	31202
1019	Erica_velatiflora_E.G.H.Oliv.	Cape	CFR	22.01623333	-33.86526111	984	131	127	59	3036	242	28	214	138	99	170	93	561	55	40	10	156	128	144	131	AT	12	31203
513	Erica_ventricosa_Thunb.	Cape	CFR	19.17805556	-33.88111111	1382	106	105	55	3065	211	23	188	76	145	145	68	847	126	30	52	358	96	96	356	AT	12	31203
509	Erica_ventricosa_Thunb.	Cape	CFR	19.17805556	-33.88111111	1382	106	105	55	3065	211	23	188	76	145	145	68	847	126	30	52	358	96	96	356	AT	12	31203
1467	Erica_ventricosa_Thunb.	Cape	CFR	19.156375	-33.90234722	535	151	115	55	3308	266	58	208	118	195	195	111	993	155	27	61	448	89	89	446	AT	12	31203
2126	Erica_venustiflora_E.G.H.Oliv._ssp._glandulosa_E.G.H.Oliv.	Cape	CFR	20.25374444	-34.27045833	278	167	117	53	3522	276	58	218	121	199	210	121	543	64	28	23	166	98	111	166	AT	12	31202
710	Erica_venustiflora_E.G.H.Oliv._ssp._venustiflora	Cape	CFR	19.76611111	-34.715	64	164	72	50	2457	236	93	143	134	195	195	134	514	68	21	39	193	66	73	193	AT	12	31202
1565	Erica_verecunda_Salisb.	Cape	CFR	19.48807222	-32.78135278	951	144	151	53	4682	294	10	284	90	192	202	84	293	50	5	62	140	32	33	132	AT	12	31203
548	Erica_verecunda_Salisb.	Cape	CFR	19.63138889	-33.35694444	1320	117	135	55	3965	248	5	243	74	167	167	67	412	62	11	53	177	49	49	176	AT	12	31203
713	Erica_vernicosa_E.G.H.Oliv.	Cape	CFR	20.41694444	-34.42972222	81	175	106	53	3265	274	74	200	158	216	216	133	544	63	29	23	166	97	108	166	AT	12	31202
1591	Erica_versicolor_Andrews	Cape	CFR	20.80419722	-34.066175	288	170	135	55	3622	289	47	242	176	203	215	123	503	60	31	19	147	100	114	133	AT	12	31202
1563	Erica_versicolor_Andrews_ssp._monticola_(Bolus)_E.G.H.Oliv._&_I.M.Oliv.	Cape	CFR	19.50071111	-32.77745833	885	149	152	52	4776	301	13	288	94	198	208	87	279	48	5	62	133	31	32	126	AT	12	31203
1498	Erica_versicolor_Andrews_ssp._versicolor	Cape	CFR	21.580225	-34.21268611	201	168	119	57	2840	266	60	206	146	203	204	132	464	52	28	17	133	95	96	123	AT	12	31202
1442	Erica_vestita_Thunb.	Cape	CFR	20.375	-33.875	383	170	142	54	4129	301	41	260	144	221	221	116	430	50	23	23	131	77	77	126	AT	12	31203
686	Erica_vestita_Thunb.	Cape	CFR	20.86833333	-33.91722222	1553	101	127	58	3322	218	0	218	83	143	143	59	565	61	35	16	162	112	112	162	AT	12	31203
2197	Erica_vestita_Thunb.	Cape	CFR	21.22508333	-33.95362222	548	152	139	58	3363	270	32	238	159	182	194	108	442	51	29	16	125	94	101	112	AT	12	31203
697	Erica_vestita_Thunb.	Cape	CFR	19.5025	-34.43972222	39	166	89	52	2651	249	81	168	131	198	198	131	511	68	21	39	197	65	65	197	AT	12	31202
1656	Erica_viridiflora_Andrews_ssp._viridiflora	Cape	CFR	22.02361667	-33.89041667	694	146	128	58	3128	257	38	219	153	113	186	106	499	50	35	11	139	115	126	118	AT	12	31203
2128	Erica_viridimontana_E.G.H.Oliv._&_I.M.Oliv._ssp._viridimontana	Cape	CFR	19.10138889	-34.12861111	1065	120	95	54	2862	218	43	175	93	157	157	85	953	144	33	54	407	102	102	402	AT	12	31203
399	Erica_viscaria_L.	Cape	CFR	19.15694444	-34.19166667	395	147	101	53	3102	248	58	190	108	186	186	108	905	134	30	53	385	94	94	385	AT	12	31203
304	Erica_viscaria_L._ssp._longifolia_(Bauer)_E.G.H.Oliv._&_I.M.Oliv.	Cape	CFR	19.15777778	-33.8975	1052	124	107	55	3135	231	38	193	93	164	164	85	906	141	29	58	399	90	90	395	AT	12	31203
354	Erica_viscaria_L._ssp._longifolia_(Bauer)_E.G.H.Oliv._&_I.M.Oliv.	Cape	CFR	19.01111111	-34.00138889	1252	111	96	53	2959	211	33	178	83	149	149	75	950	143	33	53	407	103	103	402	AT	12	31203
359	Erica_viscaria_L._ssp._longifolia_(Bauer)_E.G.H.Oliv._&_I.M.Oliv.	Cape	CFR	19.01	-34.00555556	1252	111	96	53	2959	211	33	178	83	149	149	75	950	143	33	53	407	103	103	402	AT	12	31203
478	Erica_viscaria_L._ssp._longifolia_(Bauer)_E.G.H.Oliv._&_I.M.Oliv.	Cape	CFR	18.96444444	-34.01	1034	123	97	53	2965	224	44	180	95	162	162	87	997	154	33	56	436	101	101	428	AT	12	31203
1748	Erica_viscaria_L._ssp._longifolia_(Bauer)_E.G.H.Oliv._&_I.M.Oliv.	Cape	CFR	19.01290556	-34.04786944	989	125	97	54	2958	226	47	179	97	164	164	90	993	153	33	56	433	101	101	426	AT	12	31203
1732	Erica_viscaria_L._ssp._longifolia_(Bauer)_E.G.H.Oliv._&_I.M.Oliv.	Cape	CFR	19.03301111	-34.04830556	751	138	101	54	3021	242	57	185	109	178	178	102	1030	162	32	58	455	100	100	446	AT	12	31203
2187	Erica_viscaria_L._ssp._longifolia_(Bauer)_E.G.H.Oliv._&_I.M.Oliv.	Cape	CFR	19.67379722	-34.410125	493	147	98	54	2878	239	60	179	110	182	182	110	627	83	29	37	234	87	87	234	AT	12	31203
608	Erica_viscaria_L._ssp._macrosepala_E.G.H.Oliv._&_I.M.Oliv.	Cape	CFR	18.95666667	-34.33	242	151	86	51	2927	240	72	168	121	189	189	115	811	118	23	54	345	80	80	343	AT	12	31203
482	Erica_viscaria_L._ssp._macrosepala_E.G.H.Oliv._&_I.M.Oliv.	Cape	CFR	19.375	-34.375	647	137	92	54	2683	228	60	168	104	171	171	104	793	112	31	46	318	97	97	318	AT	12	31203
403	Erica_viscaria_L._ssp._pendula_E.G.H.Oliv._&_I.M.Oliv.	Cape	CFR	19.15694444	-34.19166667	395	147	101	53	3102	248	58	190	108	186	186	108	905	134	30	53	385	94	94	385	AT	12	31203
544	Erica_viscaria_L._ssp._pendula_E.G.H.Oliv._&_I.M.Oliv.	Cape	CFR	19.115	-34.29194444	215	152	93	52	2903	243	66	177	114	188	188	114	786	114	25	52	332	81	81	332	AT	12	31203
849	Erica_viscaria_L._ssp._viscaria	Cape	CFR	18.37638889	-34.06611111	515	151	85	54	2580	234	78	156	126	184	184	118	1019	156	31	56	453	101	101	440	AT	12	31203
2073	Erica_vogelpoelii_H.A.Baker	Cape	CFR	19.89099722	-34.49730278	272	159	94	52	2978	249	70	179	120	195	195	120	534	67	24	32	190	79	88	190	AT	12	31202
1597	Erica_wendlandiana_Klotzsch	Cape	CFR	20.56371111	-33.37635278	994	145	154	55	4473	286	9	277	150	199	199	85	240	27	11	23	77	42	42	67	AT	12	31203
1596	Erica_wendlandiana_x_maximilian	Cape	CFR	20.57462778	-33.39597222	897	151	155	55	4544	293	13	280	156	206	206	90	229	26	11	22	73	41	41	64	AT	13	31322
1470	Erica_zeyheriana_(Klotzsch)_E.G.H.Oliv.	Cape	CFR	25.46144722	-33.94761667	184	171	104	57	2604	254	72	182	151	203	205	138	557	59	37	15	164	116	125	131	AT	12	31202
1465	Erica_zwartbergensis_Bolus	Cape	CFR	22.04305556	-33.32861111	1212	128	143	57	3690	257	8	249	157	80	175	80	405	46	26	16	125	86	104	86	AT	12	31203
2156	Erica_zwartbergensis_Bolus	Cape	CFR	22.03006389	-33.329475	1380	120	141	57	3683	248	1	247	149	71	166	71	442	50	29	16	135	94	114	94	AT	12	31203
428	Erica_algida_Bolus	Afrotemp	DRA	28.61555556	-28.50055556	1893	131	142	55	4037	243	-14	257	171	74	177	74	854	137	11	60	370	47	361	47	AT	10	31004
459	Erica_algida_Bolus	Afrotemp	DRA	29.13611111	-28.92611111	2363	108	123	51	3888	211	-28	239	151	54	151	53	785	130	9	66	360	40	360	41	AT	10	31004
439	Erica_algida_Bolus	Afrotemp	DRA	29.1875	-29.73333333	2201	111	133	53	3788	225	-24	249	155	58	155	58	879	164	9	73	440	37	440	37	AT	10	31003
445	Erica_algida_Bolus	Afrotemp	DRA	29.18333333	-29.73611111	2305	105	131	53	3704	219	-27	246	148	54	148	54	832	156	8	73	414	32	414	32	AT	10	31003
430	Erica_alopecurus_Harv.	Afrotemp	DRA	28.62722222	-28.50777778	2118	115	137	54	4013	227	-26	253	154	59	161	59	923	146	13	60	401	51	389	51	AT	10	31004
1452	Erica_alopecurus_Harv.	Afrotemp	DRA	29.72194444	-27.77083333	1944	128	137	55	3800	233	-13	246	165	75	169	74	790	133	9	69	371	40	366	40	AT	10	31004
260	Erica_alticola_Guthrie_&_Bolus	Afrotemp	DRA	30.77361111	-26.59111111	1446	155	125	60	2969	240	35	205	182	111	186	111	1005	166	11	68	473	45	471	45	AT	10	31004
261	Erica_atherstonei_Diels_ex_Guth_&_Bolus	Afrotemp	DRA	30.58722222	-27.14777778	1442	158	133	59	3154	252	29	223	188	113	192	113	883	149	9	69	424	38	408	38	AT	10	31004
290	Erica_brownleeae_Bolus	Afrotemp	DRA	26.95697222	-32.55777778	1601	117	124	59	2940	222	14	208	154	78	154	78	1023	126	34	40	368	123	368	123	AT	10	31004
432	Erica_caespitosa_Hilliard_&_Burtt	Afrotemp	DRA	28.62722222	-28.50166667	2118	115	137	54	4013	227	-26	253	154	59	161	59	923	146	13	60	401	51	389	51	AT	10	31004
442	Erica_caespitosa_Hilliard_&_Burtt	Afrotemp	DRA	29.1875	-29.73333333	2201	111	133	53	3788	225	-24	249	155	58	155	58	879	164	9	73	440	37	440	37	AT	10	31003
455	Erica_caffra_L.	Cape	DRA	29.175	-29.8625	1901	125	141	55	3791	237	-17	254	169	72	169	72	974	185	10	75	496	42	496	42	AT	10	31004
434	Erica_caffrorum_Bolus	Afrotemp	DRA	29.38166667	-29.065	2003	127	126	54	3563	221	-10	231	165	77	165	75	960	166	8	72	475	41	475	42	AT	10	31004
444	Erica_caffrorum_Bolus	Afrotemp	DRA	29.18333333	-29.73611111	2305	105	131	53	3704	219	-27	246	148	54	148	54	832	156	8	73	414	32	414	32	AT	10	31003
443	Erica_caffrorum_Bolus	Afrotemp	DRA	29.18333333	-29.73611111	2305	105	131	53	3704	219	-27	246	148	54	148	54	832	156	8	73	414	32	414	32	AT	10	31003
453	Erica_cerinthoides_L._var._cerinthoides	Cape	DRA	29.22222222	-29.74166667	1835	129	141	54	3888	238	-20	258	172	74	172	74	997	188	10	76	510	42	510	42	AT	10	31003
454	Erica_cerinthoides_L._var._cerinthoides	Cape	DRA	29.175	-29.8625	1901	125	141	55	3791	237	-17	254	169	72	169	72	974	185	10	75	496	42	496	42	AT	10	31004
448	Erica_dominans_Killick	Afrotemp	DRA	29.17083333	-29.72222222	2308	105	131	53	3729	219	-27	246	149	53	149	53	822	154	8	73	407	32	407	32	AT	10	31003
446	Erica_dominans_Killick	Afrotemp	DRA	29.17083333	-29.72222222	2308	105	131	53	3729	219	-27	246	149	53	149	53	822	154	8	73	407	32	407	32	AT	10	31003
259	Erica_drakensbergensis_Guthrie_&_Bolus	Afrotemp	DRA	30.765	-25.58861111	1619	153	124	62	2763	235	36	199	180	112	180	112	1056	179	12	71	509	46	509	46	AT	7	30725
436	Erica_evansii_(N.E.Br.)_E.G.H.Oliv.	Afrotemp	DRA	29.365	-29.06388889	2115	121	125	52	3755	219	-18	237	162	68	162	67	900	156	8	71	440	40	440	41	AT	10	31004
441	Erica_evansii_(N.E.Br.)_E.G.H.Oliv.	Afrotemp	DRA	29.1875	-29.73333333	2201	111	133	53	3788	225	-24	249	155	58	155	58	879	164	9	73	440	37	440	37	AT	10	31003
431	Erica_flanaganii_Bolus	Afrotemp	DRA	28.63083333	-28.49888889	2324	100	132	53	3996	209	-39	248	139	44	145	44	979	154	14	60	426	53	414	53	AT	10	31004
458	Erica_frigida_Bolus	Afrotemp	DRA	29.13611111	-28.92611111	2363	108	123	51	3888	211	-28	239	151	54	151	53	785	130	9	66	360	40	360	41	AT	10	31004
457	Erica_frigida_Bolus	Afrotemp	DRA	29.13611111	-28.92611111	2363	108	123	51	3888	211	-28	239	151	54	151	53	785	130	9	66	360	40	360	41	AT	10	31004
450	Erica_frigida_Bolus	Afrotemp	DRA	29.17083333	-29.70555556	2604	89	124	52	3617	200	-35	235	131	39	131	39	771	135	8	69	363	29	363	29	AT	10	31003
451	Erica_frigida_Bolus	Afrotemp	DRA	29.17083333	-29.70555556	2604	89	124	52	3617	200	-35	235	131	39	131	39	771	135	8	69	363	29	363	29	AT	10	31003
449	Erica_frigida_Bolus	Afrotemp	DRA	29.175	-29.70833333	2397	101	129	53	3681	213	-29	242	143	49	143	49	796	149	7	73	391	28	391	28	AT	10	31003
447	Erica_glaphyra_Killick	Afrotemp	DRA	29.17083333	-29.72222222	2308	105	131	53	3729	219	-27	246	149	53	149	53	822	154	8	73	407	32	407	32	AT	10	31003
427	Erica_natalitia_Bolus	Afrotemp	DRA	28.61555556	-28.50055556	1893	131	142	55	4037	243	-14	257	171	74	177	74	854	137	11	60	370	47	361	47	AT	10	31004
433	Erica_natalitia_Bolus	Afrotemp	DRA	28.62722222	-28.50166667	2118	115	137	54	4013	227	-26	253	154	59	161	59	923	146	13	60	401	51	389	51	AT	10	31004
263	Erica_natalitia_Bolus	Afrotemp	DRA	30.6225	-29.14333333	1001	162	120	60	2792	248	48	200	193	122	193	122	891	134	14	61	385	56	385	56	AT	10	31004
1453	Erica_oatesii_Rolfe	Afrotemp	DRA	29.69505556	-27.74941667	1954	127	137	55	3800	232	-13	245	164	73	169	73	785	132	9	68	369	39	363	39	AT	10	31004
295	Erica_psittacina_E.G.H.Oliv._&_I.M.Oliv.	Afrotemp	DRA	29.74747222	-29.96847222	1470	145	141	57	3418	245	1	244	182	95	182	95	947	163	12	70	455	49	455	49	AT	10	31004
461	Erica_reenensis_Zahlbr.	Afrotemp	DRA	29.13611111	-28.92611111	2363	108	123	51	3888	211	-28	239	151	54	151	53	785	130	9	66	360	40	360	41	AT	10	31004
2171	Erica_revoluta_(Bolus)_L.E.Davidson	Afrotemp	DRA	30.51889	-25.26611111	1845	141	127	63	2663	223	24	199	169	102	169	102	966	174	10	75	483	41	483	41	AT	10	31004
2170	Erica_rivularis_L.E.Davidson	Afrotemp	DRA	30.89	-24.85388889	1591	156	120	65	2201	232	49	183	177	123	177	123	1042	185	13	77	542	44	542	44	AT	7	30725
438	Erica_straussiana_Gilg.	Afrotemp	DRA	29.36	-29.05194444	2043	125	125	53	3596	220	-12	232	164	74	164	73	935	162	8	72	460	41	460	41	AT	10	31004
440	Erica_straussiana_Gilg.	Afrotemp	DRA	29.1875	-29.73333333	2201	111	133	53	3788	225	-24	249	155	58	155	58	879	164	9	73	440	37	440	37	AT	10	31003
456	Erica_thodei_Guthrie_&_Bolus	Afrotemp	DRA	29.14888889	-28.92111111	2378	107	122	51	3888	210	-28	238	150	53	150	52	790	130	9	66	361	40	361	41	AT	10	31004
460	Erica_thodei_Guthrie_&_Bolus	Afrotemp	DRA	29.13611111	-28.92611111	2363	108	123	51	3888	211	-28	239	151	54	151	53	785	130	9	66	360	40	360	41	AT	10	31004
452	Erica_thodei_Guthrie_&_Bolus	Afrotemp	DRA	29.17361111	-29.70972222	2785	78	119	52	3571	186	-41	227	120	29	120	29	786	128	9	66	357	35	357	35	AT	10	31003
429	Erica_woodii_Bolus	Afrotemp	DRA	28.62722222	-28.50777778	2118	115	137	54	4013	227	-26	253	154	59	161	59	923	146	13	60	401	51	389	51	AT	10	31004
435	Erica_woodii_Bolus	Afrotemp	DRA	29.365	-29.06388889	2115	121	125	52	3755	219	-18	237	162	68	162	67	900	156	8	71	440	40	440	41	AT	10	31004
258	Erica_woodii_Bolus	Afrotemp	DRA	30.765	-25.58861111	1619	153	124	62	2763	235	36	199	180	112	180	112	1056	179	12	71	509	46	509	46	AT	7	30725
262	Erica_woodii_Bolus	Afrotemp	DRA	30.58722222	-28.14777778	1254	169	136	59	3233	267	39	228	204	123	204	123	804	131	9	68	379	35	379	39	AT	10	31004
1033	Calluna_vulgaris_(L.)_Hull	Calluna	EUR	13.20194444	47.77527778	753	69	100	34	6908	223	-71	294	156	-8	156	-23	1339	171	76	29	492	249	492	263	PA	5	80501
1032	Calluna_vulgaris_(L.)_Hull	Calluna	EUR	13.20194444	47.77527778	753	69	100	34	6908	223	-71	294	156	-8	156	-23	1339	171	76	29	492	249	492	263	PA	5	80501
1031	Calluna_vulgaris_(L.)_Hull	Calluna	EUR	13.20194444	47.77527778	753	69	100	34	6908	223	-71	294	156	-8	156	-23	1339	171	76	29	492	249	492	263	PA	5	80501
1030	Calluna_vulgaris_(L.)_Hull	Calluna	EUR	13.20194444	47.77527778	753	69	100	34	6908	223	-71	294	156	-8	156	-23	1339	171	76	29	492	249	492	263	PA	5	80501
808	Calluna_vulgaris_(L.)_Hull	Calluna	EUR	-6.333333333	53.08333333	293	83	70	40	3824	182	8	174	45	119	133	38	1096	134	65	22	352	211	216	337	PA	4	80409
826	Calluna_vulgaris_(L.)_Hull	Calluna	EUR	6.95	58.13333333	-5	75	45	23	5415	176	-19	195	88	94	145	9	1526	189	74	31	542	236	318	348	PA	4	80436
1848	Calluna_vulgaris_(L.)_Hull	Calluna	EUR	-8.3	42.4	741	114	82	39	4329	233	25	208	68	171	172	63	1497	225	35	47	582	142	154	572	PA	4	80406
854	Calluna_vulgaris_(L.)_Hull	Calluna	EUR	8.214266667	46.99014167	1285	50	67	28	5838	174	-58	232	124	-18	124	-24	1481	164	99	17	470	309	470	321	PA	5	80501
814	Calluna_vulgaris_(L.)_Hull	Calluna	EUR	-5.163505556	50.04293889	101	96	57	34	4003	188	22	166	57	133	149	48	1095	142	57	31	395	178	187	370	PA	4	80409
1849	Daboecia_cantabrica_(Huds.)_K.Koch	Daboecia	EUR	-8.3	42.4	741	114	82	39	4329	233	25	208	68	171	172	63	1497	225	35	47	582	142	154	572	PA	4	80406
1439	Daboecia_cantabrica_(Huds.)_K.Koch_[2]	Daboecia	EUR	-9.9	53.58333333	175	89	62	40	3286	172	19	153	56	97	132	50	1283	144	68	25	423	223	307	378	PA	4	80409
1070	Daboecia_cantabrica_(Huds.)_K.Koch_[2]	Daboecia	EUR	-8.133333333	43.6	225	132	71	42	3384	224	57	167	97	174	178	91	1085	139	35	37	402	134	155	367	PA	4	80406
1073	Daboecia_cantabrica_(Huds.)_K.Koch_[2]	Daboecia	EUR	-8.466666667	42.08333333	24	150	79	40	4092	258	63	195	105	202	202	98	1243	184	21	49	493	99	99	477	PA	4	80406
1076	Daboecia_cantabrica_(Huds.)_K.Koch_[2]	Daboecia	EUR	-7.8	42.21666667	580	123	93	38	5056	258	19	239	67	190	190	62	1137	160	24	46	433	105	105	426	PA	4	80406
1083	Daboecia_cantabrica_(Huds.)_K.Koch_[2]	Daboecia	EUR	-7.5	42.26666667	939	104	92	38	5145	243	2	241	47	172	172	42	1163	157	27	45	445	113	113	438	PA	4	80406
1078	Daboecia_cantabrica_(Huds.)_K.Koch_[2]	Daboecia	EUR	-8	43	729	112	82	40	4041	227	25	202	69	164	167	65	1322	184	39	40	495	149	164	472	PA	4	80406
1071	Daboecia_cantabrica_(Huds.)_K.Koch_[2]	Daboecia	EUR	-8.416666667	43.16666667	404	127	74	40	3689	232	47	185	90	174	178	83	1289	178	38	40	488	145	166	456	PA	4	80406
1870	Erica_andevalensis_B.Cabezudo_&_J.Rivera	European	EUR	-7.1	37.6	239	167	96	38	5284	306	59	247	111	233	236	102	533	78	2	60	225	19	27	209	PA	12	81209
1790	Erica_arborea_L.	arborea	EUR	14	38	425	157	66	29	5565	283	61	222	136	230	231	93	523	78	7	56	220	30	60	172	PA	12	81222
1878	Erica_arborea_L.	arborea	EUR	-16.9	32.7	1203	127	62	42	2973	211	65	146	105	161	169	94	762	119	8	63	346	39	52	296	PA	4	80425
1850	Erica_arborea_L.	arborea	EUR	-4	39	623	147	129	38	6837	343	9	334	131	239	239	64	432	52	4	43	152	34	34	131	PA	12	81209
1853	Erica_arborea_L.	arborea	EUR	-4	39	623	147	129	38	6837	343	9	334	131	239	239	64	432	52	4	43	152	34	34	131	PA	12	81209
1851	Erica_arborea_L.	arborea	EUR	-4	39	623	147	129	38	6837	343	9	334	131	239	239	64	432	52	4	43	152	34	34	131	PA	12	81209
1855	Erica_arborea_L.	arborea	EUR	-4	39	623	147	129	38	6837	343	9	334	131	239	239	64	432	52	4	43	152	34	34	131	PA	12	81209
1856	Erica_arborea_L.	arborea	EUR	-4	39	623	147	129	38	6837	343	9	334	131	239	239	64	432	52	4	43	152	34	34	131	PA	12	81209
1854	Erica_arborea_L.	arborea	EUR	-4	39	623	147	129	38	6837	343	9	334	131	239	239	64	432	52	4	43	152	34	34	131	PA	12	81209
1774	Erica_arborea_L.	arborea	EUR	-3.5	38.4	754	149	121	37	6845	340	16	324	102	241	241	67	492	66	6	46	178	35	35	158	PA	12	81209
1871	Erica_arborea_L.	arborea	EUR	-17.2	28.1	932	156	71	43	3121	250	86	164	129	193	200	120	437	88	1	84	244	6	14	211	PA	12	81203
1780	Erica_arborea_L.	arborea	EUR	-6.2	42.5	1066	98	110	39	5717	259	-17	276	62	173	173	28	712	92	27	33	256	104	104	226	PA	12	81216
1932	Erica_arborea_L.	arborea	EUR	-16.21138889	28.5475	630	163	70	46	2732	250	98	152	141	192	200	131	543	102	3	77	283	14	19	245	PA	12	81203
1769	Erica_arborea_L.	arborea	EUR	-2.4	43.3	192	137	75	40	4041	241	57	184	93	186	190	89	1272	150	57	24	416	217	239	398	PA	4	80406
1776	Erica_australis_L.	australis	EUR	-3.6	38.5	790	146	123	37	6880	340	12	328	99	239	239	63	500	66	6	46	179	37	37	158	PA	12	81209
1778	Erica_australis_L.	australis	EUR	-6.2	42.5	1066	98	110	39	5717	259	-17	276	62	173	173	28	712	92	27	33	256	104	104	226	PA	12	81216
1075	Erica_australis_L.	australis	EUR	-7.8	42.21666667	580	123	93	38	5056	258	19	239	67	190	190	62	1137	160	24	46	433	105	105	426	PA	4	80406
1082	Erica_australis_L.	australis	EUR	-7.5	42.26666667	939	104	92	38	5145	243	2	241	47	172	172	42	1163	157	27	45	445	113	113	438	PA	4	80406
744	Erica_australis_L.	australis	EUR	-4.8	43.2	1960	44	95	39	5085	188	-54	242	19	114	114	-14	1181	136	63	21	373	216	216	334	PA	4	80406
1859	Erica_australis_L.	australis	EUR	-5	41	862	118	114	38	6180	290	-4	294	139	198	201	43	384	49	12	31	120	57	60	96	PA	12	81209
1936	Erica_azorica_Hochst._ex_Seub.	European	EUR	-28.4	38.48333333	1540	94	54	35	3359	186	32	154	71	135	143	57	1543	190	64	32	523	220	260	512	PA	4	80403
1722	Erica_azorica_Hochst._ex_Seub.	European	EUR	-28.0575	38.64361111	521	147	50	35	3053	229	88	141	126	183	191	113	1182	147	43	36	407	153	189	403	PA	4	80403
1935	Erica_azorica_Hochst._ex_Seub.	European	EUR	-28.18333333	38.7	302	159	49	35	2961	238	101	137	138	193	201	125	1107	136	40	36	383	143	180	371	PA	4	80403
1034	Erica_carnea_L.	European	EUR	13.20194444	47.77527778	753	69	100	34	6908	223	-71	294	156	-8	156	-23	1339	171	76	29	492	249	492	263	PA	5	80501
1039	Erica_carnea_L.	European	EUR	13.20194444	47.77527778	753	69	100	34	6908	223	-71	294	156	-8	156	-23	1339	171	76	29	492	249	492	263	PA	5	80501
1038	Erica_carnea_L.	European	EUR	13.20194444	47.77527778	753	69	100	34	6908	223	-71	294	156	-8	156	-23	1339	171	76	29	492	249	492	263	PA	5	80501
1037	Erica_carnea_L.	European	EUR	13.20194444	47.77527778	753	69	100	34	6908	223	-71	294	156	-8	156	-23	1339	171	76	29	492	249	492	263	PA	5	80501
1036	Erica_carnea_L.	European	EUR	13.20194444	47.77527778	753	69	100	34	6908	223	-71	294	156	-8	156	-23	1339	171	76	29	492	249	492	263	PA	5	80501
1035	Erica_carnea_L.	European	EUR	13.20194444	47.77527778	753	69	100	34	6908	223	-71	294	156	-8	156	-23	1339	171	76	29	492	249	492	263	PA	5	80501
1755	Erica_carnea_L.	European	EUR	10.81666667	46.23333333	1644	44	75	29	6132	179	-72	251	120	-34	121	-34	719	100	26	42	274	83	271	83	PA	5	80501
1427	Erica_ciliaris_L.	European	EUR	-9.966666667	53.45	19	98	62	41	3281	179	29	150	65	106	141	59	1213	135	63	26	399	208	294	355	PA	4	80409
1799	Erica_ciliaris_L.	European	EUR	-8.9	43	301	133	65	38	3482	226	59	167	99	176	180	90	1202	170	33	42	470	132	155	421	PA	4	80406
1805	Erica_ciliaris_L.	European	EUR	-7.9	43.6	234	131	74	42	3514	228	54	174	95	176	179	89	1059	135	35	36	389	132	153	355	PA	4	80406
1876	Erica_ciliaris_L.	European	EUR	-5.6	36.3	138	168	80	39	4274	277	74	203	124	222	226	116	825	142	1	74	392	15	23	377	PA	12	81221
1072	Erica_ciliaris_L.	European	EUR	-7.5	42.16666667	878	107	93	37	5228	249	4	245	50	177	177	44	1138	153	25	45	437	107	114	432	PA	4	80406
1795	Erica_ciliaris_L.	European	EUR	-7.5	43.6	642	111	81	41	3930	220	26	194	69	161	164	64	1148	145	41	34	413	153	170	378	PA	4	80406
806	Erica_cinerea_L.	bell_heather	EUR	-6.333333333	53.08333333	293	83	70	40	3824	182	8	174	45	119	133	38	1096	134	65	22	352	211	216	337	PA	4	80409
822	Erica_cinerea_L.	bell_heather	EUR	5.733055556	58.97	15	72	43	23	4973	167	-13	180	82	91	136	12	1428	180	65	33	522	223	325	354	PA	5	80520
1801	Erica_cinerea_L.	bell_heather	EUR	-7.9	43.6	234	131	74	42	3514	228	54	174	95	176	179	89	1059	135	35	36	389	132	153	355	PA	4	80406
1800	Erica_cinerea_L.	bell_heather	EUR	-7.9	43.6	234	131	74	42	3514	228	54	174	95	176	179	89	1059	135	35	36	389	132	153	355	PA	4	80406
1074	Erica_cinerea_L.	bell_heather	EUR	-8.466666667	42.08333333	24	150	79	40	4092	258	63	195	105	202	202	98	1243	184	21	49	493	99	99	477	PA	4	80406
1077	Erica_cinerea_L.	bell_heather	EUR	-7.8	42.21666667	580	123	93	38	5056	258	19	239	67	190	190	62	1137	160	24	46	433	105	105	426	PA	4	80406
1081	Erica_cinerea_L.	bell_heather	EUR	-7.5	42.26666667	939	104	92	38	5145	243	2	241	47	172	172	42	1163	157	27	45	445	113	113	438	PA	4	80406
1793	Erica_cinerea_L.	bell_heather	EUR	-7.5	43.6	642	111	81	41	3930	220	26	194	69	161	164	64	1148	145	41	34	413	153	170	378	PA	4	80406
817	Erica_cinerea_L.	bell_heather	EUR	-5.229075	49.97539167	67	98	57	34	3948	188	25	163	59	134	150	50	1079	142	56	32	390	175	183	363	PA	4	80409
813	Erica_cinerea_L.	bell_heather	EUR	-5.163505556	50.04293889	101	96	57	34	4003	188	22	166	57	133	149	48	1095	142	57	31	395	178	187	370	PA	4	80409
1172	Erica_erigena_R.Ross	European	EUR	-9.883333333	53.58333333	365	79	62	40	3355	163	9	154	46	87	122	39	1387	157	77	24	457	246	326	413	PA	4	80409
1797	Erica_erigena_R.Ross	European	EUR	-8.9	43	301	133	65	38	3482	226	59	167	99	176	180	90	1202	170	33	42	470	132	155	421	PA	4	80406
1804	Erica_erigena_R.Ross	European	EUR	-7.9	43.6	234	131	74	42	3514	228	54	174	95	176	179	89	1059	135	35	36	389	132	153	355	PA	4	80406
1306	Erica_lusitanica_Rudolphi	arborea	EUR	-8.766666667	40	106	153	83	43	3694	256	66	190	113	198	200	105	897	129	8	55	367	54	60	362	PA	12	81221
1768	Erica_lusitanica_Rudolphi	arborea	EUR	-5.2	43.4	89	139	76	40	3909	237	51	186	122	188	191	90	793	107	38	28	274	139	153	204	PA	4	80406
1852	Erica_lusitanica_Rudolphi	arborea	EUR	-4	39	623	147	129	38	6837	343	9	334	131	239	239	64	432	52	4	43	152	34	34	131	PA	12	81209
1767	Erica_lusitanica_Rudolphi	arborea	EUR	-2.3	43.2	723	108	85	40	4551	230	18	212	60	165	168	53	1238	141	62	20	393	228	234	370	PA	4	80406
1431	Erica_mackayana_Bab.	European	EUR	-9.966666667	53.45	19	98	62	41	3281	179	29	150	65	106	141	59	1213	135	63	26	399	208	294	355	PA	4	80409
1803	Erica_mackayana_Bab.	European	EUR	-7.9	43.6	234	131	74	42	3514	228	54	174	95	176	179	89	1059	135	35	36	389	132	153	355	PA	4	80406
1080	Erica_mackayana_Bab.	European	EUR	-7.5	43	472	124	88	40	4447	245	28	217	75	182	183	70	1017	135	30	38	374	118	133	350	PA	4	80406
1792	Erica_mackayana_Bab.	European	EUR	-7.5	43.6	642	111	81	41	3930	220	26	194	69	161	164	64	1148	145	41	34	413	153	170	378	PA	4	80406
1881	Erica_maderensis_(Benth.)_Bornmüller	bell_heather	EUR	-16.9	32.7	1203	127	62	42	2973	211	65	146	105	161	169	94	762	119	8	63	346	39	52	296	PA	4	80425
1877	Erica_maderensis_(Benth.)_Bornmüller	bell_heather	EUR	-16.9	32.7	1203	127	62	42	2973	211	65	146	105	161	169	94	762	119	8	63	346	39	52	296	PA	4	80425
1834	Erica_manipuliflora_Salisb.	European	EUR	33	35	796	153	106	37	6384	311	27	284	74	234	236	74	762	172	5	91	456	22	23	456	PA	12	81206
1520	Erica_manipuliflora_Salisb.	European	EUR	19.83333333	39.6	78	166	93	36	5548	308	55	253	115	239	239	100	1144	196	11	67	539	46	46	477	PA	12	81201
1860	Erica_manipuliflora_Salisb.	European	EUR	35.5	33.8	124	201	81	38	4881	312	99	213	139	257	262	139	847	199	0	98	516	2	7	516	PA	12	81207
1873	Erica_multiflora_L.	European	EUR	-0.7	39.4	254	162	97	39	5388	295	49	246	174	232	235	97	432	71	12	40	167	58	79	98	PA	12	81215
1880	Erica_platycodon_(Webb_&_Berthel.)_Rivas_Mart.et_al._ssp._maderincola_(D.C.McClint.)_Rivas_Mart.et	European	EUR	-16.9	32.7	1203	127	62	42	2973	211	65	146	105	161	169	94	762	119	8	63	346	39	52	296	PA	4	80425
1879	Erica_platycodon_(Webb_&_Berthel.)_Rivas_Mart.et_al._ssp._maderincola_(D.C.McClint.)_Rivas_Mart.et	European	EUR	-16.9	32.7	1203	127	62	42	2973	211	65	146	105	161	169	94	762	119	8	63	346	39	52	296	PA	4	80425
1872	Erica_platycodon_(Webb_&_Berthel.)_Rivas_Mart.et_al._ssp._platycodon	European	EUR	-16.2	28.5	7	209	69	46	2653	294	145	149	188	239	246	178	262	55	0	89	146	2	4	108	PA	12	81203
1875	Erica_scoparia_L.	European	EUR	-5.6	36.3	138	168	80	39	4274	277	74	203	124	222	226	116	825	142	1	74	392	15	23	377	PA	12	81221
1857	Erica_scoparia_L.	European	EUR	-4	39	623	147	129	38	6837	343	9	334	131	239	239	64	432	52	4	43	152	34	34	131	PA	12	81209
1517	Erica_sicula_Gussone_ssp._bocquetii_(Pesmen)_E.C.Nelson	sicula	EUR	29.18333333	36.46666667	1164	126	114	37	6806	296	-8	304	41	214	214	41	799	170	8	84	452	31	37	452	PA	12	81220
1837	Erica_sicula_Gussone_ssp._sicula	sicula	EUR	33	35	796	153	106	37	6384	311	27	284	74	234	236	74	762	172	5	91	456	22	23	456	PA	12	81206
1836	Erica_sicula_Gussone_ssp._sicula	sicula	EUR	33	35	796	153	106	37	6384	311	27	284	74	234	236	74	762	172	5	91	456	22	23	456	PA	12	81206
1835	Erica_sicula_Gussone_ssp._sicula	sicula	EUR	33	35	796	153	106	37	6384	311	27	284	74	234	236	74	762	172	5	91	456	22	23	456	PA	12	81206
1838	Erica_sicula_Gussone_ssp._sicula	sicula	EUR	33	35	796	153	106	37	6384	311	27	284	74	234	236	74	762	172	5	91	456	22	23	456	PA	12	81206
1833	Erica_sicula_Gussone_ssp._sicula	sicula	EUR	33	35	796	153	106	37	6384	311	27	284	74	234	236	74	762	172	5	91	456	22	23	456	PA	12	81206
1832	Erica_sicula_Gussone_ssp._sicula	sicula	EUR	33	35	796	153	106	37	6384	311	27	284	74	234	236	74	762	172	5	91	456	22	23	456	PA	12	81206
1831	Erica_sicula_Gussone_ssp._sicula	sicula	EUR	33	35	796	153	106	37	6384	311	27	284	74	234	236	74	762	172	5	91	456	22	23	456	PA	12	81206
1830	Erica_sicula_Gussone_ssp._sicula	sicula	EUR	33	35	796	153	106	37	6384	311	27	284	74	234	236	74	762	172	5	91	456	22	23	456	PA	12	81206
1883	Erica_sicula_Gussone_ssp._sicula	sicula	EUR	22.1	32.8	671	148	105	46	4706	262	37	225	87	203	203	87	444	121	0	101	283	1	1	283	PA	12	81214
1523	Erica_spiculifolia_Salisb.	European	EUR	21.81666667	40.9	1890	43	98	34	6428	200	-83	283	-22	123	126	-38	796	89	43	22	252	134	149	227	PA	4	80404
1757	Erica_spiculifolia_Salisb.	European	EUR	25.4	45.4	1814	16	78	30	6501	145	-115	260	80	-63	95	-70	968	139	52	38	384	167	374	175	PA	5	80504
1933	Erica_spiculifolia_Salisb.	European	EUR	21.3	42.4	611	103	104	33	7399	271	-42	313	57	190	194	4	664	72	42	16	193	138	145	165	PA	4	80404
1428	Erica_stuartii_(Macfarl.)_Mast.	European	EUR	-9.966666667	53.45	19	98	62	41	3281	179	29	150	65	106	141	59	1213	135	63	26	399	208	294	355	PA	4	80409
1886	Erica_terminalis_Salisb.	European	EUR	-5.1	36.7	898	140	106	39	5527	294	26	268	85	214	215	74	794	118	3	66	350	24	32	341	PA	12	81209
1885	Erica_terminalis_Salisb.	European	EUR	-0.7	39.4	254	162	97	39	5388	295	49	246	174	232	235	97	432	71	12	40	167	58	79	98	PA	12	81215
807	Erica_tetralix_L.	European	EUR	-6.333333333	53.08333333	293	83	70	40	3824	182	8	174	45	119	133	38	1096	134	65	22	352	211	216	337	PA	4	80409
1430	Erica_tetralix_L.	European	EUR	-9.966666667	53.45	19	98	62	41	3281	179	29	150	65	106	141	59	1213	135	63	26	399	208	294	355	PA	4	80409
1429	Erica_tetralix_L.	European	EUR	-9.966666667	53.45	19	98	62	41	3281	179	29	150	65	106	141	59	1213	135	63	26	399	208	294	355	PA	4	80409
823	Erica_tetralix_L.	European	EUR	6.95	58.13333333	-5	75	45	23	5415	176	-19	195	88	94	145	9	1526	189	74	31	542	236	318	348	PA	4	80436
1798	Erica_tetralix_L.	European	EUR	-8.9	43	301	133	65	38	3482	226	59	167	99	176	180	90	1202	170	33	42	470	132	155	421	PA	4	80406
1866	Erica_tetralix_L.	European	EUR	-8	42	770	114	89	39	4825	244	17	227	62	178	179	56	1352	188	26	48	525	117	125	523	PA	4	80406
812	Erica_tetralix_L.	European	EUR	-5.163505556	50.04293889	101	96	57	34	4003	188	22	166	57	133	149	48	1095	142	57	31	395	178	187	370	PA	4	80409
1794	Erica_umbellata_L.	bell_heather	EUR	-7.5	43.6	642	111	81	41	3930	220	26	194	69	161	164	64	1148	145	41	34	413	153	170	378	PA	4	80406
1888	Erica_umbellata_L.	bell_heather	EUR	-4.2	39.4	699	142	122	37	6892	334	6	328	126	235	235	58	435	50	6	40	148	41	41	126	PA	12	81209
1858	Erica_umbellata_L.	bell_heather	EUR	-5	41	862	118	114	38	6180	290	-4	294	139	198	201	43	384	49	12	31	120	57	60	96	PA	12	81209
1802	Erica_vagans_L.	European	EUR	-7.9	43.6	234	131	74	42	3514	228	54	174	95	176	179	89	1059	135	35	36	389	132	153	355	PA	4	80406
1079	Erica_vagans_L.	European	EUR	-7.5	43	472	124	88	40	4447	245	28	217	75	182	183	70	1017	135	30	38	374	118	133	350	PA	4	80406
818	Erica_vagans_L.	European	EUR	-5.229075	49.97539167	67	98	57	34	3948	188	25	163	59	134	150	50	1079	142	56	32	390	175	183	363	PA	4	80409
815	Erica_vagans_L.	European	EUR	-5.163505556	50.04293889	101	96	57	34	4003	188	22	166	57	133	149	48	1095	142	57	31	395	178	187	370	PA	4	80409
816	Erica_vagans_L.	European	EUR	-5.163505556	50.04293889	101	96	57	34	4003	188	22	166	57	133	149	48	1095	142	57	31	395	178	187	370	PA	4	80409
1390	Erica_?_goudotiana_"yellow-green"	Madagascar	MAD	47.26566667	-19.36472222	2164	132	119	66	2272	214	34	180	154	99	155	99	1536	332	16	89	879	51	839	51	AT	1	30118
1387	Erica_?_goudotiana_"yellow-green"	Madagascar	MAD	47.27044444	-19.36875	1975	143	122	67	2256	224	43	181	165	110	165	110	1519	323	16	89	865	50	865	50	AT	1	30118
1334	Erica_?_goudotiana_"yellow-green"	Madagascar	MAD	46.87027778	-22.123	2038	141	106	63	2356	222	54	168	165	115	165	106	1302	287	18	92	791	63	791	69	AT	10	31011
1386	Erica_?_sp._"muscosa-like"	Madagascar	MAD	47.27044444	-19.36875	1975	143	122	67	2256	224	43	181	165	110	165	110	1519	323	16	89	865	50	865	50	AT	1	30118
1416	Erica_?_sp._"muscosa-like"	Madagascar	MAD	46.94913889	-22.11922222	1668	160	106	61	2435	242	71	171	184	133	184	124	1245	269	20	93	756	65	756	70	AT	1	30118
1337	Erica_?_sp._"muscosa-like"	Madagascar	MAD	46.86925	-22.12286111	2038	141	106	63	2356	222	54	168	165	115	165	106	1302	287	18	92	791	63	791	69	AT	10	31011
1343	Erica_?_sp._"muscosa-like"	Madagascar	MAD	46.90011111	-22.19241667	2167	134	105	62	2358	215	47	168	158	108	158	99	1336	288	21	89	797	72	797	78	AT	10	31011
1339	Erica_?_sp._"shiny,_sticky_leaves	Madagascar	MAD	46.86572222	-22.12661111	2065	140	106	62	2324	221	52	169	163	114	163	105	1303	287	18	92	791	63	791	69	AT	10	31011
1352	Erica_?_sp._"shiny,_sticky_leaves	Madagascar	MAD	46.88825	-22.19611111	2511	116	104	63	2241	194	31	163	139	91	139	83	1389	291	23	86	809	82	809	85	AT	10	31011
1348	Erica_?_sp._"shiny,_sticky_leaves	Madagascar	MAD	46.88530556	-22.19694444	2511	116	104	63	2241	194	31	163	139	91	139	83	1389	291	23	86	809	82	809	85	AT	10	31011
1330	Erica_?_sp._"special_grey"	Madagascar	MAD	46.882725	-22.12565278	1877	149	107	63	2393	231	62	169	174	123	174	114	1278	284	18	93	783	60	783	67	AT	10	31011
1354	Erica_?_sp._"special_grey"	Madagascar	MAD	46.90069444	-22.1865	2081	139	105	62	2328	219	52	167	162	113	162	104	1322	287	20	90	794	69	794	75	AT	10	31011
1345	Erica_?_sp._"special_grey"	Madagascar	MAD	46.90008333	-22.19347222	2167	134	105	62	2358	215	47	168	158	108	158	99	1336	288	21	89	797	72	797	78	AT	10	31011
1381	Erica_?_sp._nov._"Mitrastylus_2"	Madagascar	MAD	47.31333333	-19.34433333	1923	146	121	66	2309	228	46	182	169	112	169	112	1496	318	16	90	852	49	852	49	AT	1	30118
1389	Erica_?_sp._nov._"Mitrastylus_2"	Madagascar	MAD	47.26925	-19.36827778	1975	143	122	67	2256	224	43	181	165	110	165	110	1519	323	16	89	865	50	865	50	AT	1	30118
1378	Erica_bojeri_Dorr_&_E.G.H.Oliv.	Madagascar	MAD	47.46875278	-19.29271667	1495	164	119	66	2420	244	65	179	189	130	189	130	1434	297	12	93	815	42	798	42	AT	1	30118
1399	Erica_bojeri_Dorr_&_E.G.H.Oliv.	Madagascar	MAD	47.25408333	-19.35769444	2282	126	118	65	2235	208	28	180	148	93	148	93	1545	335	16	90	887	51	887	51	AT	1	30118
1335	Erica_bojeri_Dorr_&_E.G.H.Oliv.	Madagascar	MAD	46.87027778	-22.123	2038	141	106	63	2356	222	54	168	165	115	165	106	1302	287	18	92	791	63	791	69	AT	10	31011
1347	Erica_bojeri_Dorr_&_E.G.H.Oliv.	Madagascar	MAD	46.90008333	-22.19347222	2167	134	105	62	2358	215	47	168	158	108	158	99	1336	288	21	89	797	72	797	78	AT	10	31011
1374	Erica_boutonii_Dorr_&_E.G.H.Oliv.	Madagascar	MAD	47.72986111	-18.91577778	1376	172	110	67	2207	247	84	163	194	140	196	140	1383	313	18	92	809	70	778	70	AT	1	30118
1364	Erica_boutonii_Dorr_&_E.G.H.Oliv.	Madagascar	MAD	47.08455556	-18.99736111	1348	186	125	67	2263	268	83	185	209	153	209	153	1393	340	5	102	845	21	845	21	AT	1	30118
1325	Erica_boutonii_Dorr_&_E.G.H.Oliv.	Madagascar	MAD	47.51486944	-19.13213056	1344	176	114	65	2427	256	83	173	202	142	202	142	1351	283	9	98	794	31	794	31	AT	1	30118
2065	Erica_brachyphylla_(Benth.)_E.G.H.Oliv.	Madagascar	MAD	57.47036111	-20.40852778	675	197	69	53	2185	263	134	129	224	174	224	169	1883	302	61	51	820	215	820	262	AT	1	30120
2064	Erica_brachyphylla_(Benth.)_E.G.H.Oliv.	Madagascar	MAD	57.47036111	-20.40852778	675	197	69	53	2185	263	134	129	224	174	224	169	1883	302	61	51	820	215	820	262	AT	1	30120
1363	Erica_cf._baroniana_"salaxis-like"	Madagascar	MAD	47.08455556	-18.99736111	1348	186	125	67	2263	268	83	185	209	153	209	153	1393	340	5	102	845	21	845	21	AT	1	30118
1327	Erica_cf._baroniana_"salaxis-like"	Madagascar	MAD	47.51486944	-19.13213056	1344	176	114	65	2427	256	83	173	202	142	202	142	1351	283	9	98	794	31	794	31	AT	1	30118
1332	Erica_cf._baroniana_"salaxis-like"	Madagascar	MAD	46.882725	-22.12565278	1877	149	107	63	2393	231	62	169	174	123	174	114	1278	284	18	93	783	60	783	67	AT	10	31011
1329	Erica_cf._baroniana_"salaxis-like"	Madagascar	MAD	46.88334722	-22.1258	1646	162	107	62	2420	245	73	172	186	134	186	126	1212	265	18	93	742	59	742	64	AT	10	31011
1328	Erica_cf._goudotiana	Madagascar	MAD	46.88334722	-22.1258	1646	162	107	62	2420	245	73	172	186	134	186	126	1212	265	18	93	742	59	742	64	AT	10	31011
1357	Erica_cf._goudotiana	Madagascar	MAD	46.89194444	-22.15375	1988	144	106	63	2339	225	57	168	168	117	168	109	1305	287	19	92	792	64	792	71	AT	10	31011
1382	Erica_cryptoclada_(Baker)_Dorr_&_E.G.H.Oliv.	Madagascar	MAD	47.30577778	-19.339	1921	146	122	67	2312	227	47	180	169	112	169	112	1499	319	16	90	855	48	820	48	AT	1	30118
1340	Erica_cryptoclada_(Baker)_Dorr_&_E.G.H.Oliv.	Madagascar	MAD	46.8735	-22.14163889	2140	135	106	63	2328	217	49	168	159	109	159	101	1318	287	19	91	793	67	793	72	AT	10	31011
1362	Erica_cryptoclada_(Baker)_Dorr_&_E.G.H.Oliv.	Madagascar	MAD	46.89797222	-22.17127778	2088	139	106	63	2315	219	52	167	162	113	162	104	1319	287	20	91	793	68	793	74	AT	10	31011
1384	Erica_hebeclada_Dorr_&_E.G.H.Oliv.	Madagascar	MAD	47.31305556	-19.34883333	1923	146	121	66	2309	228	46	182	169	112	169	112	1496	318	16	90	852	49	852	49	AT	1	30118
1388	Erica_hebeclada_Dorr_&_E.G.H.Oliv.	Madagascar	MAD	47.26925	-19.36827778	1975	143	122	67	2256	224	43	181	165	110	165	110	1519	323	16	89	865	50	865	50	AT	1	30118
1336	Erica_humbertii_(H.Perrier)_Dorr_&_E.G.H.Oliv.	Madagascar	MAD	46.86925	-22.12286111	2038	141	106	63	2356	222	54	168	165	115	165	106	1302	287	18	92	791	63	791	69	AT	10	31011
1346	Erica_humbertii_(H.Perrier)_Dorr_&_E.G.H.Oliv.	Madagascar	MAD	46.90008333	-22.19347222	2167	134	105	62	2358	215	47	168	158	108	158	99	1336	288	21	89	797	72	797	78	AT	10	31011
1414	Erica_isaloensis_(H.Perrier)_Dorr_&_E.G.H.Oliv.	Madagascar	MAD	45.34066667	-22.63616667	826	219	139	67	2250	310	104	206	241	186	241	186	783	196	3	102	506	10	506	10	AT	13	31312
1398	Erica_madagascariensis_(H.Perrier)_Dorr_&_E.G.H.Oliv.	Madagascar	MAD	47.25408333	-19.35769444	2282	126	118	65	2235	208	28	180	148	93	148	93	1545	335	16	90	887	51	887	51	AT	1	30118
40	Erica_madagascariensis_(H.Perrier)_Dorr_&_E.G.H.Oliv.	Madagascar	MAD	47.25708333	-22.14697222	861	196	101	61	2494	271	107	164	222	180	223	161	1505	301	38	79	806	127	805	142	AT	1	30117
1356	Erica_madagascariensis_(H.Perrier)_Dorr_&_E.G.H.Oliv.	Madagascar	MAD	46.89519444	-22.16255556	2059	140	106	63	2354	221	53	168	164	114	164	105	1315	287	19	91	793	66	793	73	AT	10	31011
2066	Erica_mauritiensis_E.G.H.Oliv.	Madagascar	MAD	57.42133333	-20.42443889	601	201	70	53	2204	267	137	130	228	177	228	173	1858	296	60	51	808	212	808	259	AT	1	30120
1375	Erica_myriadenia_(Baker)_Dorr_&_E.G.H.Oliv.	Madagascar	MAD	47.72986111	-18.91577778	1376	172	110	67	2207	247	84	163	194	140	196	140	1383	313	18	92	809	70	778	70	AT	1	30118
1377	Erica_myriadenia_(Baker)_Dorr_&_E.G.H.Oliv.	Madagascar	MAD	47.46875278	-19.29271667	1495	164	119	66	2420	244	65	179	189	130	189	130	1434	297	12	93	815	42	798	42	AT	1	30118
1324	Erica_parkeri_(Baker)_Dorr_&_E.G.H.Oliv.	Madagascar	MAD	47.51486944	-19.13213056	1344	176	114	65	2427	256	83	173	202	142	202	142	1351	283	9	98	794	31	794	31	AT	1	30118
1380	Erica_parkeri_(Baker)_Dorr_&_E.G.H.Oliv.	Madagascar	MAD	47.31333333	-19.34433333	1923	146	121	66	2309	228	46	182	169	112	169	112	1496	318	16	90	852	49	852	49	AT	1	30118
1391	Erica_parkeri_(Baker)_Dorr_&_E.G.H.Oliv.	Madagascar	MAD	47.25408333	-19.35769444	2282	126	118	65	2235	208	28	180	148	93	148	93	1545	335	16	90	887	51	887	51	AT	1	30118
1333	Erica_perrieri_Dorr_&_E.G.H.Oliv.	Madagascar	MAD	46.87027778	-22.123	2038	141	106	63	2356	222	54	168	165	115	165	106	1302	287	18	92	791	63	791	69	AT	10	31011
39	Erica_rakotozafyana_Dorr_&_E.G.H.Oliv.	Madagascar	MAD	47.25708333	-19.33086111	2342	123	118	65	2219	205	26	179	145	90	145	90	1547	336	16	90	889	52	889	52	AT	1	30118
1379	Erica_rakotozafyana_Dorr_&_E.G.H.Oliv.	Madagascar	MAD	47.31291667	-19.34713889	1923	146	121	66	2309	228	46	182	169	112	169	112	1496	318	16	90	852	49	852	49	AT	1	30118
1359	Erica_rakotozafyana_Dorr_&_E.G.H.Oliv.	Madagascar	MAD	46.88847222	-22.15061111	2032	141	106	63	2335	222	55	167	165	115	165	107	1309	287	19	91	792	65	792	71	AT	10	31011
1341	Erica_rakotozafyana_Dorr_&_E.G.H.Oliv.	Madagascar	MAD	46.88847222	-22.15061111	2032	141	106	63	2335	222	55	167	165	115	165	107	1309	287	19	91	792	65	792	71	AT	10	31011
1369	Erica_sp.	Madagascar	MAD	47.74991667	-18.92647222	1577	161	109	66	2373	237	72	165	185	128	186	127	1362	300	19	92	796	66	761	69	AT	1	30118
1368	Erica_sp.	Madagascar	MAD	47.74991667	-18.92647222	1577	161	109	66	2373	237	72	165	185	128	186	127	1362	300	19	92	796	66	761	69	AT	1	30118
1367	Erica_sp.	Madagascar	MAD	47.74991667	-18.92647222	1577	161	109	66	2373	237	72	165	185	128	186	127	1362	300	19	92	796	66	761	69	AT	1	30118
1373	Erica_sp.	Madagascar	MAD	47.75211111	-18.92661111	1465	166	109	66	2354	242	78	164	190	133	191	133	1383	300	19	91	804	73	767	77	AT	1	30118
1366	Erica_sp.	Madagascar	MAD	47.08455556	-18.99736111	1348	186	125	67	2263	268	83	185	209	153	209	153	1393	340	5	102	845	21	845	21	AT	1	30118
1365	Erica_sp.	Madagascar	MAD	47.08455556	-18.99736111	1348	186	125	67	2263	268	83	185	209	153	209	153	1393	340	5	102	845	21	845	21	AT	1	30118
1376	Erica_sp.	Madagascar	MAD	47.51486944	-19.13213056	1344	176	114	65	2427	256	83	173	202	142	202	142	1351	283	9	98	794	31	794	31	AT	1	30118
1326	Erica_sp.	Madagascar	MAD	47.51486944	-19.13213056	1344	176	114	65	2427	256	83	173	202	142	202	142	1351	283	9	98	794	31	794	31	AT	1	30118
1383	Erica_sp.	Madagascar	MAD	47.31336111	-19.34455556	1923	146	121	66	2309	228	46	182	169	112	169	112	1496	318	16	90	852	49	852	49	AT	1	30118
1400	Erica_sp.	Madagascar	MAD	47.25408333	-19.35769444	2282	126	118	65	2235	208	28	180	148	93	148	93	1545	335	16	90	887	51	887	51	AT	1	30118
1385	Erica_sp.	Madagascar	MAD	47.27044444	-19.36875	1975	143	122	67	2256	224	43	181	165	110	165	110	1519	323	16	89	865	50	865	50	AT	1	30118
1415	Erica_sp.	Madagascar	MAD	46.94913889	-22.11922222	1668	160	106	61	2435	242	71	171	184	133	184	124	1245	269	20	93	756	65	756	70	AT	1	30118
41	Erica_sp.	Madagascar	MAD	47.25708333	-22.14697222	861	196	101	61	2494	271	107	164	222	180	223	161	1505	301	38	79	806	127	805	142	AT	1	30117
1358	Erica_sp.	Madagascar	MAD	46.88980556	-22.15038889	2032	141	106	63	2335	222	55	167	165	115	165	107	1309	287	19	91	792	65	792	71	AT	10	31011
1342	Erica_sp.	Madagascar	MAD	46.90011111	-22.19241667	2167	134	105	62	2358	215	47	168	158	108	158	99	1336	288	21	89	797	72	797	78	AT	10	31011
1350	Erica_sp.	Madagascar	MAD	46.88683333	-22.19619444	2511	116	104	63	2241	194	31	163	139	91	139	83	1389	291	23	86	809	82	809	85	AT	10	31011
1338	Erica_spinifera_(H.Perrier)_Dorr_&_E.G.H.Oliv.	Madagascar	MAD	46.86805556	-22.12508333	2146	136	106	63	2295	216	49	167	159	110	159	102	1319	288	19	91	794	67	794	72	AT	10	31011
1349	Erica_spinifera_(H.Perrier)_Dorr_&_E.G.H.Oliv.	Madagascar	MAD	46.88641667	-22.19630556	2511	116	104	63	2241	194	31	163	139	91	139	83	1389	291	23	86	809	82	809	85	AT	10	31011
1313	Erica_arborea_L.	arborea	TA	39.82111111	6.873888889	4175	54	115	79	609	129	-15	144	49	55	62	48	1339	184	34	41	472	142	401	256	AT	10	31008
17	Erica_arborea_L.	arborea	TA	36.31416667	-0.907222222	1882	172	146	79	1167	271	87	184	180	156	185	155	674	145	22	61	321	80	149	89	AT	7	30711
8	Erica_benguelensis_(Welw._ex_Engl.)_E.G.H.Oliv._ssp._benguelensis	Afrotemp	TA	13.84833333	-15.8425	1238	206	135	66	1900	294	92	202	218	176	223	176	592	147	0	102	376	0	154	0	AT	7	30702
7	Erica_benguelensis_(Welw._ex_Engl.)_E.G.H.Oliv._ssp._benguelensis	Afrotemp	TA	13.84833333	-15.8425	1238	206	135	66	1900	294	92	202	218	176	223	176	592	147	0	102	376	0	154	0	AT	7	30702
105	Erica_benguelensis_(Welw._ex_Engl.)_E.G.H.Oliv._ssp._benguelensis	Afrotemp	TA	28.7669	-2.8621	2156	163	94	81	342	221	105	116	164	159	166	158	1805	241	20	51	660	100	325	197	AT	1	30101
37	Erica_filago_(Alm_&_T.C.E.Fries)_Beentje	Afrotemp	TA	37.28841667	-0.054861111	3388	85	117	77	789	167	16	151	93	75	94	73	1622	270	54	57	641	217	511	226	AT	10	31005
35	Erica_filago_(Alm_&_T.C.E.Fries)_Beentje	Afrotemp	TA	37.26975	-0.171861111	4057	48	105	76	809	125	-12	137	56	38	58	36	1823	289	69	51	694	272	570	280	AT	10	31005
33	Erica_filago_(Alm_&_T.C.E.Fries)_Beentje	Afrotemp	TA	36.66958333	-0.340861111	3373	84	115	77	722	163	15	148	91	85	92	73	1592	232	52	45	606	217	474	306	AT	1	30108
1704	Erica_hexandra_(S.Moore)_E.G.H.Oliv.	Afrotemp	TA	32.481944	-18.386111	1833	143	101	55	2609	226	45	181	167	118	167	104	1099	244	11	94	671	35	671	38	AT	7	30719
1699	Erica_hexandra_(S.Moore)_E.G.H.Oliv.	Afrotemp	TA	32.741111	-19.115278	1746	151	88	52	2773	229	61	168	177	124	177	110	1469	317	21	89	870	71	745	77	AT	10	31006
1694	Erica_hexandra_(S.Moore)_E.G.H.Oliv.	Afrotemp	TA	33.062222	-19.776389	2277	119	73	55	2267	183	51	132	141	98	141	85	1622	321	30	82	909	99	776	114	AT	7	30719
1700	Erica_hexandra_(S.Moore)_E.G.H.Oliv.	Afrotemp	TA	32.772778	-18.168056	2245	122	89	54	2425	198	35	163	144	98	144	85	1370	319	17	94	847	55	847	56	AT	10	31006
1693	Erica_johnstoniana_Britten	Afrotemp	TA	33.001111	-19.791667	1660	153	85	56	2439	223	72	151	177	130	177	117	1360	263	23	82	772	77	772	90	AT	10	31006
1703	Erica_johnstoniana_Britten	Afrotemp	TA	32.771389	-18.105278	2337	118	88	54	2425	195	33	162	140	94	140	81	1387	323	17	95	859	54	464	55	AT	10	31006
1701	Erica_johnstoniana_Britten	Afrotemp	TA	32.771389	-18.105278	2337	118	88	54	2425	195	33	162	140	94	140	81	1387	323	17	95	859	54	464	55	AT	10	31006
18	Erica_kingaensis_Engl._ssp._kingaensis	Afrotemp	TA	33.44277778	-8.8975	1703	178	112	62	1691	265	85	180	188	153	197	153	1013	210	0	101	605	3	302	3	AT	10	31015
28	Erica_kingaensis_Engl._ssp._rugegensis_(Engl.)_Alm_&_T.C.E.Fries	Afrotemp	TA	28.74063333	-2.869283333	2205	160	93	81	298	217	103	114	161	157	163	156	1830	243	20	50	667	102	330	200	AT	1	30101
1692	Erica_lanceolifera_S.Moore	Afrotemp	TA	33.062222	-19.776389	2277	119	73	55	2267	183	51	132	141	98	141	85	1622	321	30	82	909	99	776	114	AT	7	30719
16	Erica_mannii_(Hook.f.)_Beentje_ssp._usambarensis_(Alm_&_T.C.E.Fries)_Beentje	Afrotemp	TA	38.46666667	-3.2825	1141	213	106	69	1489	294	141	153	222	193	230	192	1132	228	19	76	472	73	234	87	AT	7	30711
15	Erica_mannii_(Hook.f.)_Beentje_ssp._usambarensis_(Alm_&_T.C.E.Fries)_Beentje	Afrotemp	TA	38.46666667	-3.2825	1141	213	106	69	1489	294	141	153	222	193	230	192	1132	228	19	76	472	73	234	87	AT	7	30711
1690	Erica_pleiotricha_S.Moore_var._pleiotricha	Afrotemp	TA	33.062222	-19.776389	2277	119	73	55	2267	183	51	132	141	98	141	85	1622	321	30	82	909	99	776	114	AT	7	30719
9	Erica_silvatica_(Engl.)_Beentje	Afrotemp	TA	13.80222222	-15.87388889	1225	206	134	67	1877	293	93	200	218	176	222	176	577	144	0	102	368	0	148	0	AT	7	30702
104	Erica_silvatica_(Engl.)_Beentje	Afrotemp	TA	28.7647	-2.8635	2042	170	96	80	353	230	110	120	171	166	173	165	1761	231	19	51	643	97	318	190	AT	1	30101
2069	Erica_silvatica_(Engl.)_Beentje	Afrotemp	TA	-8.373666667	7.662	1525	188	121	70	977	281	110	171	177	192	202	176	2121	375	28	60	952	136	374	816	AT	1	30114
1433	Erica_silvatica_(Engl.)_Beentje	Afrotemp	TA	-8.366666667	7.666666667	1326	199	124	70	978	293	118	175	187	202	212	187	2078	369	26	61	941	128	362	810	AT	1	30114
1434	Erica_silvatica_(Engl.)_Beentje	Afrotemp	TA	-8.37	7.6675	1326	199	124	70	978	293	118	175	187	202	212	187	2078	369	26	61	941	128	362	810	AT	1	30114
1691	Erica_simii_(S.Moore)_E.G.H.Oliv.	Afrotemp	TA	33.062222	-19.776389	2277	119	73	55	2267	183	51	132	141	98	141	85	1622	321	30	82	909	99	776	114	AT	7	30719
1568	Erica_sp	Cape	CFR	18.88618611	-33.95401389	516	155	108	52	3373	268	64	204	122	200	200	114	1068	168	31	59	481	98	98	465	AT	12	31203
1494	Erica_sp	Cape	CFR	22.05665	-34.18368333	175	169	101	58	2422	251	77	174	147	200	201	140	474	51	32	14	140	99	102	122	AT	12	31202
2214	Erica_sp	Cape	CFR	18.87223056	-34.35203333	43	161	83	51	2745	243	83	160	127	196	196	127	635	98	17	56	276	61	61	276	AT	12	31203
1312	Erica_trimera_(Engl.)_Beentje_ssp._abyssinica_(Pic.Serm._&_Heiniger)_Dorr	trimera	TA	39.82111111	6.873888889	4175	54	115	79	609	129	-15	144	49	55	62	48	1339	184	34	41	472	142	401	256	AT	10	31008
106	Erica_trimera_(Engl.)_Beentje_ssp._abyssinica_(Pic.Serm._&_Heiniger)_Dorr	trimera	TA	39.82111111	6.873888889	4175	54	115	79	609	129	-15	144	49	55	62	48	1339	184	34	41	472	142	401	256	AT	10	31008
38	Erica_trimera_(Engl.)_Beentje_ssp._keniensis_(S.Moore)_Beentje	trimera	TA	37.29602778	-0.062861111	3617	72	113	77	795	152	6	146	80	62	81	60	1694	277	58	55	660	237	531	246	AT	10	31005
36	Erica_whyteana_Britten	Afrotemp	TA	37.19936111	-0.168555556	2809	117	128	78	721	203	40	163	124	108	125	107	1488	263	44	61	615	196	464	200	AT	10	31005
34	Erica_whyteana_Britten	Afrotemp	TA	36.63444444	-0.490638889	2777	114	130	78	785	202	36	166	123	116	124	103	1434	217	48	44	555	194	421	271	AT	1	30108
1702	Erica_woodii_Bolus	Afrotemp	TA	32.771389	-18.105278	2337	118	88	54	2425	195	33	162	140	94	140	81	1387	323	17	95	859	54	464	55	AT	10	31006
EVH_8791	Erica_floccifera_Zahlbr.	Cape	CFR	17.44	-29.99	198	171	124	61	2751	274	71	203	134	204	205	134	122	22	2	64	60	8	10	60	AT	13	31322
EVH_12216	Erica_lepidota_Rach	Cape	CFR	17.94222222	-30.32472222	1136	141	135	57	3658	266	32	234	93	185	186	93	274	42	7	55	119	25	32	119	AT	13	31322
EVH_21466	Erica_trichostigma_Salter	Cape	CFR	18.07861111	-33.05611111	47	194	95	46	3816	297	92	205	149	239	240	142	280	49	6	64	135	21	21	133	AT	12	31202
EVH_21467	Erica_trichostigma_Salter	Cape	CFR	18.07861111	-33.05611111	47	194	95	46	3816	297	92	205	149	239	240	142	280	49	6	64	135	21	21	133	AT	12	31202
EVH_21468	Erica_trichostigma_Salter	Cape	CFR	18.07861111	-33.05611111	47	194	95	46	3816	297	92	205	149	239	240	142	280	49	6	64	135	21	21	133	AT	12	31202
EVH_8483	Erica_ferrea_P.J.Bergius	Cape	CFR	18.19722222	-33.35138889	20	167	86	55	2414	246	92	154	140	196	196	135	357	60	7	64	170	29	29	167	AT	12	31202
EVH_8489	Erica_ferrea_P.J.Bergius	Cape	CFR	18.19722222	-33.35138889	20	167	86	55	2414	246	92	154	140	196	196	135	357	60	7	64	170	29	29	167	AT	12	31202
EVH_8481	Erica_ferrea_P.J.Bergius	Cape	CFR	18.24111111	-33.33666667	69	168	92	55	2667	254	87	167	138	199	199	132	371	61	7	64	175	30	31	171	AT	12	31202
EVH_3907	Erica_capitata_L.	Cape	CFR	18.33333333	-34.15	162	160	84	55	2392	239	87	152	130	191	191	130	925	152	26	59	422	88	88	422	AT	12	31203
EVH_2437	Erica_brachialis_Salisb.	Cape	CFR	18.35333333	-34.16638889	136	161	84	54	2423	240	86	154	130	190	192	130	892	147	24	59	409	84	85	409	AT	12	31203
EVH_3923	Erica_capitata_L.	Cape	CFR	18.35444444	-34.1575	50	163	86	54	2493	244	87	157	133	194	195	133	834	141	22	61	392	76	78	392	AT	12	31203
EVH_6402	Erica_cyrilliflora_Salisb.	Cape	CFR	18.36666667	-34.16666667	252	158	82	55	2417	236	87	149	128	189	189	128	909	147	25	58	407	88	88	407	AT	12	31203
EVH_6403	Erica_cyrilliflora_Salisb.	Cape	CFR	18.36666667	-34.16666667	252	158	82	55	2417	236	87	149	128	189	189	128	909	147	25	58	407	88	88	407	AT	12	31203
EVH_6404	Erica_cyrilliflora_Salisb.	Cape	CFR	18.36666667	-34.16666667	252	158	82	55	2417	236	87	149	128	189	189	128	909	147	25	58	407	88	88	407	AT	12	31203
EVH_14903	Erica_paludicola_L.Bolus	Cape	CFR	18.36666667	-34.06666667	185	161	93	55	2621	248	80	168	128	194	195	128	1091	174	32	58	489	106	108	489	AT	12	31203
EVH_6393	Erica_cyrilliflora_Salisb.	Cape	CFR	18.37277778	-34.1675	252	158	82	55	2417	236	87	149	128	189	189	128	909	147	25	58	407	88	88	407	AT	12	31203
EVH_6394	Erica_cyrilliflora_Salisb.	Cape	CFR	18.37277778	-34.1675	252	158	82	55	2417	236	87	149	128	189	189	128	909	147	25	58	407	88	88	407	AT	12	31203
EVH_6395	Erica_cyrilliflora_Salisb.	Cape	CFR	18.37277778	-34.1675	252	158	82	55	2417	236	87	149	128	189	189	128	909	147	25	58	407	88	88	407	AT	12	31203
EVH_6396	Erica_cyrilliflora_Salisb.	Cape	CFR	18.37277778	-34.1675	252	158	82	55	2417	236	87	149	128	189	189	128	909	147	25	58	407	88	88	407	AT	12	31203
EVH_6398	Erica_cyrilliflora_Salisb.	Cape	CFR	18.37277778	-34.1675	252	158	82	55	2417	236	87	149	128	189	189	128	909	147	25	58	407	88	88	407	AT	12	31203
EVH_14904	Erica_paludicola_L.Bolus	Cape	CFR	18.37277778	-34.08138889	329	159	88	55	2549	242	82	160	134	191	191	126	1041	163	31	57	464	103	103	456	AT	12	31203
EVH_14908	Erica_paludicola_L.Bolus	Cape	CFR	18.37277778	-34.08111111	329	159	88	55	2549	242	82	160	134	191	191	126	1041	163	31	57	464	103	103	456	AT	12	31203
EVH_14909	Erica_paludicola_L.Bolus	Cape	CFR	18.37277778	-34.08055556	329	159	88	55	2549	242	82	160	134	191	191	126	1041	163	31	57	464	103	103	456	AT	12	31203
EVH_14913	Erica_paludicola_L.Bolus	Cape	CFR	18.37333333	-34.08138889	329	159	88	55	2549	242	82	160	134	191	191	126	1041	163	31	57	464	103	103	456	AT	12	31203
EVH_6409	Erica_cyrilliflora_Salisb.	Cape	CFR	18.37361111	-34.16805556	252	158	82	55	2417	236	87	149	128	189	189	128	909	147	25	58	407	88	88	407	AT	12	31203
EVH_6413	Erica_cyrilliflora_Salisb.	Cape	CFR	18.37416667	-34.16888889	252	158	82	55	2417	236	87	149	128	189	189	128	909	147	25	58	407	88	88	407	AT	12	31203
EVH_6414	Erica_cyrilliflora_Salisb.	Cape	CFR	18.37416667	-34.16888889	252	158	82	55	2417	236	87	149	128	189	189	128	909	147	25	58	407	88	88	407	AT	12	31203
EVH_6415	Erica_cyrilliflora_Salisb.	Cape	CFR	18.37416667	-34.16888889	252	158	82	55	2417	236	87	149	128	189	189	128	909	147	25	58	407	88	88	407	AT	12	31203
EVH_6416	Erica_cyrilliflora_Salisb.	Cape	CFR	18.37416667	-34.16888889	252	158	82	55	2417	236	87	149	128	189	189	128	909	147	25	58	407	88	88	407	AT	12	31203
EVH_14885	Erica_paludicola_L.Bolus	Cape	CFR	18.37416667	-34.08166667	329	159	88	55	2549	242	82	160	134	191	191	126	1041	163	31	57	464	103	103	456	AT	12	31203
EVH_14898	Erica_paludicola_L.Bolus	Cape	CFR	18.37416667	-34.08166667	329	159	88	55	2549	242	82	160	134	191	191	126	1041	163	31	57	464	103	103	456	AT	12	31203
EVH_13322	Erica_marifolia_Sol.	Cape	CFR	18.37416667	-34.05444444	288	161	91	55	2597	245	82	163	135	193	193	128	1087	170	33	57	484	109	109	477	AT	12	31203
EVH_8262	Erica_fairii_Bolus	Cape	CFR	18.37583333	-34.17277778	267	158	82	55	2414	236	87	149	135	189	189	128	906	146	25	57	405	87	87	404	AT	12	31203
EVH_3889	Erica_capitata_L.	Cape	CFR	18.37583333	-34.14916667	246	160	85	55	2496	240	86	154	136	192	192	129	947	152	27	58	423	92	92	423	AT	12	31203
EVH_8280	Erica_fairii_Bolus	Cape	CFR	18.37833333	-34.17361111	267	158	82	55	2414	236	87	149	135	189	189	128	906	146	25	57	405	87	87	404	AT	12	31203
EVH_6397	Erica_cyrilliflora_Salisb.	Cape	CFR	18.37916667	-34.17055556	267	158	82	55	2414	236	87	149	135	189	189	128	906	146	25	57	405	87	87	404	AT	12	31203
EVH_6399	Erica_cyrilliflora_Salisb.	Cape	CFR	18.37916667	-34.17055556	267	158	82	55	2414	236	87	149	135	189	189	128	906	146	25	57	405	87	87	404	AT	12	31203
EVH_6405	Erica_cyrilliflora_Salisb.	Cape	CFR	18.37916667	-34.17055556	267	158	82	55	2414	236	87	149	135	189	189	128	906	146	25	57	405	87	87	404	AT	12	31203
EVH_6424	Erica_cyrilliflora_Salisb.	Cape	CFR	18.38027778	-34.17111111	267	158	82	55	2414	236	87	149	135	189	189	128	906	146	25	57	405	87	87	404	AT	12	31203
EVH_6412	Erica_cyrilliflora_Salisb.	Cape	CFR	18.38055556	-34.16222222	294	158	82	54	2458	237	86	151	134	189	189	127	925	148	26	57	413	89	89	411	AT	12	31203
EVH_8513	Erica_ferrea_P.J.Bergius	Cape	CFR	18.38333333	-34.23333333	11	164	80	54	2397	240	92	148	134	194	195	134	705	121	18	61	333	64	65	333	AT	12	31203
EVH_8895	Erica_fontana_L.Bolus	Cape	CFR	18.38333333	-34.23333333	11	164	80	54	2397	240	92	148	134	194	195	134	705	121	18	61	333	64	65	333	AT	12	31203
EVH_8896	Erica_fontana_L.Bolus	Cape	CFR	18.38333333	-34.23333333	11	164	80	54	2397	240	92	148	134	194	195	134	705	121	18	61	333	64	65	333	AT	12	31203
EVH_22077	Erica_velitaris_Salisb._var._velitaris	Cape	CFR	18.38333333	-34.23333333	11	164	80	54	2397	240	92	148	134	194	195	134	705	121	18	61	333	64	65	333	AT	12	31203
EVH_3945	Erica_capitata_L.	Cape	CFR	18.38333333	-34.14722222	246	160	85	55	2496	240	86	154	136	192	192	129	947	152	27	58	423	92	92	423	AT	12	31203
EVH_894	Erica_amoena_J.C.Wendl.	Cape	CFR	18.38333333	-34.06666667	591	147	83	53	2598	230	75	155	122	180	180	114	1013	154	31	56	450	100	100	436	AT	12	31203
EVH_12525	Erica_limosa_L.Bolus	Cape	CFR	18.38333333	-34.06666667	591	147	83	53	2598	230	75	155	122	180	180	114	1013	154	31	56	450	100	100	436	AT	12	31203
EVH_12519	Erica_limosa_L.Bolus	Cape	CFR	18.38333333	-34.05	685	141	83	53	2583	225	70	155	117	174	174	109	1020	154	32	55	452	102	102	438	AT	12	31203
EVH_4047	Erica_caterviflora_Salisb.	Cape	CFR	18.38333333	-33.96666667	205	162	100	56	2730	254	76	178	134	195	196	127	1237	191	38	56	550	124	127	541	AT	12	31203
EVH_4056	Erica_caterviflora_Salisb.	Cape	CFR	18.38333333	-33.96666667	205	162	100	56	2730	254	76	178	134	195	196	127	1237	191	38	56	550	124	127	541	AT	12	31203
EVH_4066	Erica_caterviflora_Salisb.	Cape	CFR	18.38333333	-33.96666667	205	162	100	56	2730	254	76	178	134	195	196	127	1237	191	38	56	550	124	127	541	AT	12	31203
EVH_16105	Erica_pilulifera_L.	Cape	CFR	18.38333333	-33.96666667	205	162	100	56	2730	254	76	178	134	195	196	127	1237	191	38	56	550	124	127	541	AT	12	31203
EVH_16106	Erica_pilulifera_L.	Cape	CFR	18.38333333	-33.96666667	205	162	100	56	2730	254	76	178	134	195	196	127	1237	191	38	56	550	124	127	541	AT	12	31203
EVH_16108	Erica_pilulifera_L.	Cape	CFR	18.38333333	-33.96666667	205	162	100	56	2730	254	76	178	134	195	196	127	1237	191	38	56	550	124	127	541	AT	12	31203
EVH_16110	Erica_pilulifera_L.	Cape	CFR	18.38333333	-33.96666667	205	162	100	56	2730	254	76	178	134	195	196	127	1237	191	38	56	550	124	127	541	AT	12	31203
EVH_6420	Erica_cyrilliflora_Salisb.	Cape	CFR	18.38388889	-34.16305556	263	159	83	54	2419	238	87	151	136	190	190	129	917	148	25	58	411	88	88	410	AT	12	31203
EVH_19125	Erica_sociorum_L.Bolus	Cape	CFR	18.38555556	-34.07777778	636	144	82	53	2539	226	73	153	120	177	177	113	1013	154	31	56	450	100	100	436	AT	12	31203
EVH_12524	Erica_limosa_L.Bolus	Cape	CFR	18.38583333	-34.06083333	639	144	83	53	2543	227	73	154	120	176	176	112	1016	154	31	56	452	100	100	437	AT	12	31203
EVH_12506	Erica_limosa_L.Bolus	Cape	CFR	18.38666667	-34.06111111	639	144	83	53	2543	227	73	154	120	176	176	112	1016	154	31	56	452	100	100	437	AT	12	31203
EVH_12522	Erica_limosa_L.Bolus	Cape	CFR	18.38833333	-34.06138889	639	144	83	53	2543	227	73	154	120	176	176	112	1016	154	31	56	452	100	100	437	AT	12	31203
EVH_17893	Erica_ribisaria_Guthrie_&_Bolus	Cape	CFR	18.38833333	-34.06138889	639	144	83	53	2543	227	73	154	120	176	176	112	1016	154	31	56	452	100	100	437	AT	12	31203
EVH_12514	Erica_limosa_L.Bolus	Cape	CFR	18.38888889	-34.06138889	639	144	83	53	2543	227	73	154	120	176	176	112	1016	154	31	56	452	100	100	437	AT	12	31203
EVH_12517	Erica_limosa_L.Bolus	Cape	CFR	18.38888889	-34.06138889	639	144	83	53	2543	227	73	154	120	176	176	112	1016	154	31	56	452	100	100	437	AT	12	31203
EVH_12518	Erica_limosa_L.Bolus	Cape	CFR	18.38888889	-34.06138889	639	144	83	53	2543	227	73	154	120	176	176	112	1016	154	31	56	452	100	100	437	AT	12	31203
EVH_13339	Erica_marifolia_Sol.	Cape	CFR	18.38888889	-34.05916667	639	144	83	53	2543	227	73	154	120	176	176	112	1016	154	31	56	452	100	100	437	AT	12	31203
EVH_12521	Erica_limosa_L.Bolus	Cape	CFR	18.38972222	-34.06138889	639	144	83	53	2543	227	73	154	120	176	176	112	1016	154	31	56	452	100	100	437	AT	12	31203
EVH_12526	Erica_limosa_L.Bolus	Cape	CFR	18.38972222	-34.06138889	639	144	83	53	2543	227	73	154	120	176	176	112	1016	154	31	56	452	100	100	437	AT	12	31203
EVH_8277	Erica_fairii_Bolus	Cape	CFR	18.39277778	-34.18472222	301	157	81	54	2407	235	87	148	134	188	188	127	880	142	24	57	394	84	84	391	AT	12	31203
EVH_8279	Erica_fairii_Bolus	Cape	CFR	18.39277778	-34.18472222	301	157	81	54	2407	235	87	148	134	188	188	127	880	142	24	57	394	84	84	391	AT	12	31203
EVH_16112	Erica_pilulifera_L.	Cape	CFR	18.39527778	-33.96972222	751	138	85	53	2700	225	65	160	113	173	173	105	1028	155	32	56	458	101	101	444	AT	12	31203
EVH_16115	Erica_pilulifera_L.	Cape	CFR	18.39527778	-33.96972222	751	138	85	53	2700	225	65	160	113	173	173	105	1028	155	32	56	458	101	101	444	AT	12	31203
EVH_12527	Erica_limosa_L.Bolus	Cape	CFR	18.39583333	-34.07388889	490	153	86	54	2582	236	79	157	128	186	186	121	1018	156	31	56	453	101	101	440	AT	12	31203
EVH_12528	Erica_limosa_L.Bolus	Cape	CFR	18.39583333	-34.07388889	490	153	86	54	2582	236	79	157	128	186	186	121	1018	156	31	56	453	101	101	440	AT	12	31203
EVH_12523	Erica_limosa_L.Bolus	Cape	CFR	18.39611111	-34.07444444	490	153	86	54	2582	236	79	157	128	186	186	121	1018	156	31	56	453	101	101	440	AT	12	31203
EVH_12496	Erica_limosa_L.Bolus	Cape	CFR	18.39611111	-34.07416667	490	153	86	54	2582	236	79	157	128	186	186	121	1018	156	31	56	453	101	101	440	AT	12	31203
EVH_12497	Erica_limosa_L.Bolus	Cape	CFR	18.39611111	-34.07416667	490	153	86	54	2582	236	79	157	128	186	186	121	1018	156	31	56	453	101	101	440	AT	12	31203
EVH_12498	Erica_limosa_L.Bolus	Cape	CFR	18.39611111	-34.07416667	490	153	86	54	2582	236	79	157	128	186	186	121	1018	156	31	56	453	101	101	440	AT	12	31203
EVH_12499	Erica_limosa_L.Bolus	Cape	CFR	18.39611111	-34.07416667	490	153	86	54	2582	236	79	157	128	186	186	121	1018	156	31	56	453	101	101	440	AT	12	31203
EVH_12500	Erica_limosa_L.Bolus	Cape	CFR	18.39611111	-34.07416667	490	153	86	54	2582	236	79	157	128	186	186	121	1018	156	31	56	453	101	101	440	AT	12	31203
EVH_12502	Erica_limosa_L.Bolus	Cape	CFR	18.39611111	-34.07416667	490	153	86	54	2582	236	79	157	128	186	186	121	1018	156	31	56	453	101	101	440	AT	12	31203
EVH_12504	Erica_limosa_L.Bolus	Cape	CFR	18.39611111	-34.07416667	490	153	86	54	2582	236	79	157	128	186	186	121	1018	156	31	56	453	101	101	440	AT	12	31203
EVH_12505	Erica_limosa_L.Bolus	Cape	CFR	18.39611111	-34.07416667	490	153	86	54	2582	236	79	157	128	186	186	121	1018	156	31	56	453	101	101	440	AT	12	31203
EVH_12509	Erica_limosa_L.Bolus	Cape	CFR	18.39611111	-34.07416667	490	153	86	54	2582	236	79	157	128	186	186	121	1018	156	31	56	453	101	101	440	AT	12	31203
EVH_12510	Erica_limosa_L.Bolus	Cape	CFR	18.39611111	-34.07416667	490	153	86	54	2582	236	79	157	128	186	186	121	1018	156	31	56	453	101	101	440	AT	12	31203
EVH_12511	Erica_limosa_L.Bolus	Cape	CFR	18.39611111	-34.07416667	490	153	86	54	2582	236	79	157	128	186	186	121	1018	156	31	56	453	101	101	440	AT	12	31203
EVH_12520	Erica_limosa_L.Bolus	Cape	CFR	18.39638889	-34.065	512	152	85	54	2592	235	78	157	127	185	185	119	1021	156	31	56	454	101	101	440	AT	12	31203
EVH_13321	Erica_marifolia_Sol.	Cape	CFR	18.39638889	-33.98527778	475	155	91	55	2652	242	77	165	129	188	188	121	1048	160	32	56	467	104	104	453	AT	12	31203
EVH_16109	Erica_pilulifera_L.	Cape	CFR	18.3975	-33.97222222	751	138	85	53	2700	225	65	160	113	173	173	105	1028	155	32	56	458	101	101	444	AT	12	31203
EVH_8891	Erica_fontana_L.Bolus	Cape	CFR	18.39833333	-34.23888889	17	164	80	54	2381	239	92	147	134	193	194	134	692	119	17	61	326	62	63	326	AT	12	31203
EVH_8882	Erica_fontana_L.Bolus	Cape	CFR	18.39972222	-34.27527778	47	163	76	53	2305	235	94	141	134	192	192	134	665	115	16	60	312	60	60	312	AT	12	31203
EVH_922	Erica_amoena_J.C.Wendl.	Cape	CFR	18.39972222	-34.27472222	70	163	76	53	2303	235	94	141	134	192	192	134	682	117	17	61	319	62	62	319	AT	12	31203
EVH_8893	Erica_fontana_L.Bolus	Cape	CFR	18.4	-34.28333333	65	162	76	53	2323	235	94	141	133	192	192	133	666	115	16	60	312	61	61	312	AT	12	31203
EVH_15245	Erica_patersonii_Andrews	Cape	CFR	18.4	-34.28333333	65	162	76	53	2323	235	94	141	133	192	192	133	666	115	16	60	312	61	61	312	AT	12	31203
EVH_15246	Erica_patersonii_Andrews	Cape	CFR	18.4	-34.28333333	65	162	76	53	2323	235	94	141	133	192	192	133	666	115	16	60	312	61	61	312	AT	12	31203
EVH_22076	Erica_velitaris_Salisb._var._velitaris	Cape	CFR	18.4	-34.26666667	80	162	76	53	2331	235	94	141	134	192	192	134	680	117	17	60	317	62	62	317	AT	12	31203
EVH_3891	Erica_capitata_L.	Cape	CFR	18.4	-34.21666667	77	162	81	54	2430	239	90	149	132	193	193	132	741	126	19	60	346	69	69	346	AT	12	31203
EVH_3892	Erica_capitata_L.	Cape	CFR	18.4	-34.21666667	77	162	81	54	2430	239	90	149	132	193	193	132	741	126	19	60	346	69	69	346	AT	12	31203
EVH_3946	Erica_capitata_L.	Cape	CFR	18.4	-34.18333333	220	160	83	54	2475	239	87	152	129	191	191	129	869	142	23	58	392	83	83	392	AT	12	31203
EVH_267	Erica_abietina_subsp_diabolis	Cape	CFR	18.4	-33.96666667	884	130	84	52	2710	218	58	160	105	165	165	97	1032	154	33	56	457	103	103	444	AT	12	31203
EVH_4041	Erica_caterviflora_Salisb.	Cape	CFR	18.4	-33.96666667	884	130	84	52	2710	218	58	160	105	165	165	97	1032	154	33	56	457	103	103	444	AT	12	31203
EVH_4058	Erica_caterviflora_Salisb.	Cape	CFR	18.4	-33.96666667	884	130	84	52	2710	218	58	160	105	165	165	97	1032	154	33	56	457	103	103	444	AT	12	31203
EVH_4070	Erica_caterviflora_Salisb.	Cape	CFR	18.4	-33.96666667	884	130	84	52	2710	218	58	160	105	165	165	97	1032	154	33	56	457	103	103	444	AT	12	31203
EVH_4038	Erica_caterviflora_Salisb.	Cape	CFR	18.40166667	-33.97111111	884	130	84	52	2710	218	58	160	105	165	165	97	1032	154	33	56	457	103	103	444	AT	12	31203
EVH_4048	Erica_caterviflora_Salisb.	Cape	CFR	18.40166667	-33.97111111	884	130	84	52	2710	218	58	160	105	165	165	97	1032	154	33	56	457	103	103	444	AT	12	31203
EVH_4057	Erica_caterviflora_Salisb.	Cape	CFR	18.40166667	-33.97111111	884	130	84	52	2710	218	58	160	105	165	165	97	1032	154	33	56	457	103	103	444	AT	12	31203
EVH_4065	Erica_caterviflora_Salisb.	Cape	CFR	18.40166667	-33.97111111	884	130	84	52	2710	218	58	160	105	165	165	97	1032	154	33	56	457	103	103	444	AT	12	31203
EVH_4071	Erica_caterviflora_Salisb.	Cape	CFR	18.40166667	-33.97111111	884	130	84	52	2710	218	58	160	105	165	165	97	1032	154	33	56	457	103	103	444	AT	12	31203
EVH_4072	Erica_caterviflora_Salisb.	Cape	CFR	18.40166667	-33.97111111	884	130	84	52	2710	218	58	160	105	165	165	97	1032	154	33	56	457	103	103	444	AT	12	31203
EVH_4042	Erica_caterviflora_Salisb.	Cape	CFR	18.40333333	-33.95916667	1068	119	82	51	2770	206	47	159	93	154	154	84	1031	152	34	55	452	106	106	441	AT	12	31203
EVH_4043	Erica_caterviflora_Salisb.	Cape	CFR	18.40333333	-33.95916667	1068	119	82	51	2770	206	47	159	93	154	154	84	1031	152	34	55	452	106	106	441	AT	12	31203
EVH_4044	Erica_caterviflora_Salisb.	Cape	CFR	18.40333333	-33.95916667	1068	119	82	51	2770	206	47	159	93	154	154	84	1031	152	34	55	452	106	106	441	AT	12	31203
EVH_4054	Erica_caterviflora_Salisb.	Cape	CFR	18.40333333	-33.95916667	1068	119	82	51	2770	206	47	159	93	154	154	84	1031	152	34	55	452	106	106	441	AT	12	31203
EVH_3933	Erica_capitata_L.	Cape	CFR	18.40527778	-34.21138889	86	162	82	54	2458	240	89	151	132	193	194	132	756	128	19	60	352	69	70	352	AT	12	31203
EVH_8883	Erica_fontana_L.Bolus	Cape	CFR	18.40583333	-34.29055556	40	163	76	54	2257	235	95	140	135	192	192	135	651	113	16	60	306	59	59	306	AT	12	31203
EVH_8259	Erica_fairii_Bolus	Cape	CFR	18.40694444	-34.18888889	290	158	81	54	2430	236	87	149	134	189	189	128	874	141	24	58	391	84	84	389	AT	12	31203
EVH_4037	Erica_caterviflora_Salisb.	Cape	CFR	18.40805556	-33.99944444	518	152	89	53	2705	240	75	165	126	186	186	118	1039	158	32	56	463	103	103	448	AT	12	31203
EVH_4051	Erica_caterviflora_Salisb.	Cape	CFR	18.40805556	-33.99944444	518	152	89	53	2705	240	75	165	126	186	186	118	1039	158	32	56	463	103	103	448	AT	12	31203
EVH_3904	Erica_capitata_L.	Cape	CFR	18.40833333	-34.22583333	109	161	80	54	2409	238	90	148	131	192	192	131	744	126	19	59	345	69	69	345	AT	12	31203
EVH_3893	Erica_capitata_L.	Cape	CFR	18.41083333	-34.22361111	146	161	80	54	2410	237	90	147	131	192	192	131	765	128	20	59	351	72	72	351	AT	12	31203
EVH_3894	Erica_capitata_L.	Cape	CFR	18.41083333	-34.22361111	146	161	80	54	2410	237	90	147	131	192	192	131	765	128	20	59	351	72	72	351	AT	12	31203
EVH_3913	Erica_capitata_L.	Cape	CFR	18.41166667	-34.22388889	146	161	80	54	2410	237	90	147	131	192	192	131	765	128	20	59	351	72	72	351	AT	12	31203
EVH_3914	Erica_capitata_L.	Cape	CFR	18.41166667	-34.22388889	146	161	80	54	2410	237	90	147	131	192	192	131	765	128	20	59	351	72	72	351	AT	12	31203
EVH_3937	Erica_capitata_L.	Cape	CFR	18.41194444	-34.22305556	146	161	80	54	2410	237	90	147	131	192	192	131	765	128	20	59	351	72	72	351	AT	12	31203
EVH_898	Erica_amoena_J.C.Wendl.	Cape	CFR	18.41361111	-34.26861111	95	162	76	53	2330	235	93	142	132	191	191	132	679	116	17	60	316	62	62	316	AT	12	31203
EVH_4064	Erica_caterviflora_Salisb.	Cape	CFR	18.41638889	-33.97583333	755	138	86	53	2702	225	65	160	113	173	173	104	1029	155	32	57	459	101	101	444	AT	12	31203
EVH_3943	Erica_capitata_L.	Cape	CFR	18.41666667	-34.18333333	119	162	85	54	2534	242	86	156	130	194	194	130	816	136	21	59	377	76	76	377	AT	12	31203
EVH_3919	Erica_capitata_L.	Cape	CFR	18.41666667	-34.13333333	18	166	90	53	2684	251	84	167	132	199	200	132	792	135	21	62	376	70	73	376	AT	12	31203
EVH_13323	Erica_marifolia_Sol.	Cape	CFR	18.41666667	-33.98333333	648	145	88	53	2723	233	69	164	119	179	179	110	1034	156	32	56	461	101	101	446	AT	12	31203
EVH_16107	Erica_pilulifera_L.	Cape	CFR	18.41666667	-33.96666667	959	126	84	52	2744	214	54	160	101	161	161	92	1032	153	33	55	455	104	104	382	AT	12	31203
EVH_3948	Erica_capitata_L.	Cape	CFR	18.41722222	-34.18444444	125	162	84	54	2521	242	88	154	131	193	195	131	806	135	21	59	372	75	76	372	AT	12	31203
EVH_13326	Erica_marifolia_Sol.	Cape	CFR	18.4175	-33.98	648	145	88	53	2723	233	69	164	119	179	179	110	1034	156	32	56	461	101	101	446	AT	12	31203
EVH_16113	Erica_pilulifera_L.	Cape	CFR	18.41777778	-33.97	959	126	84	52	2744	214	54	160	101	161	161	92	1032	153	33	55	455	104	104	382	AT	12	31203
EVH_16118	Erica_pilulifera_L.	Cape	CFR	18.41777778	-33.96972222	959	126	84	52	2744	214	54	160	101	161	161	92	1032	153	33	55	455	104	104	382	AT	12	31203
EVH_16119	Erica_pilulifera_L.	Cape	CFR	18.41777778	-33.96972222	959	126	84	52	2744	214	54	160	101	161	161	92	1032	153	33	55	455	104	104	382	AT	12	31203
EVH_8881	Erica_fontana_L.Bolus	Cape	CFR	18.41916667	-34.31138889	84	161	73	53	2234	232	96	136	134	190	190	134	631	109	15	60	294	57	57	294	AT	12	31203
EVH_16120	Erica_pilulifera_L.	Cape	CFR	18.42027778	-33.96472222	1067	119	83	52	2762	207	48	159	94	154	154	85	1031	152	34	55	452	106	106	441	AT	12	31203
EVH_3951	Erica_capitata_L.	Cape	CFR	18.42055556	-34.1875	125	162	84	54	2521	242	88	154	131	193	195	131	806	135	21	59	372	75	76	372	AT	12	31203
EVH_3941	Erica_capitata_L.	Cape	CFR	18.42083333	-34.18833333	125	162	84	54	2521	242	88	154	131	193	195	131	806	135	21	59	372	75	76	372	AT	12	31203
EVH_14902	Erica_paludicola_L.Bolus	Cape	CFR	18.42194444	-34.10222222	139	162	92	54	2700	250	80	170	129	196	197	129	970	158	27	60	444	91	93	444	AT	12	31203
EVH_12515	Erica_limosa_L.Bolus	Cape	CFR	18.42222222	-34.09444444	270	161	90	54	2647	246	82	164	135	195	195	128	1014	160	29	57	452	99	99	448	AT	12	31203
EVH_12516	Erica_limosa_L.Bolus	Cape	CFR	18.42222222	-34.09444444	270	161	90	54	2647	246	82	164	135	195	195	128	1014	160	29	57	452	99	99	448	AT	12	31203
EVH_3915	Erica_capitata_L.	Cape	CFR	18.42222222	-34.08611111	309	160	89	54	2614	246	83	163	135	194	194	128	1021	160	30	57	455	101	101	448	AT	12	31203
EVH_16116	Erica_pilulifera_L.	Cape	CFR	18.42277778	-33.96555556	1067	119	83	52	2762	207	48	159	94	154	154	85	1031	152	34	55	452	106	106	441	AT	12	31203
EVH_16117	Erica_pilulifera_L.	Cape	CFR	18.42277778	-33.96555556	1067	119	83	52	2762	207	48	159	94	154	154	85	1031	152	34	55	452	106	106	441	AT	12	31203
EVH_12508	Erica_limosa_L.Bolus	Cape	CFR	18.42333333	-34.09333333	270	161	90	54	2647	246	82	164	135	195	195	128	1014	160	29	57	452	99	99	448	AT	12	31203
EVH_12512	Erica_limosa_L.Bolus	Cape	CFR	18.42333333	-34.09333333	270	161	90	54	2647	246	82	164	135	195	195	128	1014	160	29	57	452	99	99	448	AT	12	31203
EVH_12513	Erica_limosa_L.Bolus	Cape	CFR	18.42333333	-34.09333333	270	161	90	54	2647	246	82	164	135	195	195	128	1014	160	29	57	452	99	99	448	AT	12	31203
EVH_890	Erica_amoena_J.C.Wendl.	Cape	CFR	18.42361111	-34.09388889	270	161	90	54	2647	246	82	164	135	195	195	128	1014	160	29	57	452	99	99	448	AT	12	31203
EVH_907	Erica_amoena_J.C.Wendl.	Cape	CFR	18.42361111	-34.09388889	270	161	90	54	2647	246	82	164	135	195	195	128	1014	160	29	57	452	99	99	448	AT	12	31203
EVH_13345	Erica_marifolia_Sol.	Cape	CFR	18.42361111	-33.97555556	648	145	88	53	2723	233	69	164	119	179	179	110	1034	156	32	56	461	101	101	446	AT	12	31203
EVH_12495	Erica_limosa_L.Bolus	Cape	CFR	18.42388889	-34.09027778	309	160	89	54	2614	246	83	163	135	194	194	128	1021	160	30	57	455	101	101	448	AT	12	31203
EVH_12501	Erica_limosa_L.Bolus	Cape	CFR	18.42388889	-34.09027778	309	160	89	54	2614	246	83	163	135	194	194	128	1021	160	30	57	455	101	101	448	AT	12	31203
EVH_12503	Erica_limosa_L.Bolus	Cape	CFR	18.42388889	-34.09027778	309	160	89	54	2614	246	83	163	135	194	194	128	1021	160	30	57	455	101	101	448	AT	12	31203
EVH_12507	Erica_limosa_L.Bolus	Cape	CFR	18.42388889	-34.09027778	309	160	89	54	2614	246	83	163	135	194	194	128	1021	160	30	57	455	101	101	448	AT	12	31203
EVH_3955	Erica_capitata_L.	Cape	CFR	18.42444444	-34.23527778	68	163	80	54	2410	239	91	148	133	194	194	133	706	121	18	61	331	65	65	331	AT	12	31203
EVH_3956	Erica_capitata_L.	Cape	CFR	18.42444444	-34.23527778	68	163	80	54	2410	239	91	148	133	194	194	133	706	121	18	61	331	65	65	331	AT	12	31203
EVH_16111	Erica_pilulifera_L.	Cape	CFR	18.42444444	-33.96833333	959	126	84	52	2744	214	54	160	101	161	161	92	1032	153	33	55	455	104	104	382	AT	12	31203
EVH_16114	Erica_pilulifera_L.	Cape	CFR	18.42472222	-33.9675	959	126	84	52	2744	214	54	160	101	161	161	92	1032	153	33	55	455	104	104	382	AT	12	31203
EVH_1152	Erica_annectens_Guthrie_&_Bolus	Cape	CFR	18.425	-34.0925	369	159	87	54	2624	243	82	161	133	192	192	126	999	156	29	57	446	98	98	436	AT	12	31203
EVH_14884	Erica_paludicola_L.Bolus	Cape	CFR	18.42555556	-34.10277778	266	161	90	54	2633	246	82	164	135	194	194	128	996	158	28	57	445	97	97	441	AT	12	31203
EVH_14889	Erica_paludicola_L.Bolus	Cape	CFR	18.42555556	-34.10277778	266	161	90	54	2633	246	82	164	135	194	194	128	996	158	28	57	445	97	97	441	AT	12	31203
EVH_14890	Erica_paludicola_L.Bolus	Cape	CFR	18.42555556	-34.10277778	266	161	90	54	2633	246	82	164	135	194	194	128	996	158	28	57	445	97	97	441	AT	12	31203
EVH_14891	Erica_paludicola_L.Bolus	Cape	CFR	18.42555556	-34.10277778	266	161	90	54	2633	246	82	164	135	194	194	128	996	158	28	57	445	97	97	441	AT	12	31203
EVH_14894	Erica_paludicola_L.Bolus	Cape	CFR	18.42555556	-34.10277778	266	161	90	54	2633	246	82	164	135	194	194	128	996	158	28	57	445	97	97	441	AT	12	31203
EVH_14895	Erica_paludicola_L.Bolus	Cape	CFR	18.42555556	-34.10277778	266	161	90	54	2633	246	82	164	135	194	194	128	996	158	28	57	445	97	97	441	AT	12	31203
EVH_14896	Erica_paludicola_L.Bolus	Cape	CFR	18.42555556	-34.10277778	266	161	90	54	2633	246	82	164	135	194	194	128	996	158	28	57	445	97	97	441	AT	12	31203
EVH_14901	Erica_paludicola_L.Bolus	Cape	CFR	18.42555556	-34.10277778	266	161	90	54	2633	246	82	164	135	194	194	128	996	158	28	57	445	97	97	441	AT	12	31203
EVH_14905	Erica_paludicola_L.Bolus	Cape	CFR	18.42555556	-34.10277778	266	161	90	54	2633	246	82	164	135	194	194	128	996	158	28	57	445	97	97	441	AT	12	31203
EVH_14906	Erica_paludicola_L.Bolus	Cape	CFR	18.42555556	-34.10277778	266	161	90	54	2633	246	82	164	135	194	194	128	996	158	28	57	445	97	97	441	AT	12	31203
EVH_14907	Erica_paludicola_L.Bolus	Cape	CFR	18.42555556	-34.10277778	266	161	90	54	2633	246	82	164	135	194	194	128	996	158	28	57	445	97	97	441	AT	12	31203
EVH_3909	Erica_capitata_L.	Cape	CFR	18.42583333	-34.14611111	177	161	88	54	2632	245	84	161	128	195	195	128	901	147	24	58	409	86	86	409	AT	12	31203
EVH_3911	Erica_capitata_L.	Cape	CFR	18.42583333	-34.14611111	177	161	88	54	2632	245	84	161	128	195	195	128	901	147	24	58	409	86	86	409	AT	12	31203
EVH_3950	Erica_capitata_L.	Cape	CFR	18.42583333	-34.14611111	177	161	88	54	2632	245	84	161	128	195	195	128	901	147	24	58	409	86	86	409	AT	12	31203
EVH_16121	Erica_pilulifera_L.	Cape	CFR	18.4275	-33.96361111	1029	122	84	52	2761	210	50	160	96	157	157	87	1031	153	34	55	453	106	106	441	AT	12	31203
EVH_13315	Erica_marifolia_Sol.	Cape	CFR	18.42861111	-33.97222222	991	124	84	52	2749	212	52	160	99	159	159	89	1030	153	33	56	455	104	104	381	AT	12	31203
EVH_13338	Erica_marifolia_Sol.	Cape	CFR	18.42861111	-33.97194444	991	124	84	52	2749	212	52	160	99	159	159	89	1030	153	33	56	455	104	104	381	AT	12	31203
EVH_21937	Erica_urna-viridis_Bolus	Cape	CFR	18.43138889	-34.09916667	369	159	87	54	2624	243	82	161	133	192	192	126	999	156	29	57	446	98	98	436	AT	12	31203
EVH_21938	Erica_urna-viridis_Bolus	Cape	CFR	18.43138889	-34.09916667	369	159	87	54	2624	243	82	161	133	192	192	126	999	156	29	57	446	98	98	436	AT	12	31203
EVH_8899	Erica_fontana_L.Bolus	Cape	CFR	18.43333333	-34.26666667	82	162	77	53	2351	236	93	143	133	192	192	133	665	114	16	60	310	61	61	310	AT	12	31203
EVH_8900	Erica_fontana_L.Bolus	Cape	CFR	18.43333333	-34.26666667	82	162	77	53	2351	236	93	143	133	192	192	133	665	114	16	60	310	61	61	310	AT	12	31203
EVH_891	Erica_amoena_J.C.Wendl.	Cape	CFR	18.43333333	-34.2	279	158	80	54	2432	236	89	147	135	189	189	128	830	135	22	57	371	79	79	370	AT	12	31203
EVH_10210	Erica_heleogena_T.M.Salter	Cape	CFR	18.43333333	-34.2	279	158	80	54	2432	236	89	147	135	189	189	128	830	135	22	57	371	79	79	370	AT	12	31203
EVH_1156	Erica_annectens_Guthrie_&_Bolus	Cape	CFR	18.43333333	-34.1	266	161	90	54	2633	246	82	164	135	194	194	128	996	158	28	57	445	97	97	441	AT	12	31203
EVH_1157	Erica_annectens_Guthrie_&_Bolus	Cape	CFR	18.43333333	-34.1	266	161	90	54	2633	246	82	164	135	194	194	128	996	158	28	57	445	97	97	441	AT	12	31203
EVH_1158	Erica_annectens_Guthrie_&_Bolus	Cape	CFR	18.43333333	-34.1	266	161	90	54	2633	246	82	164	135	194	194	128	996	158	28	57	445	97	97	441	AT	12	31203
EVH_268	Erica_abietina_subsp_diabolis	Cape	CFR	18.43333333	-33.95	533	152	92	54	2758	242	73	169	125	187	187	117	1042	158	32	57	465	102	102	449	AT	12	31203
EVH_13332	Erica_marifolia_Sol.	Cape	CFR	18.43333333	-33.95	533	152	92	54	2758	242	73	169	125	187	187	117	1042	158	32	57	465	102	102	449	AT	12	31203
EVH_4504	Erica_chartacea_Guthrie_&_Bolus	Cape	CFR	18.43388889	-34.01027778	64	165	100	54	2935	260	76	184	128	202	202	128	992	164	28	62	463	90	94	463	AT	12	31202
EVH_10224	Erica_heleogena_T.M.Salter	Cape	CFR	18.43416667	-34.21361111	309	157	79	54	2416	234	89	145	134	188	188	127	826	133	22	57	369	79	79	366	AT	12	31203
EVH_10195	Erica_heleogena_T.M.Salter	Cape	CFR	18.43555556	-34.21361111	309	157	79	54	2416	234	89	145	134	188	188	127	826	133	22	57	369	79	79	366	AT	12	31203
EVH_21912	Erica_urna-viridis_Bolus	Cape	CFR	18.43611111	-34.10083333	349	159	88	55	2648	243	83	160	133	193	193	126	988	155	28	57	441	96	96	432	AT	12	31203
EVH_1168	Erica_annectens_Guthrie_&_Bolus	Cape	CFR	18.43638889	-34.11722222	276	160	88	54	2650	245	83	162	135	194	194	127	965	153	27	57	431	93	93	427	AT	12	31203
EVH_8887	Erica_fontana_L.Bolus	Cape	CFR	18.43833333	-34.27138889	98	162	77	54	2356	235	93	142	133	192	192	133	667	114	16	60	310	61	61	310	AT	12	31203
EVH_10226	Erica_heleogena_T.M.Salter	Cape	CFR	18.43833333	-34.21694444	329	156	78	53	2428	233	88	145	133	187	187	126	823	132	22	57	368	78	78	364	AT	12	31203
EVH_10227	Erica_heleogena_T.M.Salter	Cape	CFR	18.43833333	-34.21694444	329	156	78	53	2428	233	88	145	133	187	187	126	823	132	22	57	368	78	78	364	AT	12	31203
EVH_235	Erica_abietina_L._subsp._diabolis_E.G.H.Oliv._&_I.M.Oliv.	Cape	CFR	18.43833333	-33.95416667	704	142	89	53	2768	232	66	166	116	177	177	107	1033	155	32	56	460	101	101	445	AT	12	31203
EVH_15266	Erica_patersonii_Andrews	Cape	CFR	18.43916667	-34.31388889	124	160	73	54	2216	230	96	134	133	189	189	133	622	107	15	59	287	57	57	287	AT	12	31203
EVH_10228	Erica_heleogena_T.M.Salter	Cape	CFR	18.43916667	-34.21666667	329	156	78	53	2428	233	88	145	133	187	187	126	823	132	22	57	368	78	78	364	AT	12	31203
EVH_10225	Erica_heleogena_T.M.Salter	Cape	CFR	18.43916667	-34.21638889	309	157	79	54	2416	234	89	145	134	188	188	127	826	133	22	57	369	79	79	366	AT	12	31203
EVH_9826	Erica_gnaphaloides_L.	Cape	CFR	18.44027778	-34.20694444	386	155	79	53	2454	233	86	147	131	186	186	124	874	138	24	57	389	85	85	382	AT	12	31203
EVH_10198	Erica_heleogena_T.M.Salter	Cape	CFR	18.44055556	-34.21694444	329	156	78	53	2428	233	88	145	133	187	187	126	823	132	22	57	368	78	78	364	AT	12	31203
EVH_10201	Erica_heleogena_T.M.Salter	Cape	CFR	18.44055556	-34.21694444	329	156	78	53	2428	233	88	145	133	187	187	126	823	132	22	57	368	78	78	364	AT	12	31203
EVH_10202	Erica_heleogena_T.M.Salter	Cape	CFR	18.44055556	-34.21694444	329	156	78	53	2428	233	88	145	133	187	187	126	823	132	22	57	368	78	78	364	AT	12	31203
EVH_10204	Erica_heleogena_T.M.Salter	Cape	CFR	18.44055556	-34.21694444	329	156	78	53	2428	233	88	145	133	187	187	126	823	132	22	57	368	78	78	364	AT	12	31203
EVH_10205	Erica_heleogena_T.M.Salter	Cape	CFR	18.44055556	-34.21694444	329	156	78	53	2428	233	88	145	133	187	187	126	823	132	22	57	368	78	78	364	AT	12	31203
EVH_10220	Erica_heleogena_T.M.Salter	Cape	CFR	18.44055556	-34.21694444	329	156	78	53	2428	233	88	145	133	187	187	126	823	132	22	57	368	78	78	364	AT	12	31203
EVH_10221	Erica_heleogena_T.M.Salter	Cape	CFR	18.44055556	-34.21694444	329	156	78	53	2428	233	88	145	133	187	187	126	823	132	22	57	368	78	78	364	AT	12	31203
EVH_10222	Erica_heleogena_T.M.Salter	Cape	CFR	18.44055556	-34.21694444	329	156	78	53	2428	233	88	145	133	187	187	126	823	132	22	57	368	78	78	364	AT	12	31203
EVH_10223	Erica_heleogena_T.M.Salter	Cape	CFR	18.44055556	-34.21694444	329	156	78	53	2428	233	88	145	133	187	187	126	823	132	22	57	368	78	78	364	AT	12	31203
EVH_4608	Erica_clavisepala_Guthrie_&_Bolus	Cape	CFR	18.44305556	-34.32638889	86	161	72	53	2231	231	96	135	134	190	190	134	602	104	14	59	280	54	54	280	AT	12	31203
EVH_4609	Erica_clavisepala_Guthrie_&_Bolus	Cape	CFR	18.44305556	-34.32638889	86	161	72	53	2231	231	96	135	134	190	190	134	602	104	14	59	280	54	54	280	AT	12	31203
EVH_13316	Erica_marifolia_Sol.	Cape	CFR	18.44472222	-33.95333333	531	152	93	54	2788	244	73	171	125	188	188	117	1041	158	32	57	465	102	102	449	AT	12	31202
EVH_13317	Erica_marifolia_Sol.	Cape	CFR	18.44472222	-33.95333333	531	152	93	54	2788	244	73	171	125	188	188	117	1041	158	32	57	465	102	102	449	AT	12	31202
EVH_13324	Erica_marifolia_Sol.	Cape	CFR	18.44472222	-33.95333333	531	152	93	54	2788	244	73	171	125	188	188	117	1041	158	32	57	465	102	102	449	AT	12	31202
EVH_13325	Erica_marifolia_Sol.	Cape	CFR	18.44472222	-33.95333333	531	152	93	54	2788	244	73	171	125	188	188	117	1041	158	32	57	465	102	102	449	AT	12	31202
EVH_13327	Erica_marifolia_Sol.	Cape	CFR	18.44472222	-33.95333333	531	152	93	54	2788	244	73	171	125	188	188	117	1041	158	32	57	465	102	102	449	AT	12	31202
EVH_13329	Erica_marifolia_Sol.	Cape	CFR	18.44472222	-33.95333333	531	152	93	54	2788	244	73	171	125	188	188	117	1041	158	32	57	465	102	102	449	AT	12	31202
EVH_13330	Erica_marifolia_Sol.	Cape	CFR	18.44472222	-33.95333333	531	152	93	54	2788	244	73	171	125	188	188	117	1041	158	32	57	465	102	102	449	AT	12	31202
EVH_13331	Erica_marifolia_Sol.	Cape	CFR	18.44472222	-33.95333333	531	152	93	54	2788	244	73	171	125	188	188	117	1041	158	32	57	465	102	102	449	AT	12	31202
EVH_13334	Erica_marifolia_Sol.	Cape	CFR	18.44472222	-33.95333333	531	152	93	54	2788	244	73	171	125	188	188	117	1041	158	32	57	465	102	102	449	AT	12	31202
EVH_13336	Erica_marifolia_Sol.	Cape	CFR	18.44472222	-33.95333333	531	152	93	54	2788	244	73	171	125	188	188	117	1041	158	32	57	465	102	102	449	AT	12	31202
EVH_13346	Erica_marifolia_Sol.	Cape	CFR	18.44472222	-33.95333333	531	152	93	54	2788	244	73	171	125	188	188	117	1041	158	32	57	465	102	102	449	AT	12	31202
EVH_13347	Erica_marifolia_Sol.	Cape	CFR	18.44472222	-33.95333333	531	152	93	54	2788	244	73	171	125	188	188	117	1041	158	32	57	465	102	102	449	AT	12	31202
EVH_17355	Erica_quadrisulcata_L.Bolus	Cape	CFR	18.44527778	-34.21	442	152	78	53	2455	230	84	146	129	184	184	122	889	139	25	56	395	86	86	386	AT	12	31203
EVH_21905	Erica_urna-viridis_Bolus	Cape	CFR	18.4475	-34.10972222	383	158	86	54	2632	242	83	159	132	191	191	124	977	152	28	57	436	96	96	425	AT	12	31203
EVH_8888	Erica_fontana_L.Bolus	Cape	CFR	18.44777778	-34.32472222	116	160	72	53	2239	231	96	135	133	189	189	133	607	105	14	60	282	54	54	282	AT	12	31203
EVH_8889	Erica_fontana_L.Bolus	Cape	CFR	18.44777778	-34.32472222	116	160	72	53	2239	231	96	135	133	189	189	133	607	105	14	60	282	54	54	282	AT	12	31203
EVH_3908	Erica_capitata_L.	Cape	CFR	18.45	-34.31666667	68	162	73	53	2287	233	96	137	134	191	191	134	606	105	14	60	283	54	54	283	AT	12	31203
EVH_1167	Erica_annectens_Guthrie_&_Bolus	Cape	CFR	18.45	-34.2	1	165	84	53	2569	246	89	157	134	197	198	134	684	118	17	61	323	61	63	323	AT	12	31203
EVH_908	Erica_amoena_J.C.Wendl.	Cape	CFR	18.45	-34.1	412	157	87	54	2656	242	81	161	131	190	190	123	987	153	28	56	440	96	96	428	AT	12	31203
EVH_911	Erica_amoena_J.C.Wendl.	Cape	CFR	18.45	-34.1	412	157	87	54	2656	242	81	161	131	190	190	123	987	153	28	56	440	96	96	428	AT	12	31203
EVH_912	Erica_amoena_J.C.Wendl.	Cape	CFR	18.45	-34.1	412	157	87	54	2656	242	81	161	131	190	190	123	987	153	28	56	440	96	96	428	AT	12	31203
EVH_914	Erica_amoena_J.C.Wendl.	Cape	CFR	18.45	-34.1	412	157	87	54	2656	242	81	161	131	190	190	123	987	153	28	56	440	96	96	428	AT	12	31203
EVH_1173	Erica_annectens_Guthrie_&_Bolus	Cape	CFR	18.45	-34.1	412	157	87	54	2656	242	81	161	131	190	190	123	987	153	28	56	440	96	96	428	AT	12	31203
EVH_15248	Erica_patersonii_Andrews	Cape	CFR	18.45083333	-34.2975	196	159	73	54	2250	230	95	135	131	188	188	131	632	108	15	59	289	57	57	289	AT	12	31203
EVH_17360	Erica_quadrisulcata_L.Bolus	Cape	CFR	18.45083333	-34.21583333	256	159	80	54	2439	237	89	148	136	190	190	129	793	130	21	57	356	75	75	355	AT	12	31203
EVH_919	Erica_amoena_J.C.Wendl.	Cape	CFR	18.45277778	-34.25388889	136	161	78	54	2389	236	92	144	132	192	192	132	686	116	17	59	316	64	64	316	AT	12	31203
EVH_910	Erica_amoena_J.C.Wendl.	Cape	CFR	18.45722222	-34.10138889	412	157	87	54	2656	242	81	161	131	190	190	123	987	153	28	56	440	96	96	428	AT	12	31203
EVH_913	Erica_amoena_J.C.Wendl.	Cape	CFR	18.45722222	-34.10138889	412	157	87	54	2656	242	81	161	131	190	190	123	987	153	28	56	440	96	96	428	AT	12	31203
EVH_916	Erica_amoena_J.C.Wendl.	Cape	CFR	18.45722222	-34.10138889	412	157	87	54	2656	242	81	161	131	190	190	123	987	153	28	56	440	96	96	428	AT	12	31203
EVH_1155	Erica_annectens_Guthrie_&_Bolus	Cape	CFR	18.45722222	-34.10138889	412	157	87	54	2656	242	81	161	131	190	190	123	987	153	28	56	440	96	96	428	AT	12	31203
EVH_9196	Erica_genistifolia_Salisb.	Cape	CFR	18.45888889	-34.24388889	560	146	76	52	2459	224	80	144	124	178	178	116	915	140	27	55	405	90	90	392	AT	12	31203
EVH_13320	Erica_marifolia_Sol.	Cape	CFR	18.46027778	-34.10361111	191	162	92	54	2747	250	81	169	128	196	197	128	956	154	26	59	430	91	92	430	AT	12	31203
EVH_13328	Erica_marifolia_Sol.	Cape	CFR	18.46027778	-34.10361111	191	162	92	54	2747	250	81	169	128	196	197	128	956	154	26	59	430	91	92	430	AT	12	31203
EVH_8452	Erica_ferrea_P.J.Bergius	Cape	CFR	18.46194444	-34.05916667	11	167	96	53	2884	259	80	179	131	203	204	131	793	135	21	62	378	70	73	378	AT	12	31202
EVH_8510	Erica_ferrea_P.J.Bergius	Cape	CFR	18.46666667	-33.95	16	171	101	54	3012	266	80	186	132	207	208	132	744	128	20	63	355	64	67	355	AT	12	31202
EVH_8511	Erica_ferrea_P.J.Bergius	Cape	CFR	18.46666667	-33.95	16	171	101	54	3012	266	80	186	132	207	208	132	744	128	20	63	355	64	67	355	AT	12	31202
EVH_1160	Erica_annectens_Guthrie_&_Bolus	Cape	CFR	18.46916667	-34.24305556	247	158	77	53	2396	234	91	143	136	189	189	129	722	119	18	58	324	67	67	324	AT	12	31203
EVH_1166	Erica_annectens_Guthrie_&_Bolus	Cape	CFR	18.46916667	-34.24305556	247	158	77	53	2396	234	91	143	136	189	189	129	722	119	18	58	324	67	67	324	AT	12	31203
EVH_13290	Erica_margaritacea_Sol.	Cape	CFR	18.48194444	-33.97083333	22	170	101	54	3045	265	79	186	130	207	207	130	759	131	20	63	363	65	68	363	AT	12	31202
EVH_8512	Erica_ferrea_P.J.Bergius	Cape	CFR	18.48222222	-33.95555556	21	171	101	54	3010	267	80	187	132	207	208	132	737	127	20	63	352	64	67	352	AT	12	31202
EVH_21656	Erica_turgida_Salisb.	Cape	CFR	18.48333333	-34.01666667	23	168	99	54	2966	262	79	183	130	204	205	130	796	136	21	63	379	69	73	379	AT	12	31202
EVH_13289	Erica_margaritacea_Sol.	Cape	CFR	18.48444444	-33.99777778	24	169	100	53	3024	264	78	186	130	206	206	130	771	132	20	63	367	67	70	367	AT	12	31202
EVH_13288	Erica_margaritacea_Sol.	Cape	CFR	18.48444444	-33.99722222	24	169	100	53	3024	264	78	186	130	206	206	130	771	132	20	63	367	67	70	367	AT	12	31202
EVH_13286	Erica_margaritacea_Sol.	Cape	CFR	18.48472222	-33.99694444	24	169	100	53	3024	264	78	186	130	206	206	130	771	132	20	63	367	67	70	367	AT	12	31202
EVH_13305	Erica_margaritacea_Sol.	Cape	CFR	18.48472222	-33.99694444	24	169	100	53	3024	264	78	186	130	206	206	130	771	132	20	63	367	67	70	367	AT	12	31202
EVH_21647	Erica_turgida_Salisb.	Cape	CFR	18.48472222	-33.99611111	24	169	100	53	3024	264	78	186	130	206	206	130	771	132	20	63	367	67	70	367	AT	12	31202
EVH_21648	Erica_turgida_Salisb.	Cape	CFR	18.48472222	-33.99611111	24	169	100	53	3024	264	78	186	130	206	206	130	771	132	20	63	367	67	70	367	AT	12	31202
EVH_21651	Erica_turgida_Salisb.	Cape	CFR	18.48472222	-33.99611111	24	169	100	53	3024	264	78	186	130	206	206	130	771	132	20	63	367	67	70	367	AT	12	31202
EVH_21652	Erica_turgida_Salisb.	Cape	CFR	18.48472222	-33.99611111	24	169	100	53	3024	264	78	186	130	206	206	130	771	132	20	63	367	67	70	367	AT	12	31202
EVH_13299	Erica_margaritacea_Sol.	Cape	CFR	18.485	-33.99611111	24	169	100	53	3024	264	78	186	130	206	206	130	771	132	20	63	367	67	70	367	AT	12	31202
EVH_21649	Erica_turgida_Salisb.	Cape	CFR	18.48611111	-33.99166667	24	169	100	53	3024	264	78	186	130	206	206	130	771	132	20	63	367	67	70	367	AT	12	31202
EVH_3901	Erica_capitata_L.	Cape	CFR	18.48638889	-33.94833333	7	172	101	53	3055	268	80	188	132	209	210	132	690	120	18	64	331	59	62	331	AT	12	31202
EVH_3940	Erica_capitata_L.	Cape	CFR	18.48638889	-33.94833333	7	172	101	53	3055	268	80	188	132	209	210	132	690	120	18	64	331	59	62	331	AT	12	31202
EVH_13300	Erica_margaritacea_Sol.	Cape	CFR	18.4875	-33.99944444	24	169	100	53	3024	264	78	186	130	206	206	130	771	132	20	63	367	67	70	367	AT	12	31202
EVH_12073	Erica_lasciva_Salisb.	Cape	CFR	18.48777778	-34.00083333	27	169	100	53	3002	264	78	186	130	206	206	130	784	134	20	63	373	68	71	373	AT	12	31202
EVH_21653	Erica_turgida_Salisb.	Cape	CFR	18.48777778	-33.99333333	24	169	100	53	3024	264	78	186	130	206	206	130	771	132	20	63	367	67	70	367	AT	12	31202
EVH_21654	Erica_turgida_Salisb.	Cape	CFR	18.48944444	-34.01777778	21	168	99	54	2984	262	79	183	130	205	205	130	776	133	20	63	370	67	71	370	AT	12	31202
EVH_21657	Erica_turgida_Salisb.	Cape	CFR	18.48944444	-34.01777778	21	168	99	54	2984	262	79	183	130	205	205	130	776	133	20	63	370	67	71	370	AT	12	31202
EVH_13275	Erica_margaritacea_Sol.	Cape	CFR	18.49055556	-33.98416667	24	170	100	53	3059	265	78	187	130	207	208	130	765	131	20	64	365	66	69	365	AT	12	31202
EVH_8447	Erica_ferrea_P.J.Bergius	Cape	CFR	18.49222222	-33.54166667	212	161	116	56	3143	267	63	204	126	198	198	119	547	84	13	56	246	56	56	237	AT	12	31202
EVH_8448	Erica_ferrea_P.J.Bergius	Cape	CFR	18.49222222	-33.54166667	212	161	116	56	3143	267	63	204	126	198	198	119	547	84	13	56	246	56	56	237	AT	12	31202
EVH_8490	Erica_ferrea_P.J.Bergius	Cape	CFR	18.49222222	-33.54166667	212	161	116	56	3143	267	63	204	126	198	198	119	547	84	13	56	246	56	56	237	AT	12	31202
EVH_8523	Erica_ferrea_P.J.Bergius	Cape	CFR	18.51666667	-33.85	14	168	107	54	3163	270	73	197	127	207	207	127	628	108	17	63	297	54	57	297	AT	12	31202
EVH_8498	Erica_ferrea_P.J.Bergius	Cape	CFR	18.51666667	-33.51666667	313	160	115	56	3230	269	64	205	126	198	199	117	626	96	15	57	283	60	61	275	AT	12	31202
EVH_13169	Erica_malmesburiensis_E.G.H.Oliv.	Cape	CFR	18.51916667	-33.50777778	335	160	114	55	3221	269	64	205	126	199	199	118	635	98	15	59	288	60	60	280	AT	12	31202
EVH_13170	Erica_malmesburiensis_E.G.H.Oliv.	Cape	CFR	18.51916667	-33.50777778	335	160	114	55	3221	269	64	205	126	199	199	118	635	98	15	59	288	60	60	280	AT	12	31202
EVH_8474	Erica_ferrea_P.J.Bergius	Cape	CFR	18.51972222	-33.53277778	244	162	117	56	3206	270	64	206	127	201	201	119	566	87	14	57	256	56	56	248	AT	12	31202
EVH_8475	Erica_ferrea_P.J.Bergius	Cape	CFR	18.53138889	-33.86027778	18	168	107	54	3171	270	72	198	127	207	207	127	630	108	17	63	297	54	57	297	AT	12	31202
EVH_8487	Erica_ferrea_P.J.Bergius	Cape	CFR	18.53333333	-33.7	149	163	115	56	3166	269	65	204	129	201	201	121	651	103	17	57	295	64	65	288	AT	12	31202
EVH_8480	Erica_ferrea_P.J.Bergius	Cape	CFR	18.54277778	-33.71277778	191	162	116	56	3150	270	64	206	129	200	201	121	698	109	19	57	315	69	70	307	AT	12	31202
EVH_7591	Erica_dregei_E.G.H.Oliv.	Cape	CFR	18.55722222	-32.68555556	263	168	131	57	3586	290	61	229	128	211	211	121	378	64	9	62	176	32	34	176	AT	12	31203
EVH_11041	Erica_inaequalis_(N.E.Br.)_E.G.H.Oliv.	Cape	CFR	18.56527778	-33.2075	94	179	118	53	3730	296	76	220	138	223	224	130	358	57	9	62	164	29	32	164	AT	12	31202
EVH_16193	Erica_piquetbergensis_(N.E.Br.)_E.G.H.Oliv.	Cape	CFR	18.57388889	-32.72333333	902	138	113	56	3260	248	48	200	97	178	178	97	669	113	18	62	312	62	62	312	AT	12	31203
EVH_3944	Erica_capitata_L.	Cape	CFR	18.58444444	-33.52	106	168	119	55	3336	279	66	213	131	207	208	123	468	74	11	58	213	43	45	210	AT	12	31202
EVH_8509	Erica_ferrea_P.J.Bergius	Cape	CFR	18.58805556	-33.49638889	108	168	119	55	3369	281	67	214	131	208	209	124	454	72	11	60	208	41	43	204	AT	12	31202
EVH_13172	Erica_malmesburiensis_E.G.H.Oliv.	Cape	CFR	18.58972222	-33.49583333	108	168	119	55	3369	281	67	214	131	208	209	124	454	72	11	60	208	41	43	204	AT	12	31202
EVH_13165	Erica_malmesburiensis_E.G.H.Oliv.	Cape	CFR	18.59444444	-33.43777778	122	170	119	55	3427	283	68	215	132	210	211	125	438	69	11	60	200	39	41	198	AT	12	31202
EVH_8497	Erica_ferrea_P.J.Bergius	Cape	CFR	18.6	-33.43333333	169	169	119	55	3478	284	68	216	131	210	211	124	463	73	11	60	212	40	42	210	AT	12	31202
EVH_8507	Erica_ferrea_P.J.Bergius	Cape	CFR	18.6	-33.41666667	199	168	119	55	3503	283	67	216	131	210	211	122	481	76	12	59	220	42	45	217	AT	12	31202
EVH_8506	Erica_ferrea_P.J.Bergius	Cape	CFR	18.60111111	-33.41972222	199	168	119	55	3503	283	67	216	131	210	211	122	481	76	12	59	220	42	45	217	AT	12	31202
EVH_15034	Erica_parviflora_L.	Cape	CFR	18.625	-32.375	222	176	145	58	3823	307	58	249	133	222	222	126	300	54	6	64	146	23	23	142	AT	12	31202
EVH_16195	Erica_piquetbergensis_(N.E.Br.)_E.G.H.Oliv.	Cape	CFR	18.63444444	-32.8025	542	157	124	56	3571	275	55	220	110	200	200	110	554	93	14	62	259	48	51	259	AT	12	31203
EVH_16196	Erica_piquetbergensis_(N.E.Br.)_E.G.H.Oliv.	Cape	CFR	18.63444444	-32.8025	542	157	124	56	3571	275	55	220	110	200	200	110	554	93	14	62	259	48	51	259	AT	12	31203
EVH_16197	Erica_piquetbergensis_(N.E.Br.)_E.G.H.Oliv.	Cape	CFR	18.63444444	-32.8025	542	157	124	56	3571	275	55	220	110	200	200	110	554	93	14	62	259	48	51	259	AT	12	31203
EVH_16198	Erica_piquetbergensis_(N.E.Br.)_E.G.H.Oliv.	Cape	CFR	18.63444444	-32.8025	542	157	124	56	3571	275	55	220	110	200	200	110	554	93	14	62	259	48	51	259	AT	12	31203
EVH_16199	Erica_piquetbergensis_(N.E.Br.)_E.G.H.Oliv.	Cape	CFR	18.67027778	-32.72527778	737	149	120	56	3501	265	52	213	104	191	191	104	626	107	16	63	295	56	56	295	AT	12	31203
EVH_11042	Erica_inaequalis_(N.E.Br.)_E.G.H.Oliv.	Cape	CFR	18.67805556	-33.08694444	123	179	126	53	3949	303	69	234	135	226	226	127	382	61	9	62	175	31	34	175	AT	12	31202
EVH_8502	Erica_ferrea_P.J.Bergius	Cape	CFR	18.7225	-34.02277778	17	168	105	53	3250	269	73	196	126	208	208	126	625	104	14	61	287	53	53	287	AT	12	31202
EVH_8520	Erica_ferrea_P.J.Bergius	Cape	CFR	18.7225	-34.02277778	17	168	105	53	3250	269	73	196	126	208	208	126	625	104	14	61	287	53	53	287	AT	12	31202
EVH_8504	Erica_ferrea_P.J.Bergius	Cape	CFR	18.73305556	-33.99416667	34	168	108	54	3331	271	71	200	125	209	209	125	640	106	15	61	293	55	55	293	AT	12	31202
EVH_8521	Erica_ferrea_P.J.Bergius	Cape	CFR	18.73305556	-33.99416667	34	168	108	54	3331	271	71	200	125	209	209	125	640	106	15	61	293	55	55	293	AT	12	31202
EVH_8524	Erica_ferrea_P.J.Bergius	Cape	CFR	18.73333333	-33.88333333	97	166	115	55	3350	275	68	207	130	207	207	122	675	113	16	61	310	57	57	309	AT	12	31202
EVH_2378	Erica_bolusiae_Salter	Cape	CFR	18.76666667	-33.83333333	142	166	118	55	3425	280	66	214	129	208	208	122	703	117	17	61	323	60	63	320	AT	12	31202
EVH_2390	Erica_bolusiae_Salter	Cape	CFR	18.76666667	-33.83333333	142	166	118	55	3425	280	66	214	129	208	208	122	703	117	17	61	323	60	63	320	AT	12	31202
EVH_2383	Erica_bolusiae_Salter	Cape	CFR	18.77722222	-33.83583333	151	165	119	55	3409	280	67	213	130	207	208	122	717	119	17	61	329	61	65	326	AT	12	31202
EVH_2384	Erica_bolusiae_Salter	Cape	CFR	18.77722222	-33.83583333	151	165	119	55	3409	280	67	213	130	207	208	122	717	119	17	61	329	61	65	326	AT	12	31202
EVH_2391	Erica_bolusiae_Salter	Cape	CFR	18.77722222	-33.83583333	151	165	119	55	3409	280	67	213	130	207	208	122	717	119	17	61	329	61	65	326	AT	12	31202
EVH_2392	Erica_bolusiae_Salter	Cape	CFR	18.77722222	-33.83583333	151	165	119	55	3409	280	67	213	130	207	208	122	717	119	17	61	329	61	65	326	AT	12	31202
EVH_2393	Erica_bolusiae_Salter	Cape	CFR	18.77722222	-33.83583333	151	165	119	55	3409	280	67	213	130	207	208	122	717	119	17	61	329	61	65	326	AT	12	31202
EVH_2395	Erica_bolusiae_Salter	Cape	CFR	18.77722222	-33.83583333	151	165	119	55	3409	280	67	213	130	207	208	122	717	119	17	61	329	61	65	326	AT	12	31202
EVH_2396	Erica_bolusiae_Salter	Cape	CFR	18.77722222	-33.83583333	151	165	119	55	3409	280	67	213	130	207	208	122	717	119	17	61	329	61	65	326	AT	12	31202
EVH_10303	Erica_hippurus_Compton	Cape	CFR	18.80444444	-33.60388889	513	157	120	54	3575	276	57	219	121	203	203	112	918	143	24	62	425	80	80	415	AT	12	31202
EVH_10304	Erica_hippurus_Compton	Cape	CFR	18.80444444	-33.60388889	513	157	120	54	3575	276	57	219	121	203	203	112	918	143	24	62	425	80	80	415	AT	12	31202
EVH_21266	Erica_totta_Thunb.	Cape	CFR	18.81694444	-33.58611111	582	154	119	54	3566	272	54	218	117	199	199	109	943	147	25	62	437	81	81	428	AT	12	31202
EVH_2449	Erica_brachialis_Salisb.	Cape	CFR	18.82222222	-34.29055556	1	165	87	52	2853	250	83	167	129	201	201	129	616	97	15	57	272	57	57	272	AT	12	31203
EVH_10892	Erica_imbricata_L.	Cape	CFR	18.83361111	-33.76638889	119	170	123	54	3649	289	64	225	131	214	214	123	695	118	16	64	325	56	56	321	AT	12	31202
EVH_13972	Erica_muscosa_(Aiton)_E.G.H.Oliv.	Cape	CFR	18.83361111	-33.76638889	119	170	123	54	3649	289	64	225	131	214	214	123	695	118	16	64	325	56	56	321	AT	12	31202
EVH_17289	Erica_quadrangularis_Salisb.	Cape	CFR	18.83361111	-33.76638889	119	170	123	54	3649	289	64	225	131	214	214	123	695	118	16	64	325	56	56	321	AT	12	31202
EVH_4348	Erica_cerinthoides_L._var._cerinthoides	Cape	CFR	18.86027778	-34.04972222	430	156	103	52	3367	265	68	197	123	199	201	116	1051	167	29	58	469	97	99	448	AT	12	31203
EVH_18775	Erica_setacea_Andrews	Cape	CFR	18.86027778	-34.04972222	430	156	103	52	3367	265	68	197	123	199	201	116	1051	167	29	58	469	97	99	448	AT	12	31203
EVH_17989	Erica_riparia_H.A.Baker	Cape	CFR	18.86555556	-34.36555556	20	162	82	51	2723	244	86	158	129	198	198	129	616	96	16	55	269	58	58	269	AT	12	31203
EVH_15244	Erica_patersonii_Andrews	Cape	CFR	18.86611111	-34.36	20	162	82	51	2723	244	86	158	129	198	198	129	616	96	16	55	269	58	58	269	AT	12	31203
EVH_14070	Erica_nana_Salisb.	Cape	CFR	18.86666667	-34.25	187	156	90	51	3105	250	74	176	125	196	196	119	799	121	21	57	347	76	76	340	AT	12	31203
EVH_14079	Erica_nana_Salisb.	Cape	CFR	18.86666667	-34.25	187	156	90	51	3105	250	74	176	125	196	196	119	799	121	21	57	347	76	76	340	AT	12	31203
EVH_14082	Erica_nana_Salisb.	Cape	CFR	18.86666667	-34.25	187	156	90	51	3105	250	74	176	125	196	196	119	799	121	21	57	347	76	76	340	AT	12	31203
EVH_14076	Erica_nana_Salisb.	Cape	CFR	18.87222222	-34.265	527	145	86	50	2966	239	70	169	116	183	184	110	969	152	29	56	421	99	100	403	AT	12	31203
EVH_11703	Erica_krugeri_E.G.H.Oliv.	Cape	CFR	18.875	-34.125	33	165	104	52	3309	268	70	198	130	207	207	123	701	106	16	59	309	61	61	308	AT	12	31202
EVH_16024	Erica_pillansii_Bolus_subsp._pillansii	Cape	CFR	18.87611111	-34.33833333	549	142	81	50	2776	230	71	159	116	178	178	109	929	142	28	54	399	97	98	385	AT	12	31203
EVH_12785	Erica_lowryensis_Bolus_var._lowryensis	Cape	CFR	18.88333333	-34.33333333	395	148	82	50	2897	237	75	162	120	186	186	113	881	136	25	55	380	89	89	365	AT	12	31203
EVH_12799	Erica_lowryensis_Bolus_var._lowryensis	Cape	CFR	18.89555556	-34.23083333	1036	120	86	53	2693	211	49	162	96	155	155	88	1005	150	35	53	429	108	108	369	AT	12	31203
EVH_12791	Erica_lowryensis_Bolus_var._lowryensis	Cape	CFR	18.8975	-34.34472222	606	140	81	51	2750	227	70	157	114	176	176	107	940	143	30	54	403	100	100	390	AT	12	31203
EVH_12802	Erica_lowryensis_Bolus_var._lowryensis	Cape	CFR	18.89888889	-34.22694444	1036	120	86	53	2693	211	49	162	96	155	155	88	1005	150	35	53	429	108	108	369	AT	12	31203
EVH_12803	Erica_lowryensis_Bolus_var._lowryensis	Cape	CFR	18.89888889	-34.22694444	1036	120	86	53	2693	211	49	162	96	155	155	88	1005	150	35	53	429	108	108	369	AT	12	31203
EVH_8542	Erica_pillansii_subsp_fervida	Cape	CFR	18.89972222	-34.31333333	506	145	83	50	2890	235	72	163	117	182	183	110	936	145	28	54	404	96	98	388	AT	12	31203
EVH_12782	Erica_lowryensis_Bolus_var._lowryensis	Cape	CFR	18.9	-34.33333333	438	146	83	51	2882	235	73	162	118	184	184	111	903	139	27	54	388	92	92	374	AT	12	31203
EVH_16053	Erica_pillansii_Bolus_subsp._pillansii	Cape	CFR	18.9	-34.3	426	147	84	50	2950	238	72	166	118	185	185	112	918	143	27	55	396	93	93	380	AT	12	31203
EVH_22018	Erica_vallis-aranearum_E.G.H.Oliv.	Cape	CFR	18.9	-34.21666667	961	125	87	53	2772	216	52	164	99	161	161	91	1007	152	35	54	432	106	106	423	AT	12	31203
EVH_22024	Erica_vallis-aranearum_E.G.H.Oliv.	Cape	CFR	18.9	-34.21666667	961	125	87	53	2772	216	52	164	99	161	161	91	1007	152	35	54	432	106	106	423	AT	12	31203
EVH_22032	Erica_vallis-aranearum_E.G.H.Oliv.	Cape	CFR	18.9	-34.21666667	961	125	87	53	2772	216	52	164	99	161	161	91	1007	152	35	54	432	106	106	423	AT	12	31203
EVH_22033	Erica_vallis-aranearum_E.G.H.Oliv.	Cape	CFR	18.9	-34.21666667	961	125	87	53	2772	216	52	164	99	161	161	91	1007	152	35	54	432	106	106	423	AT	12	31203
EVH_22038	Erica_vallis-aranearum_E.G.H.Oliv.	Cape	CFR	18.9	-34.21666667	961	125	87	53	2772	216	52	164	99	161	161	91	1007	152	35	54	432	106	106	423	AT	12	31203
EVH_16070	Erica_pillansii_Bolus_subsp._pillansii	Cape	CFR	18.90027778	-34.31277778	484	145	84	51	2874	235	72	163	117	182	182	111	931	144	28	55	401	95	98	386	AT	12	31203
EVH_16054	Erica_pillansii_Bolus_subsp._pillansii	Cape	CFR	18.90027778	-34.31194444	484	145	84	51	2874	235	72	163	117	182	182	111	931	144	28	55	401	95	98	386	AT	12	31203
EVH_16065	Erica_pillansii_Bolus_subsp._pillansii	Cape	CFR	18.90027778	-34.31194444	484	145	84	51	2874	235	72	163	117	182	182	111	931	144	28	55	401	95	98	386	AT	12	31203
EVH_16066	Erica_pillansii_Bolus_subsp._pillansii	Cape	CFR	18.90027778	-34.31194444	484	145	84	51	2874	235	72	163	117	182	182	111	931	144	28	55	401	95	98	386	AT	12	31203
EVH_8541	Erica_pillansii_subsp_fervida	Cape	CFR	18.90083333	-34.31361111	484	145	84	51	2874	235	72	163	117	182	182	111	931	144	28	55	401	95	98	386	AT	12	31203
EVH_8841	Erica_foliacea_Andrews	Cape	CFR	18.90333333	-34.31527778	484	145	84	51	2874	235	72	163	117	182	182	111	931	144	28	55	401	95	98	386	AT	12	31203
EVH_12798	Erica_lowryensis_Bolus_var._lowryensis	Cape	CFR	18.91666667	-34.33333333	512	144	83	51	2857	233	71	162	116	181	181	109	928	142	29	54	398	97	99	385	AT	12	31203
EVH_16067	Erica_pillansii_Bolus_subsp._pillansii	Cape	CFR	18.91666667	-34.31666667	711	135	83	52	2739	224	65	159	110	171	171	103	969	147	32	54	415	103	103	403	AT	12	31203
EVH_11665	Erica_kogelbergensis_E.G.H.Oliv.	Cape	CFR	18.91666667	-34.23333333	544	145	90	52	3004	241	68	173	116	183	184	109	994	156	30	56	432	101	102	416	AT	12	31203
EVH_10688	Erica_humidicola_E.G.H.Oliv.	Cape	CFR	18.91777778	-34.26694444	192	154	90	51	3068	247	71	176	122	194	194	116	810	120	22	56	348	77	77	345	AT	12	31203
EVH_10692	Erica_humidicola_E.G.H.Oliv.	Cape	CFR	18.91777778	-34.26694444	192	154	90	51	3068	247	71	176	122	194	194	116	810	120	22	56	348	77	77	345	AT	12	31203
EVH_10693	Erica_humidicola_E.G.H.Oliv.	Cape	CFR	18.91777778	-34.26694444	192	154	90	51	3068	247	71	176	122	194	194	116	810	120	22	56	348	77	77	345	AT	12	31203
EVH_10694	Erica_humidicola_E.G.H.Oliv.	Cape	CFR	18.91777778	-34.26694444	192	154	90	51	3068	247	71	176	122	194	194	116	810	120	22	56	348	77	77	345	AT	12	31203
EVH_16026	Erica_pillansii_Bolus_subsp._pillansii	Cape	CFR	18.92	-34.32916667	512	144	83	51	2857	233	71	162	116	181	181	109	928	142	29	54	398	97	99	385	AT	12	31203
EVH_16063	Erica_pillansii_Bolus_subsp._pillansii	Cape	CFR	18.92833333	-34.33194444	690	136	83	51	2762	225	65	160	110	172	172	103	963	146	32	53	412	103	103	400	AT	12	31203
EVH_20863	Erica_tenuifolia_L.	Cape	CFR	18.92944444	-34.34388889	63	160	85	52	2799	244	81	163	125	196	196	125	663	100	18	54	286	64	64	286	AT	12	31203
EVH_3039	Erica_caffra_L.	Cape	CFR	18.93333333	-34.28333333	215	153	89	51	3046	245	71	174	122	192	192	115	828	123	23	55	355	80	80	351	AT	12	31203
EVH_14063	Erica_nana_Salisb.	Cape	CFR	18.93333333	-34.13333333	249	154	102	51	3422	259	62	197	118	197	197	111	962	147	25	58	420	87	87	414	AT	12	31203
EVH_12781	Erica_lowryensis_Bolus_var._lowryensis	Cape	CFR	18.93416667	-34.34305556	376	147	83	50	2871	236	73	163	119	184	184	112	872	132	26	54	373	89	89	363	AT	12	31203
EVH_236	Erica_abietina_L._subsp._perfoliosa_E.G.H.Oliv._&_I.M.Oliv.	Cape	CFR	18.93611111	-33.97222222	272	162	116	54	3511	278	64	214	125	206	208	119	994	152	25	60	446	85	90	438	AT	12	31203
EVH_12989	Erica_macowanii_Cufino_subsp._macowanii	Cape	CFR	18.94305556	-34.19555556	590	143	92	52	3015	241	65	176	114	183	183	107	1013	159	32	56	441	103	103	426	AT	12	31203
EVH_2904	Erica_cabernetea_E.G.H.Oliv.	Cape	CFR	18.95	-34.25	256	151	92	51	3138	246	67	179	118	191	191	112	886	133	25	56	380	86	86	376	AT	12	31203
EVH_237	Erica_abietina_L._subsp._perfoliosa_E.G.H.Oliv._&_I.M.Oliv.	Cape	CFR	18.95472222	-33.98472222	315	160	114	53	3489	276	63	213	124	204	206	117	1029	155	27	59	460	90	95	451	AT	12	31203
EVH_12800	Erica_lowryensis_Bolus_var._lowryensis	Cape	CFR	18.95833333	-34.35138889	151	156	84	51	2827	241	77	164	121	192	192	121	728	108	21	54	310	72	72	310	AT	12	31203
EVH_2901	Erica_cabernetea_E.G.H.Oliv.	Cape	CFR	18.96305556	-34.25138889	264	150	92	51	3136	246	66	180	118	191	191	111	893	133	25	55	382	86	86	379	AT	12	31203
EVH_2905	Erica_cabernetea_E.G.H.Oliv.	Cape	CFR	18.96305556	-34.25138889	264	150	92	51	3136	246	66	180	118	191	191	111	893	133	25	55	382	86	86	379	AT	12	31203
EVH_2902	Erica_cabernetea_E.G.H.Oliv.	Cape	CFR	18.96305556	-34.25138889	264	150	92	51	3136	246	66	180	118	191	191	111	893	133	25	55	382	86	86	379	AT	12	31203
EVH_2903	Erica_cabernetea_E.G.H.Oliv.	Cape	CFR	18.96305556	-34.25138889	264	150	92	51	3136	246	66	180	118	191	191	111	893	133	25	55	382	86	86	379	AT	12	31203
EVH_16074	Erica_pillansii_Bolus_subsp._pillansii	Cape	CFR	18.96666667	-34.3	440	146	87	51	2941	237	69	168	116	183	183	110	926	141	28	54	396	94	94	386	AT	12	31203
EVH_8248	Erica_extrusa_Compton	Cape	CFR	18.96666667	-34.24722222	217	152	94	51	3135	247	66	181	112	192	192	112	863	127	24	56	369	83	83	369	AT	12	31203
EVH_12789	Erica_lowryensis_Bolus_var._lowryensis	Cape	CFR	18.96666667	-34.06694444	1246	111	93	54	2837	207	35	172	85	148	148	76	971	145	34	53	414	106	106	409	AT	12	31203
EVH_3078	Erica_caffra_L.	Cape	CFR	18.96666667	-33.98333333	581	149	107	53	3264	259	60	199	117	193	193	109	1068	169	32	59	479	99	99	466	AT	12	31203
EVH_13154	Erica_magistrati_E.G.H.Oliv.	Cape	CFR	18.96833333	-34.07333333	1246	111	93	54	2837	207	35	172	85	148	148	76	971	145	34	53	414	106	106	409	AT	12	31203
EVH_16048	Erica_pillansii_Bolus_subsp._pillansii	Cape	CFR	18.97138889	-34.31611111	248	151	87	51	2966	241	71	170	121	189	189	114	830	121	24	54	352	82	82	351	AT	12	31203
EVH_16029	Erica_pillansii_Bolus_subsp._pillansii	Cape	CFR	18.97222222	-34.31472222	248	151	87	51	2966	241	71	170	121	189	189	114	830	121	24	54	352	82	82	351	AT	12	31203
EVH_16064	Erica_pillansii_Bolus_subsp._pillansii	Cape	CFR	18.97222222	-34.31472222	248	151	87	51	2966	241	71	170	121	189	189	114	830	121	24	54	352	82	82	351	AT	12	31203
EVH_8249	Erica_extrusa_Compton	Cape	CFR	18.97222222	-34.25111111	255	150	92	51	3143	246	66	180	118	191	191	111	888	131	25	55	378	86	86	377	AT	12	31203
EVH_2906	Erica_cabernetea_E.G.H.Oliv.	Cape	CFR	18.97222222	-34.24861111	217	152	94	51	3135	247	66	181	112	192	192	112	863	127	24	56	369	83	83	369	AT	12	31203
EVH_932	Erica_amphigena_Guthrie_&_Bolus	Cape	CFR	18.975	-34.25	236	151	93	51	3129	246	65	181	118	191	191	112	873	128	25	55	372	85	85	372	AT	12	31203
EVH_931	Erica_amphigena_Guthrie_&_Bolus	Cape	CFR	18.975	-34.25	236	151	93	51	3129	246	65	181	118	191	191	112	873	128	25	55	372	85	85	372	AT	12	31203
EVH_16071	Erica_pillansii_Bolus_subsp._pillansii	Cape	CFR	18.98416667	-34.32111111	128	156	88	51	2904	244	73	171	119	193	193	119	733	108	21	53	313	72	72	313	AT	12	31203
EVH_16068	Erica_pillansii_Bolus_subsp._pillansii	Cape	CFR	18.99305556	-34.32888889	57	160	88	52	2864	246	78	168	123	196	196	123	668	100	19	54	287	65	65	287	AT	12	31203
EVH_16069	Erica_pillansii_Bolus_subsp._pillansii	Cape	CFR	19.01666667	-34.31666667	295	148	88	51	2917	238	68	170	118	185	185	112	852	123	26	53	358	86	86	358	AT	12	31203
EVH_16051	Erica_pillansii_Bolus_subsp._pillansii	Cape	CFR	19.01888889	-34.33166667	206	152	88	51	2916	241	70	171	115	189	189	115	787	114	24	53	333	80	80	333	AT	12	31202
EVH_16052	Erica_pillansii_Bolus_subsp._pillansii	Cape	CFR	19.01888889	-34.33166667	206	152	88	51	2916	241	70	171	115	189	189	115	787	114	24	53	333	80	80	333	AT	12	31202
EVH_4633	Erica_coarctata_J.C.Wendl.	Cape	CFR	19.02055556	-33.18472222	143	175	137	52	4359	312	52	260	127	229	229	119	543	92	10	63	250	47	47	242	AT	12	31202
EVH_16086	Erica_pilosiflora_E.G.H.Oliv._subsp._pilosiflora	Cape	CFR	19.02444444	-34.23694444	200	151	96	51	3149	248	63	185	112	192	192	112	854	127	24	54	367	83	83	367	AT	12	31202
EVH_16087	Erica_pilosiflora_E.G.H.Oliv._subsp._pilosiflora	Cape	CFR	19.02444444	-34.23694444	200	151	96	51	3149	248	63	185	112	192	192	112	854	127	24	54	367	83	83	367	AT	12	31202
EVH_5968	Erica_curviflora_L.	Cape	CFR	19.02833333	-34.23194444	140	155	97	51	3135	252	65	187	116	195	195	116	795	118	22	55	343	75	75	343	AT	12	31202
EVH_5969	Erica_curviflora_L.	Cape	CFR	19.02833333	-34.23194444	140	155	97	51	3135	252	65	187	116	195	195	116	795	118	22	55	343	75	75	343	AT	12	31202
EVH_2964	Erica_caffra_L.	Cape	CFR	19.03194444	-31.48361111	824	156	155	57	4108	299	30	269	110	207	207	103	323	53	6	62	149	25	30	149	AT	12	31203
EVH_3049	Erica_caffra_L.	Cape	CFR	19.03194444	-31.48361111	824	156	155	57	4108	299	30	269	110	207	207	103	323	53	6	62	149	25	30	149	AT	12	31203
EVH_1933	Erica_bakeri_T.M.Salter	Cape	CFR	19.03333333	-33.86666667	180	170	125	53	3879	294	61	233	128	218	219	121	908	149	20	63	424	71	78	414	AT	12	31202
EVH_16350	Erica_plukenetii_L.	Cape	CFR	19.03611111	-31.50277778	843	156	155	58	4089	298	31	267	109	205	206	102	325	53	6	60	150	25	31	150	AT	12	31203
EVH_16728	Erica_plumosa_Thunb.	Cape	CFR	19.04555556	-31.49138889	811	157	156	57	4135	300	31	269	110	207	208	103	321	53	6	62	149	25	30	148	AT	12	31203
EVH_1930	Erica_bakeri_T.M.Salter	Cape	CFR	19.04583333	-33.87027778	196	170	125	53	3852	293	60	233	128	217	218	121	912	148	21	62	423	73	79	414	AT	12	31202
EVH_1925	Erica_bakeri_T.M.Salter	Cape	CFR	19.04583333	-33.87027778	196	170	125	53	3852	293	60	233	128	217	218	121	912	148	21	62	423	73	79	414	AT	12	31202
EVH_1926	Erica_bakeri_T.M.Salter	Cape	CFR	19.04583333	-33.87027778	196	170	125	53	3852	293	60	233	128	217	218	121	912	148	21	62	423	73	79	414	AT	12	31202
EVH_1932	Erica_bakeri_T.M.Salter	Cape	CFR	19.04583333	-33.87027778	196	170	125	53	3852	293	60	233	128	217	218	121	912	148	21	62	423	73	79	414	AT	12	31202
EVH_1935	Erica_bakeri_T.M.Salter	Cape	CFR	19.04583333	-33.87027778	196	170	125	53	3852	293	60	233	128	217	218	121	912	148	21	62	423	73	79	414	AT	12	31202
EVH_1953	Erica_bakeri_T.M.Salter	Cape	CFR	19.04638889	-33.87055556	196	170	125	53	3852	293	60	233	128	217	218	121	912	148	21	62	423	73	79	414	AT	12	31202
EVH_1939	Erica_bakeri_T.M.Salter	Cape	CFR	19.04638889	-33.87055556	196	170	125	53	3852	293	60	233	128	217	218	121	912	148	21	62	423	73	79	414	AT	12	31202
EVH_1940	Erica_bakeri_T.M.Salter	Cape	CFR	19.04638889	-33.87055556	196	170	125	53	3852	293	60	233	128	217	218	121	912	148	21	62	423	73	79	414	AT	12	31202
EVH_1941	Erica_bakeri_T.M.Salter	Cape	CFR	19.04638889	-33.87055556	196	170	125	53	3852	293	60	233	128	217	218	121	912	148	21	62	423	73	79	414	AT	12	31202
EVH_1942	Erica_bakeri_T.M.Salter	Cape	CFR	19.04638889	-33.87055556	196	170	125	53	3852	293	60	233	128	217	218	121	912	148	21	62	423	73	79	414	AT	12	31202
EVH_1943	Erica_bakeri_T.M.Salter	Cape	CFR	19.04638889	-33.87055556	196	170	125	53	3852	293	60	233	128	217	218	121	912	148	21	62	423	73	79	414	AT	12	31202
EVH_1944	Erica_bakeri_T.M.Salter	Cape	CFR	19.04638889	-33.87055556	196	170	125	53	3852	293	60	233	128	217	218	121	912	148	21	62	423	73	79	414	AT	12	31202
EVH_1945	Erica_bakeri_T.M.Salter	Cape	CFR	19.04638889	-33.87055556	196	170	125	53	3852	293	60	233	128	217	218	121	912	148	21	62	423	73	79	414	AT	12	31202
EVH_1946	Erica_bakeri_T.M.Salter	Cape	CFR	19.04638889	-33.87055556	196	170	125	53	3852	293	60	233	128	217	218	121	912	148	21	62	423	73	79	414	AT	12	31202
EVH_1947	Erica_bakeri_T.M.Salter	Cape	CFR	19.04638889	-33.87055556	196	170	125	53	3852	293	60	233	128	217	218	121	912	148	21	62	423	73	79	414	AT	12	31202
EVH_1948	Erica_bakeri_T.M.Salter	Cape	CFR	19.04638889	-33.87055556	196	170	125	53	3852	293	60	233	128	217	218	121	912	148	21	62	423	73	79	414	AT	12	31202
EVH_1949	Erica_bakeri_T.M.Salter	Cape	CFR	19.04638889	-33.87055556	196	170	125	53	3852	293	60	233	128	217	218	121	912	148	21	62	423	73	79	414	AT	12	31202
EVH_1950	Erica_bakeri_T.M.Salter	Cape	CFR	19.04638889	-33.87055556	196	170	125	53	3852	293	60	233	128	217	218	121	912	148	21	62	423	73	79	414	AT	12	31202
EVH_1951	Erica_bakeri_T.M.Salter	Cape	CFR	19.04638889	-33.87055556	196	170	125	53	3852	293	60	233	128	217	218	121	912	148	21	62	423	73	79	414	AT	12	31202
EVH_1952	Erica_bakeri_T.M.Salter	Cape	CFR	19.04638889	-33.87055556	196	170	125	53	3852	293	60	233	128	217	218	121	912	148	21	62	423	73	79	414	AT	12	31202
EVH_1954	Erica_bakeri_T.M.Salter	Cape	CFR	19.04638889	-33.87055556	196	170	125	53	3852	293	60	233	128	217	218	121	912	148	21	62	423	73	79	414	AT	12	31202
EVH_1927	Erica_bakeri_T.M.Salter	Cape	CFR	19.04861111	-33.87305556	196	170	125	53	3852	293	60	233	128	217	218	121	912	148	21	62	423	73	79	414	AT	12	31202
EVH_1931	Erica_bakeri_T.M.Salter	Cape	CFR	19.04861111	-33.87305556	196	170	125	53	3852	293	60	233	128	217	218	121	912	148	21	62	423	73	79	414	AT	12	31202
EVH_1934	Erica_bakeri_T.M.Salter	Cape	CFR	19.04861111	-33.87305556	196	170	125	53	3852	293	60	233	128	217	218	121	912	148	21	62	423	73	79	414	AT	12	31202
EVH_1937	Erica_bakeri_T.M.Salter	Cape	CFR	19.04861111	-33.87305556	196	170	125	53	3852	293	60	233	128	217	218	121	912	148	21	62	423	73	79	414	AT	12	31202
EVH_1936	Erica_bakeri_T.M.Salter	Cape	CFR	19.04861111	-33.87305556	196	170	125	53	3852	293	60	233	128	217	218	121	912	148	21	62	423	73	79	414	AT	12	31202
EVH_1938	Erica_bakeri_T.M.Salter	Cape	CFR	19.04861111	-33.87305556	196	170	125	53	3852	293	60	233	128	217	218	121	912	148	21	62	423	73	79	414	AT	12	31202
EVH_1928	Erica_bakeri_T.M.Salter	Cape	CFR	19.04888889	-33.8725	196	170	125	53	3852	293	60	233	128	217	218	121	912	148	21	62	423	73	79	414	AT	12	31202
EVH_1929	Erica_bakeri_T.M.Salter	Cape	CFR	19.04888889	-33.8725	196	170	125	53	3852	293	60	233	128	217	218	121	912	148	21	62	423	73	79	414	AT	12	31202
EVH_532	Erica_alexandri_Guthrie_&_Bolus	Cape	CFR	19.04972222	-33.87416667	196	170	125	53	3852	293	60	233	128	217	218	121	912	148	21	62	423	73	79	414	AT	12	31202
EVH_533	Erica_alexandri_Guthrie_&_Bolus	Cape	CFR	19.04972222	-33.87416667	196	170	125	53	3852	293	60	233	128	217	218	121	912	148	21	62	423	73	79	414	AT	12	31202
EVH_524	Erica_alexandri_Guthrie_&_Bolus_subsp._acockii_(Compton)_E.G.H.Oliv.	Cape	CFR	19.05027778	-33.87416667	228	168	125	53	3832	291	59	232	126	215	216	120	925	149	22	62	427	75	80	420	AT	12	31202
EVH_528	Erica_alexandri_Guthrie_&_Bolus	Cape	CFR	19.05027778	-33.87416667	228	168	125	53	3832	291	59	232	126	215	216	120	925	149	22	62	427	75	80	420	AT	12	31202
EVH_1305	Erica_areolata_(N.E.Br.)_E.G.H.Oliv.	Cape	CFR	19.05583333	-31.44138889	765	160	157	57	4168	303	32	271	112	210	211	105	312	52	5	62	146	23	28	146	AT	12	31203
EVH_18255	Erica_sacciflora_Salisb.	Cape	CFR	19.05777778	-33.98	459	154	112	53	3387	268	59	209	120	198	198	112	1039	159	31	59	463	97	97	458	AT	12	31203
EVH_6432	Erica_daphniflora_Salisb.	Cape	CFR	19.06944444	-33.00166667	925	136	132	53	4068	270	24	246	93	186	188	85	615	103	12	66	297	53	55	291	AT	12	31203
EVH_13656	Erica_melastoma_Andrews_subsp._melastoma	Cape	CFR	19.07194444	-33.0225	811	143	134	54	4104	277	29	248	98	193	194	91	638	107	12	67	309	54	55	304	AT	12	31203
EVH_4650	Erica_coarctata_J.C.Wendl.	Cape	CFR	19.07416667	-33.45666667	161	176	136	53	4250	308	53	255	129	229	229	121	661	106	13	63	307	54	54	302	AT	12	31202
EVH_2469	Erica_brachysepala_Guthrie_&_Bolus	Cape	CFR	19.08222222	-34.19805556	283	148	100	52	3213	248	57	191	107	189	189	107	928	140	28	54	400	92	92	400	AT	12	31202
EVH_11388	Erica_intricata_H.A.Baker	Cape	CFR	19.08333333	-33.76666667	1108	121	109	55	3240	232	34	198	89	163	163	82	896	141	28	59	400	88	88	395	AT	12	31203
EVH_12270	Erica_lerouxiae_Bolus	Cape	CFR	19.09972222	-33.94444444	567	149	112	55	3237	262	59	203	117	192	192	109	1031	162	29	60	463	94	94	457	AT	12	31202
EVH_12269	Erica_lerouxiae_Bolus	Cape	CFR	19.10388889	-33.94416667	338	159	119	54	3534	276	57	219	122	203	204	115	966	146	27	60	432	86	89	432	AT	12	31202
EVH_9541	Erica_glauca_Andrews_var._elegans_(Andrews)_Bolus	Cape	CFR	19.11361111	-33.57055556	628	150	127	54	3777	276	44	232	110	198	198	102	956	151	24	65	449	78	78	446	AT	12	31203
EVH_20941	Erica_tenuis_Salisb.	Cape	CFR	19.11916667	-32.30111111	1512	113	137	57	3870	244	4	240	71	161	161	64	479	74	14	53	208	55	55	206	AT	12	31203
EVH_3468	Erica_calycina_L.	Cape	CFR	19.119234	-32.629414	763	153	144	54	4319	293	30	263	104	206	206	97	445	79	9	65	215	40	40	212	AT	12	31203
EVH_3469	Erica_calycina_L.	Cape	CFR	19.119234	-32.629414	763	153	144	54	4319	293	30	263	104	206	206	97	445	79	9	65	215	40	40	212	AT	12	31203
EVH_18522	Erica_senilis_Klotzsch_ex_Benth.	Cape	CFR	19.119234	-32.629414	763	153	144	54	4319	293	30	263	104	206	206	97	445	79	9	65	215	40	40	212	AT	12	31203
EVH_18523	Erica_senilis_Klotzsch_ex_Benth.	Cape	CFR	19.119234	-32.629414	763	153	144	54	4319	293	30	263	104	206	206	97	445	79	9	65	215	40	40	212	AT	12	31203
EVH_13687	Erica_mitchellensis_Dulfer	Cape	CFR	19.125	-33.375	234	171	138	53	4335	307	47	260	123	225	225	115	716	115	13	65	334	58	58	329	AT	12	31203
EVH_2297	Erica_blandfordii_Andrews	Cape	CFR	19.13055556	-33.45944444	380	164	136	53	4123	297	45	252	118	216	216	111	874	141	18	66	412	68	68	411	AT	12	31203
EVH_18256	Erica_sacciflora_Salisb.	Cape	CFR	19.13333333	-33.8	1499	99	104	55	3074	204	16	188	69	138	138	61	840	125	29	52	356	96	96	353	AT	12	31203
EVH_17892	Erica_ribisaria_Guthrie_&_Bolus	Cape	CFR	19.13833333	-34.29694444	80	160	94	53	2914	249	72	177	122	196	196	122	674	98	21	51	285	69	69	285	AT	12	31202
EVH_3416	Erica_calycina_L.	Cape	CFR	19.14166667	-33.43611111	540	153	134	54	4053	287	39	248	109	204	205	103	944	152	20	66	448	74	75	447	AT	12	31203
EVH_18254	Erica_sacciflora_Salisb.	Cape	CFR	19.14194444	-33.80583333	1448	103	106	55	3129	209	18	191	72	143	143	64	836	125	29	53	356	95	95	353	AT	12	31203
EVH_16901	Erica_propendens_Andrews	Cape	CFR	19.14416667	-34.29888889	48	162	94	53	2876	251	74	177	124	197	197	124	646	94	20	51	273	66	66	273	AT	12	31202
EVH_16861	Erica_propendens_Andrews	Cape	CFR	19.14444444	-34.29861111	48	162	94	53	2876	251	74	177	124	197	197	124	646	94	20	51	273	66	66	273	AT	12	31202
EVH_16888	Erica_propendens_Andrews	Cape	CFR	19.14472222	-34.29861111	48	162	94	53	2876	251	74	177	124	197	197	124	646	94	20	51	273	66	66	273	AT	12	31202
EVH_16889	Erica_propendens_Andrews	Cape	CFR	19.14472222	-34.29861111	48	162	94	53	2876	251	74	177	124	197	197	124	646	94	20	51	273	66	66	273	AT	12	31202
EVH_5521	Erica_cremea_Dulfer	Cape	CFR	19.145	-33.65361111	1616	94	108	55	3218	202	8	194	62	135	135	54	792	117	27	51	333	94	94	331	AT	12	31203
EVH_5522	Erica_cremea_Dulfer	Cape	CFR	19.145	-33.65361111	1616	94	108	55	3218	202	8	194	62	135	135	54	792	117	27	51	333	94	94	331	AT	12	31203
EVH_5523	Erica_cremea_Dulfer	Cape	CFR	19.145	-33.65361111	1616	94	108	55	3218	202	8	194	62	135	135	54	792	117	27	51	333	94	94	331	AT	12	31203
EVH_5524	Erica_cremea_Dulfer	Cape	CFR	19.145	-33.65361111	1616	94	108	55	3218	202	8	194	62	135	135	54	792	117	27	51	333	94	94	331	AT	12	31203
EVH_21977	Erica_ustulescens_Guthrie_&_Bolus	Cape	CFR	19.15	-34.33333333	32	162	91	53	2770	248	77	171	126	197	197	126	623	91	20	50	263	65	65	263	AT	12	31202
EVH_5520	Erica_cremea_Dulfer	Cape	CFR	19.15666667	-33.65722222	1405	106	111	56	3245	216	18	198	73	147	147	66	783	120	25	55	341	85	85	338	AT	12	31203
EVH_5741	Erica_cryptanthera_Guthrie_&_Bolus	Cape	CFR	19.15722222	-33.90277778	535	151	115	55	3308	266	58	208	118	195	195	111	993	155	27	61	448	89	89	446	AT	12	31203
EVH_18252	Erica_sacciflora_Salisb.	Cape	CFR	19.1575	-33.82222222	1588	95	104	55	3062	199	12	187	65	134	134	57	839	122	30	51	349	100	100	348	AT	12	31203
EVH_18253	Erica_sacciflora_Salisb.	Cape	CFR	19.1575	-33.82222222	1588	95	104	55	3062	199	12	187	65	134	134	57	839	122	30	51	349	100	100	348	AT	12	31203
EVH_21957	Erica_ustulescens_Guthrie_&_Bolus	Cape	CFR	19.15916667	-34.33472222	59	160	90	52	2766	246	76	170	125	195	195	125	636	92	20	49	266	67	67	266	AT	12	31202
EVH_21959	Erica_ustulescens_Guthrie_&_Bolus	Cape	CFR	19.15916667	-34.33472222	59	160	90	52	2766	246	76	170	125	195	195	125	636	92	20	49	266	67	67	266	AT	12	31202
EVH_21960	Erica_ustulescens_Guthrie_&_Bolus	Cape	CFR	19.15916667	-34.33472222	59	160	90	52	2766	246	76	170	125	195	195	125	636	92	20	49	266	67	67	266	AT	12	31202
EVH_10289	Erica_hibbertii_Andrews	Cape	CFR	19.16666667	-33.96666667	363	157	117	54	3428	271	55	216	113	199	200	113	917	137	28	58	407	87	89	407	AT	12	31203
EVH_4577	Erica_chrysocodon_Guthrie_&_Bolus	Cape	CFR	19.16666667	-33.95	345	159	119	54	3481	274	56	218	114	202	202	114	904	135	27	58	403	84	87	403	AT	12	31203
EVH_10290	Erica_hibbertii_Andrews	Cape	CFR	19.16777778	-33.96777778	363	157	117	54	3428	271	55	216	113	199	200	113	917	137	28	58	407	87	89	407	AT	12	31203
EVH_10291	Erica_hibbertii_Andrews	Cape	CFR	19.16777778	-33.96777778	363	157	117	54	3428	271	55	216	113	199	200	113	917	137	28	58	407	87	89	407	AT	12	31203
EVH_10282	Erica_hibbertii_Andrews	Cape	CFR	19.17055556	-33.96833333	363	157	117	54	3428	271	55	216	113	199	200	113	917	137	28	58	407	87	89	407	AT	12	31203
EVH_10296	Erica_hibbertii_Andrews	Cape	CFR	19.17055556	-33.96833333	363	157	117	54	3428	271	55	216	113	199	200	113	917	137	28	58	407	87	89	407	AT	12	31203
EVH_4589	Erica_chrysocodon_Guthrie_&_Bolus	Cape	CFR	19.17083333	-33.96861111	363	157	117	54	3428	271	55	216	113	199	200	113	917	137	28	58	407	87	89	407	AT	12	31203
EVH_17130	Erica_purgatoriensis_H.A.Baker	Cape	CFR	19.17083333	-33.96861111	363	157	117	54	3428	271	55	216	113	199	200	113	917	137	28	58	407	87	89	407	AT	12	31203
EVH_17131	Erica_purgatoriensis_H.A.Baker	Cape	CFR	19.17083333	-33.96861111	363	157	117	54	3428	271	55	216	113	199	200	113	917	137	28	58	407	87	89	407	AT	12	31203
EVH_17132	Erica_purgatoriensis_H.A.Baker	Cape	CFR	19.17083333	-33.96861111	363	157	117	54	3428	271	55	216	113	199	200	113	917	137	28	58	407	87	89	407	AT	12	31203
EVH_17133	Erica_purgatoriensis_H.A.Baker	Cape	CFR	19.17083333	-33.96861111	363	157	117	54	3428	271	55	216	113	199	200	113	917	137	28	58	407	87	89	407	AT	12	31203
EVH_17134	Erica_purgatoriensis_H.A.Baker	Cape	CFR	19.17083333	-33.96861111	363	157	117	54	3428	271	55	216	113	199	200	113	917	137	28	58	407	87	89	407	AT	12	31203
EVH_17135	Erica_purgatoriensis_H.A.Baker	Cape	CFR	19.17083333	-33.96861111	363	157	117	54	3428	271	55	216	113	199	200	113	917	137	28	58	407	87	89	407	AT	12	31203
EVH_17136	Erica_purgatoriensis_H.A.Baker	Cape	CFR	19.17083333	-33.96861111	363	157	117	54	3428	271	55	216	113	199	200	113	917	137	28	58	407	87	89	407	AT	12	31203
EVH_17137	Erica_purgatoriensis_H.A.Baker	Cape	CFR	19.17083333	-33.96861111	363	157	117	54	3428	271	55	216	113	199	200	113	917	137	28	58	407	87	89	407	AT	12	31203
EVH_17138	Erica_purgatoriensis_H.A.Baker	Cape	CFR	19.17083333	-33.96861111	363	157	117	54	3428	271	55	216	113	199	200	113	917	137	28	58	407	87	89	407	AT	12	31203
EVH_17139	Erica_purgatoriensis_H.A.Baker	Cape	CFR	19.17083333	-33.96861111	363	157	117	54	3428	271	55	216	113	199	200	113	917	137	28	58	407	87	89	407	AT	12	31203
EVH_17140	Erica_purgatoriensis_H.A.Baker	Cape	CFR	19.17083333	-33.96861111	363	157	117	54	3428	271	55	216	113	199	200	113	917	137	28	58	407	87	89	407	AT	12	31203
EVH_17141	Erica_purgatoriensis_H.A.Baker	Cape	CFR	19.17083333	-33.96861111	363	157	117	54	3428	271	55	216	113	199	200	113	917	137	28	58	407	87	89	407	AT	12	31203
EVH_17142	Erica_purgatoriensis_H.A.Baker	Cape	CFR	19.17083333	-33.96861111	363	157	117	54	3428	271	55	216	113	199	200	113	917	137	28	58	407	87	89	407	AT	12	31203
EVH_4579	Erica_chrysocodon_Guthrie_&_Bolus	Cape	CFR	19.17444444	-33.95472222	345	159	119	54	3481	274	56	218	114	202	202	114	904	135	27	58	403	84	87	403	AT	12	31203
EVH_4580	Erica_chrysocodon_Guthrie_&_Bolus	Cape	CFR	19.17444444	-33.95472222	345	159	119	54	3481	274	56	218	114	202	202	114	904	135	27	58	403	84	87	403	AT	12	31203
EVH_4582	Erica_chrysocodon_Guthrie_&_Bolus	Cape	CFR	19.17444444	-33.95472222	345	159	119	54	3481	274	56	218	114	202	202	114	904	135	27	58	403	84	87	403	AT	12	31203
EVH_4082	Erica_cedromontana_E.G.H.Oliv.	Cape	CFR	19.175	-32.39472222	1682	103	134	56	3836	232	-4	236	62	151	151	54	506	75	16	49	213	63	63	211	AT	12	31203
EVH_4588	Erica_chrysocodon_Guthrie_&_Bolus	Cape	CFR	19.17583333	-33.9575	455	154	116	55	3319	267	57	210	112	196	196	112	950	145	27	59	423	88	88	423	AT	12	31203
EVH_21974	Erica_ustulescens_Guthrie_&_Bolus	Cape	CFR	19.17722222	-34.26777778	53	162	97	53	2971	254	71	183	123	199	199	123	641	93	20	50	270	66	66	270	AT	12	31202
EVH_17809	Erica_rhodopis_(Bolus)_Guthrie_&_Bolus	Cape	CFR	19.18111111	-34.25166667	98	160	99	53	3007	253	67	186	121	197	197	121	678	98	21	50	286	70	70	286	AT	12	31202
EVH_17822	Erica_rhodopis_(Bolus)_Guthrie_&_Bolus	Cape	CFR	19.18194444	-34.26666667	53	162	97	53	2971	254	71	183	123	199	199	123	641	93	20	50	270	66	66	270	AT	12	31202
EVH_17823	Erica_rhodopis_(Bolus)_Guthrie_&_Bolus	Cape	CFR	19.18333333	-34.23333333	207	154	101	53	3098	251	61	190	114	193	193	114	770	112	25	51	325	80	80	325	AT	12	31202
EVH_17824	Erica_rhodopis_(Bolus)_Guthrie_&_Bolus	Cape	CFR	19.18333333	-34.23333333	207	154	101	53	3098	251	61	190	114	193	193	114	770	112	25	51	325	80	80	325	AT	12	31202
EVH_10147	Erica_hansfordii_E.G.H.Oliv.	Cape	CFR	19.18333333	-33.6	519	156	130	54	3831	284	46	238	114	204	205	108	925	146	23	64	433	75	77	433	AT	12	31203
EVH_10148	Erica_hansfordii_E.G.H.Oliv.	Cape	CFR	19.18333333	-33.6	519	156	130	54	3831	284	46	238	114	204	205	108	925	146	23	64	433	75	77	433	AT	12	31203
EVH_10149	Erica_hansfordii_E.G.H.Oliv.	Cape	CFR	19.18333333	-33.6	519	156	130	54	3831	284	46	238	114	204	205	108	925	146	23	64	433	75	77	433	AT	12	31203
EVH_10150	Erica_hansfordii_E.G.H.Oliv.	Cape	CFR	19.18333333	-33.6	519	156	130	54	3831	284	46	238	114	204	205	108	925	146	23	64	433	75	77	433	AT	12	31203
EVH_17804	Erica_rhodopis_(Bolus)_Guthrie_&_Bolus	Cape	CFR	19.18472222	-34.24416667	93	160	100	53	3067	255	67	188	120	198	198	120	674	97	21	50	284	69	69	284	AT	12	31202
EVH_17805	Erica_rhodopis_(Bolus)_Guthrie_&_Bolus	Cape	CFR	19.18472222	-34.24416667	93	160	100	53	3067	255	67	188	120	198	198	120	674	97	21	50	284	69	69	284	AT	12	31202
EVH_17810	Erica_rhodopis_(Bolus)_Guthrie_&_Bolus	Cape	CFR	19.18472222	-34.24416667	93	160	100	53	3067	255	67	188	120	198	198	120	674	97	21	50	284	69	69	284	AT	12	31202
EVH_17811	Erica_rhodopis_(Bolus)_Guthrie_&_Bolus	Cape	CFR	19.18472222	-34.24416667	93	160	100	53	3067	255	67	188	120	198	198	120	674	97	21	50	284	69	69	284	AT	12	31202
EVH_17802	Erica_rhodopis_(Bolus)_Guthrie_&_Bolus	Cape	CFR	19.185	-34.24472222	93	160	100	53	3067	255	67	188	120	198	198	120	674	97	21	50	284	69	69	284	AT	12	31202
EVH_17803	Erica_rhodopis_(Bolus)_Guthrie_&_Bolus	Cape	CFR	19.185	-34.24472222	93	160	100	53	3067	255	67	188	120	198	198	120	674	97	21	50	284	69	69	284	AT	12	31202
EVH_14264	Erica_niveniana_E.G.H.Oliv.	Cape	CFR	19.18527778	-34.21666667	154	157	102	53	3114	254	63	191	117	196	196	117	725	105	23	51	307	74	74	307	AT	12	31203
EVH_4790	Erica_coccinea_L._subsp._coccinea	Cape	CFR	19.18583333	-34.40444444	289	149	86	53	2645	233	71	162	116	183	183	116	736	103	26	48	302	82	82	302	AT	12	31203
EVH_5187	Erica_corifolia_L.	Cape	CFR	19.18583333	-34.40444444	289	149	86	53	2645	233	71	162	116	183	183	116	736	103	26	48	302	82	82	302	AT	12	31203
EVH_16352	Erica_plukenetii_L.	Cape	CFR	19.18583333	-34.40444444	289	149	86	53	2645	233	71	162	116	183	183	116	736	103	26	48	302	82	82	302	AT	12	31203
EVH_16084	Erica_pilosiflora_E.G.H.Oliv._subsp._pilosiflora	Cape	CFR	19.18972222	-34.26361111	65	162	98	52	2987	255	70	185	123	199	199	123	649	94	20	50	273	67	67	273	AT	12	31202
EVH_10155	Erica_hansfordii_E.G.H.Oliv.	Cape	CFR	19.19527778	-33.60083333	281	171	135	54	4064	301	51	250	118	221	221	118	748	122	17	63	349	61	61	349	AT	12	31203
EVH_10139	Erica_hansfordii_E.G.H.Oliv.	Cape	CFR	19.19527778	-33.60055556	281	171	135	54	4064	301	51	250	118	221	221	118	748	122	17	63	349	61	61	349	AT	12	31203
EVH_10140	Erica_hansfordii_E.G.H.Oliv.	Cape	CFR	19.19527778	-33.60055556	281	171	135	54	4064	301	51	250	118	221	221	118	748	122	17	63	349	61	61	349	AT	12	31203
EVH_10141	Erica_hansfordii_E.G.H.Oliv.	Cape	CFR	19.19527778	-33.60055556	281	171	135	54	4064	301	51	250	118	221	221	118	748	122	17	63	349	61	61	349	AT	12	31203
EVH_10142	Erica_hansfordii_E.G.H.Oliv.	Cape	CFR	19.19527778	-33.60055556	281	171	135	54	4064	301	51	250	118	221	221	118	748	122	17	63	349	61	61	349	AT	12	31203
EVH_10143	Erica_hansfordii_E.G.H.Oliv.	Cape	CFR	19.19527778	-33.60055556	281	171	135	54	4064	301	51	250	118	221	221	118	748	122	17	63	349	61	61	349	AT	12	31203
EVH_10144	Erica_hansfordii_E.G.H.Oliv.	Cape	CFR	19.19527778	-33.60055556	281	171	135	54	4064	301	51	250	118	221	221	118	748	122	17	63	349	61	61	349	AT	12	31203
EVH_10135	Erica_hansfordii_E.G.H.Oliv.	Cape	CFR	19.19805556	-33.60194444	281	171	135	54	4064	301	51	250	118	221	221	118	748	122	17	63	349	61	61	349	AT	12	31203
EVH_10136	Erica_hansfordii_E.G.H.Oliv.	Cape	CFR	19.19805556	-33.60194444	281	171	135	54	4064	301	51	250	118	221	221	118	748	122	17	63	349	61	61	349	AT	12	31203
EVH_10137	Erica_hansfordii_E.G.H.Oliv.	Cape	CFR	19.19805556	-33.60194444	281	171	135	54	4064	301	51	250	118	221	221	118	748	122	17	63	349	61	61	349	AT	12	31203
EVH_10138	Erica_hansfordii_E.G.H.Oliv.	Cape	CFR	19.19805556	-33.60194444	281	171	135	54	4064	301	51	250	118	221	221	118	748	122	17	63	349	61	61	349	AT	12	31203
EVH_10145	Erica_hansfordii_E.G.H.Oliv.	Cape	CFR	19.19805556	-33.60194444	281	171	135	54	4064	301	51	250	118	221	221	118	748	122	17	63	349	61	61	349	AT	12	31203
EVH_10146	Erica_hansfordii_E.G.H.Oliv.	Cape	CFR	19.19805556	-33.60194444	281	171	135	54	4064	301	51	250	118	221	221	118	748	122	17	63	349	61	61	349	AT	12	31203
EVH_10151	Erica_hansfordii_E.G.H.Oliv.	Cape	CFR	19.19805556	-33.60194444	281	171	135	54	4064	301	51	250	118	221	221	118	748	122	17	63	349	61	61	349	AT	12	31203
EVH_10152	Erica_hansfordii_E.G.H.Oliv.	Cape	CFR	19.19805556	-33.60194444	281	171	135	54	4064	301	51	250	118	221	221	118	748	122	17	63	349	61	61	349	AT	12	31203
EVH_10153	Erica_hansfordii_E.G.H.Oliv.	Cape	CFR	19.19805556	-33.60194444	281	171	135	54	4064	301	51	250	118	221	221	118	748	122	17	63	349	61	61	349	AT	12	31203
EVH_10154	Erica_hansfordii_E.G.H.Oliv.	Cape	CFR	19.19805556	-33.60194444	281	171	135	54	4064	301	51	250	118	221	221	118	748	122	17	63	349	61	61	349	AT	12	31203
EVH_2856	Erica_bruniades_L.	Cape	CFR	19.20055556	-33.47833333	263	170	138	53	4245	306	47	259	116	223	223	116	733	119	15	63	342	59	59	342	AT	12	31203
EVH_17324	Erica_quadrangularis_Salisb.	Cape	CFR	19.20055556	-33.47833333	263	170	138	53	4245	306	47	259	116	223	223	116	733	119	15	63	342	59	59	342	AT	12	31203
EVH_21963	Erica_ustulescens_Guthrie_&_Bolus	Cape	CFR	19.20222222	-34.235	84	161	101	52	3056	257	66	191	121	199	199	121	660	95	21	50	278	68	68	278	AT	12	31202
EVH_10949	Erica_imbricata_L.	Cape	CFR	19.2025	-33.48027778	263	170	138	53	4245	306	47	259	116	223	223	116	733	119	15	63	342	59	59	342	AT	12	31203
EVH_65	Erica_abbottii_E.G.H.Oliv.	Cape	CFR	19.21777778	-32.42472222	1694	102	135	56	3836	232	-5	237	61	150	150	54	497	73	16	49	208	63	63	206	AT	12	31203
EVH_17819	Erica_rhodopis_(Bolus)_Guthrie_&_Bolus	Cape	CFR	19.2275	-34.27972222	87	161	98	53	2952	253	70	183	123	198	198	123	637	91	21	48	265	67	67	265	AT	12	31203
EVH_2768	Erica_bruniades_L.	Cape	CFR	19.233456	-33.098725	852	139	140	53	4322	281	17	264	92	192	194	85	553	96	9	68	272	46	49	262	AT	12	31203
EVH_5999	Erica_curviflora_L.	Cape	CFR	19.233456	-33.098725	852	139	140	53	4322	281	17	264	92	192	194	85	553	96	9	68	272	46	49	262	AT	12	31203
EVH_6434	Erica_daphniflora_Salisb.	Cape	CFR	19.233456	-33.098725	852	139	140	53	4322	281	17	264	92	192	194	85	553	96	9	68	272	46	49	262	AT	12	31203
EVH_4768	Erica_coccinea_L._subsp._coccinea	Cape	CFR	19.23472222	-34.40777778	182	155	87	53	2613	237	74	163	121	188	188	121	660	92	24	46	269	75	75	269	AT	12	31203
EVH_16509	Erica_plukenetii_L._subsp._plukenetii	Cape	CFR	19.24055556	-34.41388889	56	161	85	53	2539	241	81	160	128	193	193	128	594	85	21	47	244	66	66	244	AT	12	31202
EVH_17820	Erica_rhodopis_(Bolus)_Guthrie_&_Bolus	Cape	CFR	19.24055556	-34.28277778	125	159	98	53	2944	251	67	184	120	195	195	120	655	93	22	48	272	70	70	272	AT	12	31202
EVH_21944	Erica_ustulescens_Guthrie_&_Bolus	Cape	CFR	19.24166667	-34.28277778	104	160	98	53	2903	252	68	184	122	196	196	122	638	90	21	47	263	69	69	263	AT	12	31202
EVH_21961	Erica_ustulescens_Guthrie_&_Bolus	Cape	CFR	19.24166667	-34.28277778	104	160	98	53	2903	252	68	184	122	196	196	122	638	90	21	47	263	69	69	263	AT	12	31202
EVH_6872	Erica_desmantha_Benth.	Cape	CFR	19.24444444	-34.40111111	35	162	86	52	2574	244	81	163	129	194	194	129	581	83	20	46	238	65	65	238	AT	12	31203
EVH_9585	Erica_globiceps_(N.E.Br.)_E.G.H.Oliv._subsp._consors_(N.E.Br.)_E.G.H.Oliv.	Cape	CFR	19.24444444	-34.40111111	35	162	86	52	2574	244	81	163	129	194	194	129	581	83	20	46	238	65	65	238	AT	12	31203
EVH_17829	Erica_rhopalantha_Dulfer	Cape	CFR	19.24444444	-34.40111111	35	162	86	52	2574	244	81	163	129	194	194	129	581	83	20	46	238	65	65	238	AT	12	31203
EVH_2468	Erica_brachysepala_Guthrie_&_Bolus	Cape	CFR	19.2525	-34.07361111	389	153	113	55	3210	261	56	205	111	193	193	111	838	125	28	54	361	87	87	361	AT	12	31202
EVH_14266	Erica_niveniana_E.G.H.Oliv.	Cape	CFR	19.25277778	-33.96666667	1410	103	103	55	2997	207	22	185	74	142	142	67	839	122	31	51	348	99	99	348	AT	12	31203
EVH_9575	Erica_globiceps_(N.E.Br.)_E.G.H.Oliv.	Cape	CFR	19.255	-34.3975	257	152	89	53	2667	237	70	167	118	185	185	118	692	95	26	46	280	80	80	280	AT	12	31203
EVH_20796	Erica_tenella_Andrews	Cape	CFR	19.255	-34.3975	257	152	89	53	2667	237	70	167	118	185	185	118	692	95	26	46	280	80	80	280	AT	12	31203
EVH_5963	Erica_curviflora_L.	Cape	CFR	19.26111111	-34.36638889	243	153	92	53	2737	240	68	172	118	187	187	118	688	95	25	46	279	79	79	279	AT	12	31203
EVH_13364	Erica_marlothii_Bolus	Cape	CFR	19.26138889	-32.695	1190	128	141	54	4211	267	9	258	81	179	180	74	426	71	9	62	201	45	45	194	AT	12	31203
EVH_10270	Erica_hermani_E.G.H.Oliv.	Cape	CFR	19.26222222	-34.40166667	41	162	86	53	2562	243	81	162	129	194	194	129	577	82	20	45	235	64	64	235	AT	12	31202
EVH_10271	Erica_hermani_E.G.H.Oliv.	Cape	CFR	19.26222222	-34.40166667	41	162	86	53	2562	243	81	162	129	194	194	129	577	82	20	45	235	64	64	235	AT	12	31202
EVH_10273	Erica_hermani_E.G.H.Oliv.	Cape	CFR	19.26222222	-34.40166667	41	162	86	53	2562	243	81	162	129	194	194	129	577	82	20	45	235	64	64	235	AT	12	31202
EVH_10397	Erica_hispidula_L.	Cape	CFR	19.26277778	-34.3975	188	155	89	53	2655	239	73	166	121	188	188	121	653	90	24	45	264	75	75	264	AT	12	31203
EVH_4767	Erica_coccinea_L._subsp._coccinea	Cape	CFR	19.26444444	-34.39694444	188	155	89	53	2655	239	73	166	121	188	188	121	653	90	24	45	264	75	75	264	AT	12	31203
EVH_9584	Erica_globiceps_(N.E.Br.)_E.G.H.Oliv._subsp._consors_(N.E.Br.)_E.G.H.Oliv.	Cape	CFR	19.26444444	-34.39694444	188	155	89	53	2655	239	73	166	121	188	188	121	653	90	24	45	264	75	75	264	AT	12	31203
EVH_10396	Erica_hispidula_L.	Cape	CFR	19.26444444	-34.39694444	188	155	89	53	2655	239	73	166	121	188	188	121	653	90	24	45	264	75	75	264	AT	12	31203
EVH_10850	Erica_imbricata_L.	Cape	CFR	19.26444444	-34.39694444	188	155	89	53	2655	239	73	166	121	188	188	121	653	90	24	45	264	75	75	264	AT	12	31203
EVH_11426	Erica_irbyana_Andrews	Cape	CFR	19.26444444	-34.39694444	188	155	89	53	2655	239	73	166	121	188	188	121	653	90	24	45	264	75	75	264	AT	12	31203
EVH_9583	Erica_globiceps_(N.E.Br.)_E.G.H.Oliv._subsp._consors_(N.E.Br.)_E.G.H.Oliv.	Cape	CFR	19.265	-34.39333333	188	155	89	53	2655	239	73	166	121	188	188	121	653	90	24	45	264	75	75	264	AT	12	31203
EVH_10395	Erica_hispidula_L.	Cape	CFR	19.265	-34.39333333	188	155	89	53	2655	239	73	166	121	188	188	121	653	90	24	45	264	75	75	264	AT	12	31203
EVH_20797	Erica_tenella_Andrews	Cape	CFR	19.265	-34.39333333	188	155	89	53	2655	239	73	166	121	188	188	121	653	90	24	45	264	75	75	264	AT	12	31203
EVH_21319	Erica_tragomontana_R.C.Turner	Cape	CFR	19.265	-33.06944444	1356	113	132	54	3940	245	3	242	71	162	163	64	519	85	12	60	239	55	56	232	AT	12	31203
EVH_1924	Erica_bakeri_T.M.Salter	Cape	CFR	19.26527778	-33.89416667	1077	122	109	55	3140	231	36	195	91	163	163	84	844	129	28	56	367	87	87	366	AT	12	31203
EVH_10261	Erica_hermani_E.G.H.Oliv.	Cape	CFR	19.26583333	-34.39722222	188	155	89	53	2655	239	73	166	121	188	188	121	653	90	24	45	264	75	75	264	AT	12	31203
EVH_10266	Erica_hermani_E.G.H.Oliv.	Cape	CFR	19.26583333	-34.39722222	188	155	89	53	2655	239	73	166	121	188	188	121	653	90	24	45	264	75	75	264	AT	12	31203
EVH_9981	Erica_abietina_subsp_aurantiaca	Cape	CFR	19.26666667	-33.35	713	145	137	53	4138	282	28	254	99	196	198	93	766	125	15	67	367	61	63	365	AT	12	31203
EVH_22513	Erica_viscaria_L._subsp._longifolia_(F.A.Bauer)_E.G.H.Oliv._&_I.M.Oliv.	Cape	CFR	19.26861111	-34.40888889	0	164	85	52	2540	244	83	161	132	196	196	132	557	80	20	46	228	63	63	228	AT	12	31202
EVH_16388	Erica_plukenetii_L._subsp._penicellata	Cape	CFR	19.26944444	-34.39083333	336	149	91	53	2687	236	67	169	115	183	183	115	724	100	28	46	292	85	85	292	AT	12	31203
EVH_11564	Erica_junonia_Bolus_var._junonia	Cape	CFR	19.26972222	-33.06638889	1544	104	128	55	3777	230	0	230	64	150	151	56	547	85	15	55	242	64	64	237	AT	12	31203
EVH_11566	Erica_junonia_Bolus_var._junonia	Cape	CFR	19.26972222	-33.06638889	1544	104	128	55	3777	230	0	230	64	150	151	56	547	85	15	55	242	64	64	237	AT	12	31203
EVH_2106	Erica_bergiana_L.	Cape	CFR	19.27	-33.36805556	753	143	136	54	4053	279	28	251	99	193	195	92	746	121	15	66	358	60	63	355	AT	12	31203
EVH_67	Erica_abbottii_E.G.H.Oliv.	Cape	CFR	19.27055556	-32.45861111	1457	116	140	56	4038	251	2	249	72	166	166	65	442	69	12	54	194	52	52	190	AT	12	31203
EVH_10264	Erica_hermani_E.G.H.Oliv.	Cape	CFR	19.27083333	-34.38666667	336	149	91	53	2687	236	67	169	115	183	183	115	724	100	28	46	292	85	85	292	AT	12	31203
EVH_4889	Erica_collina_Guthrie_&_Bolus	Cape	CFR	19.27416667	-34.35861111	272	152	93	54	2727	239	67	172	117	186	186	117	698	96	26	46	282	80	80	282	AT	12	31203
EVH_16996	Erica_pulchella_Houtt.	Cape	CFR	19.27416667	-34.35861111	272	152	93	54	2727	239	67	172	117	186	186	117	698	96	26	46	282	80	80	282	AT	12	31203
EVH_3400	Erica_calycina_L.	Cape	CFR	19.27583333	-33.97472222	737	139	110	56	3045	247	53	194	108	178	178	102	915	143	27	58	402	89	89	402	AT	12	31203
EVH_5185	Erica_corifolia_L.	Cape	CFR	19.27583333	-33.97472222	737	139	110	56	3045	247	53	194	108	178	178	102	915	143	27	58	402	89	89	402	AT	12	31203
EVH_20792	Erica_tegulifolia_Salisb.	Cape	CFR	19.27583333	-33.97472222	737	139	110	56	3045	247	53	194	108	178	178	102	915	143	27	58	402	89	89	402	AT	12	31203
EVH_17828	Erica_rhopalantha_Dulfer	Cape	CFR	19.27833333	-34.40583333	98	159	87	53	2571	241	78	163	126	192	192	126	598	84	22	46	243	68	68	243	AT	12	31202
EVH_339	Erica_adnata_L.Bolus	Cape	CFR	19.28138889	-33.98111111	526	150	114	56	3130	259	58	201	110	189	189	110	892	139	26	58	394	87	87	394	AT	12	31202
EVH_340	Erica_adnata_L.Bolus	Cape	CFR	19.28138889	-33.98111111	526	150	114	56	3130	259	58	201	110	189	189	110	892	139	26	58	394	87	87	394	AT	12	31202
EVH_2962	Erica_caffra_L.	Cape	CFR	19.28333333	-33.35	780	141	136	53	4117	278	26	252	96	192	194	90	713	116	14	66	341	58	61	338	AT	12	31203
EVH_18799	Erica_setociliata_H.A.Baker	Cape	CFR	19.28416667	-33.04972222	1601	101	128	55	3758	227	-3	230	61	147	148	54	551	84	16	54	240	67	67	236	AT	12	31203
EVH_64	Erica_abbottii_E.G.H.Oliv.	Cape	CFR	19.2925	-32.64444444	1462	113	138	55	4044	248	0	248	69	164	164	62	451	71	12	56	201	52	52	197	AT	12	31203
EVH_11567	Erica_junonia_Bolus_var._junonia	Cape	CFR	19.29666667	-33.17888889	1707	94	124	56	3601	216	-5	221	56	140	140	49	601	89	19	50	254	75	75	251	AT	12	31203
EVH_11565	Erica_junonia_Bolus_var._junonia	Cape	CFR	19.29666667	-33.16611111	1573	101	127	55	3726	226	-1	227	62	147	148	55	568	87	16	54	248	67	67	244	AT	12	31203
EVH_11557	Erica_junonia_Bolus_var._junonia	Cape	CFR	19.29972222	-33.17888889	1707	94	124	56	3601	216	-5	221	56	140	140	49	601	89	19	50	254	75	75	251	AT	12	31203
EVH_11558	Erica_junonia_Bolus_var._junonia	Cape	CFR	19.29972222	-33.17888889	1707	94	124	56	3601	216	-5	221	56	140	140	49	601	89	19	50	254	75	75	251	AT	12	31203
EVH_11561	Erica_junonia_Bolus_var._junonia	Cape	CFR	19.29972222	-33.17888889	1707	94	124	56	3601	216	-5	221	56	140	140	49	601	89	19	50	254	75	75	251	AT	12	31203
EVH_11562	Erica_junonia_Bolus_var._junonia	Cape	CFR	19.29972222	-33.17888889	1707	94	124	56	3601	216	-5	221	56	140	140	49	601	89	19	50	254	75	75	251	AT	12	31203
EVH_11563	Erica_junonia_Bolus_var._junonia	Cape	CFR	19.29972222	-33.17888889	1707	94	124	56	3601	216	-5	221	56	140	140	49	601	89	19	50	254	75	75	251	AT	12	31203
EVH_11560	Erica_junonia_Bolus_var._junonia	Cape	CFR	19.3	-33.18	1470	107	128	54	3796	234	1	233	66	154	155	59	548	87	14	57	244	62	63	238	AT	12	31203
EVH_11568	Erica_junonia_Bolus_var._junonia	Cape	CFR	19.3	-33.18	1470	107	128	54	3796	234	1	233	66	154	155	59	548	87	14	57	244	62	63	238	AT	12	31203
EVH_11569	Erica_junonia_Bolus_var._junonia	Cape	CFR	19.3	-33.16666667	1395	110	130	54	3867	240	3	237	69	158	159	62	531	86	13	58	241	57	58	234	AT	12	31203
EVH_11570	Erica_junonia_Bolus_var._junonia	Cape	CFR	19.3	-33.16666667	1395	110	130	54	3867	240	3	237	69	158	159	62	531	86	13	58	241	57	58	234	AT	12	31203
EVH_11559	Erica_junonia_Bolus_var._junonia	Cape	CFR	19.30055556	-33.16361111	1548	103	127	55	3748	229	0	229	63	149	150	56	560	87	15	55	246	65	66	241	AT	12	31203
EVH_4668	Erica_coccinea_L._subsp._coccinea	Cape	CFR	19.30083333	-34.34277778	356	149	95	54	2784	239	64	175	113	184	184	113	723	100	28	46	291	85	85	291	AT	12	31203
EVH_13826	Erica_multumbellifera_P.J.Bergius	Cape	CFR	19.30083333	-34.34277778	356	149	95	54	2784	239	64	175	113	184	184	113	723	100	28	46	291	85	85	291	AT	12	31203
EVH_14304	Erica_nudiflora_L.	Cape	CFR	19.30083333	-34.34277778	356	149	95	54	2784	239	64	175	113	184	184	113	723	100	28	46	291	85	85	291	AT	12	31203
EVH_14305	Erica_nudiflora_L.	Cape	CFR	19.30083333	-34.34277778	356	149	95	54	2784	239	64	175	113	184	184	113	723	100	28	46	291	85	85	291	AT	12	31203
EVH_20795	Erica_tenella_Andrews	Cape	CFR	19.30083333	-34.34277778	356	149	95	54	2784	239	64	175	113	184	184	113	723	100	28	46	291	85	85	291	AT	12	31203
EVH_22511	Erica_viscaria_L._subsp._longifolia_(F.A.Bauer)_E.G.H.Oliv._&_I.M.Oliv.	Cape	CFR	19.30083333	-34.34277778	356	149	95	54	2784	239	64	175	113	184	184	113	723	100	28	46	291	85	85	291	AT	12	31203
EVH_4992	Erica_conspicua_Sol.	Cape	CFR	19.30361111	-33.23527778	1065	127	135	53	4121	263	10	253	81	178	179	75	524	91	9	66	253	46	50	243	AT	12	31203
EVH_16351	Erica_plukenetii_L.	Cape	CFR	19.30361111	-33.23527778	1065	127	135	53	4121	263	10	253	81	178	179	75	524	91	9	66	253	46	50	243	AT	12	31203
EVH_7964	Erica_ericoides_(L.)_E.G.H.Oliv.	Cape	CFR	19.30472222	-34.41277778	6	164	86	52	2559	245	82	163	132	196	196	132	548	78	20	45	222	62	62	222	AT	12	31203
EVH_6536	Erica_daphniflora_Salisb.	Cape	CFR	19.3125	-32.69722222	712	157	150	53	4625	306	25	281	105	215	215	97	363	64	7	65	176	35	35	172	AT	12	31203
EVH_8441	Erica_feminarum_E.G.H.Oliv.	Cape	CFR	19.31305556	-33.86722222	1264	112	109	55	3173	221	26	195	81	153	153	73	787	118	27	54	335	87	87	335	AT	12	31203
EVH_8442	Erica_feminarum_E.G.H.Oliv.	Cape	CFR	19.31305556	-33.86722222	1264	112	109	55	3173	221	26	195	81	153	153	73	787	118	27	54	335	87	87	335	AT	12	31203
EVH_15258	Erica_patersonii_Andrews	Cape	CFR	19.31444444	-34.39777778	227	155	90	53	2659	239	70	169	120	187	187	120	649	88	25	44	259	77	77	259	AT	12	31203
EVH_3978	Erica_caprina_E.G.H.Oliv.	Cape	CFR	19.31666667	-33.33888889	479	156	142	52	4328	299	31	268	102	211	211	102	908	151	16	67	437	67	67	437	AT	12	31203
EVH_3979	Erica_caprina_E.G.H.Oliv.	Cape	CFR	19.31666667	-33.33888889	479	156	142	52	4328	299	31	268	102	211	211	102	908	151	16	67	437	67	67	437	AT	12	31203
EVH_21575	Erica_tumida_Ker_Gawl.	Cape	CFR	19.35416667	-32.94444444	1515	107	134	55	3939	239	-2	241	64	157	157	57	481	75	12	55	213	56	56	208	AT	12	31203
EVH_3990	Erica_caprina_E.G.H.Oliv.	Cape	CFR	19.355	-33.03777778	1373	114	135	54	4044	248	0	248	69	163	164	62	464	76	10	60	213	51	51	206	AT	12	31203
EVH_3991	Erica_caprina_E.G.H.Oliv.	Cape	CFR	19.37888889	-33.07361111	1265	119	138	54	4133	256	2	254	74	169	171	67	436	74	8	62	205	45	47	196	AT	12	31203
EVH_5570	Erica_cristiflora_Salisb.	Cape	CFR	19.38222222	-32.90444444	1288	120	140	54	4204	259	1	258	74	171	173	66	408	69	8	60	191	44	45	182	AT	12	31203
EVH_14739	Erica_oresigena_Bolus	Cape	CFR	19.38222222	-32.90444444	1288	120	140	54	4204	259	1	258	74	171	173	66	408	69	8	60	191	44	45	182	AT	12	31203
EVH_21558	Erica_tumida_Ker_Gawl.	Cape	CFR	19.38222222	-32.90444444	1288	120	140	54	4204	259	1	258	74	171	173	66	408	69	8	60	191	44	45	182	AT	12	31203
EVH_1718	Erica_atrovinosa_E.G.H.Oliv.	Cape	CFR	19.38333333	-33.46666667	1453	106	123	56	3544	226	7	219	69	150	151	62	604	92	18	54	261	69	70	259	AT	12	31203
EVH_21208	Erica_thunbergii_Montin	Cape	CFR	19.38333333	-33.03333333	1052	129	144	52	4412	275	3	272	80	183	185	74	384	71	5	67	191	35	39	178	AT	12	31203
EVH_21320	Erica_tragomontana_R.C.Turner	Cape	CFR	19.38805556	-33.06916667	1212	121	139	53	4193	261	2	259	75	172	174	68	420	73	7	63	200	42	44	190	AT	12	31203
EVH_1704	Erica_atrovinosa_E.G.H.Oliv.	Cape	CFR	19.39027778	-33.47527778	1582	99	121	56	3488	217	2	215	62	142	143	55	626	93	20	51	264	76	77	262	AT	12	31203
EVH_21207	Erica_thunbergii_Montin	Cape	CFR	19.39194444	-33.04472222	1179	124	141	53	4268	264	2	262	76	176	177	70	401	70	7	64	192	40	42	182	AT	12	31203
EVH_4893	Erica_collina_Guthrie_&_Bolus	Cape	CFR	19.39555556	-34.39694444	207	157	93	54	2661	242	71	171	122	189	189	122	600	80	24	41	235	73	73	235	AT	12	31203
EVH_16926	Erica_puberuliflora_E.G.H.Oliv.	Cape	CFR	19.40055556	-34.26861111	218	159	106	54	3008	255	61	194	119	195	195	119	592	78	24	41	231	73	73	231	AT	12	31202
EVH_13365	Erica_marlothii_Bolus	Cape	CFR	19.40388889	-32.79194444	1290	122	142	54	4275	263	1	262	75	174	176	68	384	63	8	59	178	43	43	171	AT	12	31203
EVH_15694	Erica_perspicua_J.C.Wendl.	Cape	CFR	19.40416667	-34.41222222	36	165	89	53	2607	247	80	167	131	197	197	131	531	73	20	42	210	64	64	210	AT	12	31203
EVH_23040	Erica_xeranthemifolia_Salisb.	Cape	CFR	19.41666667	-34.31138889	360	152	101	54	2885	246	61	185	114	188	188	114	656	89	27	43	258	81	81	258	AT	12	31203
EVH_23049	Erica_xeranthemifolia_Salisb.	Cape	CFR	19.41666667	-34.3	310	155	102	54	2914	248	61	187	116	190	190	116	632	85	26	42	247	78	78	247	AT	12	31202
EVH_23050	Erica_xeranthemifolia_Salisb.	Cape	CFR	19.41666667	-34.3	310	155	102	54	2914	248	61	187	116	190	190	116	632	85	26	42	247	78	78	247	AT	12	31202
EVH_1708	Erica_atrovinosa_E.G.H.Oliv.	Cape	CFR	19.41666667	-33.45	1270	116	128	55	3722	242	12	230	77	163	163	70	551	86	15	58	245	59	61	243	AT	12	31203
EVH_12083	Erica_lasciva_Salisb.	Cape	CFR	19.41944444	-34.30472222	310	155	102	54	2914	248	61	187	116	190	190	116	632	85	26	42	247	78	78	247	AT	12	31202
EVH_11522	Erica_jasminiflora_Salisb.	Cape	CFR	19.41972222	-34.29916667	282	156	104	54	2930	251	61	190	117	191	191	117	616	82	25	41	240	76	76	240	AT	12	31202
EVH_1706	Erica_atrovinosa_E.G.H.Oliv.	Cape	CFR	19.42083333	-33.465	1471	105	124	56	3616	227	6	221	67	150	151	60	584	88	18	53	251	69	70	249	AT	12	31203
EVH_9231	Erica_gerhardii_E.G.H.&_I.M.Oliv.	Cape	CFR	19.4225	-34.38944444	519	143	94	54	2705	233	62	171	109	177	177	109	728	101	30	44	288	91	91	288	AT	12	31203
EVH_23046	Erica_xeranthemifolia_Salisb.	Cape	CFR	19.42305556	-34.31	360	152	101	54	2885	246	61	185	114	188	188	114	656	89	27	43	258	81	81	258	AT	12	31203
EVH_14638	Erica_octonaria_L.Bolus	Cape	CFR	19.42333333	-34.38305556	536	143	94	54	2736	233	61	172	108	177	177	108	737	102	30	44	292	93	93	292	AT	12	31203
EVH_21324	Erica_tragomontana_R.C.Turner	Cape	CFR	19.42388889	-33.05416667	1372	114	137	55	4066	249	0	249	69	163	165	62	434	71	10	58	198	49	49	191	AT	12	31203
EVH_14634	Erica_octonaria_L.Bolus	Cape	CFR	19.42416667	-34.39083333	519	143	94	54	2705	233	62	171	109	177	177	109	728	101	30	44	288	91	91	288	AT	12	31203
EVH_2643	Erica_brevifolia_Sol._ex_Salisb.	Cape	CFR	19.42722222	-33.0775	993	132	147	52	4542	281	1	280	81	187	189	75	348	67	4	69	176	31	35	161	AT	12	31203
EVH_23008	Erica_xanthina_Guthrie_&_Bolus	Cape	CFR	19.43055556	-33.99638889	1475	100	105	56	3028	205	18	187	63	139	139	63	781	112	31	46	315	100	100	315	AT	12	31203
EVH_1703	Erica_atrovinosa_E.G.H.Oliv.	Cape	CFR	19.43055556	-33.46638889	1417	109	125	55	3648	232	7	225	70	154	155	63	571	87	17	54	247	66	67	245	AT	12	31203
EVH_1707	Erica_atrovinosa_E.G.H.Oliv.	Cape	CFR	19.43055556	-33.46638889	1417	109	125	55	3648	232	7	225	70	154	155	63	571	87	17	54	247	66	67	245	AT	12	31203
EVH_1717	Erica_atrovinosa_E.G.H.Oliv.	Cape	CFR	19.43055556	-33.46638889	1417	109	125	55	3648	232	7	225	70	154	155	63	571	87	17	54	247	66	67	245	AT	12	31203
EVH_1719	Erica_atrovinosa_E.G.H.Oliv.	Cape	CFR	19.43055556	-33.46638889	1417	109	125	55	3648	232	7	225	70	154	155	63	571	87	17	54	247	66	67	245	AT	12	31203
EVH_21321	Erica_tragomontana_R.C.Turner	Cape	CFR	19.43111111	-33.05666667	1355	115	137	54	4091	252	0	252	71	165	167	64	427	70	9	59	195	48	48	188	AT	12	31203
EVH_13163	Erica_magnisylvae_E.G.H.Oliv.	Cape	CFR	19.43333333	-34.53333333	213	155	81	52	2421	232	79	153	124	185	185	124	593	79	24	41	231	74	74	231	AT	12	31203
EVH_13164	Erica_magnisylvae_E.G.H.Oliv.	Cape	CFR	19.43333333	-34.53333333	213	155	81	52	2421	232	79	153	124	185	185	124	593	79	24	41	231	74	74	231	AT	12	31203
EVH_13157	Erica_magnisylvae_E.G.H.Oliv.	Cape	CFR	19.43777778	-34.54	351	149	83	54	2445	227	74	153	118	180	180	118	649	85	27	41	252	82	82	252	AT	12	31203
EVH_13158	Erica_magnisylvae_E.G.H.Oliv.	Cape	CFR	19.43777778	-34.54	351	149	83	54	2445	227	74	153	118	180	180	118	649	85	27	41	252	82	82	252	AT	12	31203
EVH_13159	Erica_magnisylvae_E.G.H.Oliv.	Cape	CFR	19.43777778	-34.54	351	149	83	54	2445	227	74	153	118	180	180	118	649	85	27	41	252	82	82	252	AT	12	31203
EVH_13160	Erica_magnisylvae_E.G.H.Oliv.	Cape	CFR	19.43777778	-34.54	351	149	83	54	2445	227	74	153	118	180	180	118	649	85	27	41	252	82	82	252	AT	12	31203
EVH_12155	Erica_lateriflora_E.G.H.Oliv.	Cape	CFR	19.43833333	-32.70694444	1394	118	142	55	4203	257	-1	258	71	170	170	64	388	61	9	55	174	46	46	168	AT	12	31203
EVH_1712	Erica_atrovinosa_E.G.H.Oliv.	Cape	CFR	19.44111111	-33.46611111	1449	107	125	55	3623	230	6	224	68	152	153	61	573	87	17	54	247	68	68	245	AT	12	31203
EVH_1713	Erica_atrovinosa_E.G.H.Oliv.	Cape	CFR	19.44111111	-33.46611111	1449	107	125	55	3623	230	6	224	68	152	153	61	573	87	17	54	247	68	68	245	AT	12	31203
EVH_18002	Erica_riparia_H.A.Baker	Cape	CFR	19.44333333	-34.54388889	370	148	82	53	2464	227	73	154	117	179	179	117	654	86	28	41	253	84	84	253	AT	12	31203
EVH_18008	Erica_riparia_H.A.Baker	Cape	CFR	19.44333333	-34.54111111	354	149	83	53	2487	228	74	154	117	180	180	117	647	85	27	41	250	82	82	250	AT	12	31203
EVH_1709	Erica_atrovinosa_E.G.H.Oliv.	Cape	CFR	19.44694444	-33.46111111	1533	102	123	55	3582	223	3	220	65	148	148	58	586	87	19	51	247	72	72	245	AT	12	31203
EVH_7059	Erica_discolor_Andrews_var._discolor	Cape	CFR	19.44833333	-34.42361111	55	164	90	53	2630	247	79	168	130	197	197	130	526	71	21	41	205	65	65	205	AT	12	31203
EVH_15695	Erica_perspicua_J.C.Wendl.	Cape	CFR	19.44833333	-34.42361111	55	164	90	53	2630	247	79	168	130	197	197	130	526	71	21	41	205	65	65	205	AT	12	31203
EVH_13221	Erica_mammosa_L.	Cape	CFR	19.45055556	-32.83444444	942	143	149	52	4683	293	9	284	89	199	201	83	309	54	5	66	151	32	34	142	AT	12	31203
EVH_3972	Erica_caprina_E.G.H.Oliv.	Cape	CFR	19.45277778	-33.05083333	967	135	148	52	4598	284	2	282	83	190	192	77	326	62	3	69	165	30	33	151	AT	12	31203
EVH_16878	Erica_propendens_Andrews	Cape	CFR	19.4575	-34.34388889	145	162	98	53	2834	252	70	182	124	196	196	124	551	72	22	40	213	69	69	213	AT	12	31202
EVH_16879	Erica_propendens_Andrews	Cape	CFR	19.4575	-34.34388889	145	162	98	53	2834	252	70	182	124	196	196	124	551	72	22	40	213	69	69	213	AT	12	31202
EVH_12159	Erica_lateriflora_E.G.H.Oliv.	Cape	CFR	19.46666667	-32.83333333	1013	139	149	53	4620	288	7	281	87	195	196	80	306	53	5	64	148	33	34	139	AT	12	31203
EVH_12160	Erica_lateriflora_E.G.H.Oliv.	Cape	CFR	19.47916667	-32.8425	944	143	150	52	4661	293	9	284	90	199	201	83	298	52	5	65	145	32	33	136	AT	12	31203
EVH_12163	Erica_lateriflora_E.G.H.Oliv.	Cape	CFR	19.47916667	-32.8425	944	143	150	52	4661	293	9	284	90	199	201	83	298	52	5	65	145	32	33	136	AT	12	31203
EVH_18298	Erica_salicina_E.G.H.Oliv.	Cape	CFR	19.48055556	-33.45833333	1780	89	120	56	3444	206	-5	211	54	133	133	46	628	88	23	45	252	85	85	252	AT	12	31203
EVH_12161	Erica_lateriflora_E.G.H.Oliv.	Cape	CFR	19.48055556	-32.84194444	944	143	150	52	4661	293	9	284	90	199	201	83	298	52	5	65	145	32	33	136	AT	12	31203
EVH_12164	Erica_lateriflora_E.G.H.Oliv.	Cape	CFR	19.48055556	-32.84194444	944	143	150	52	4661	293	9	284	90	199	201	83	298	52	5	65	145	32	33	136	AT	12	31203
EVH_436	Erica_aghillana_Guthrie_&_Bolus_var._aghillana	Cape	CFR	19.4825	-34.60611111	10	165	74	52	2260	235	93	142	136	193	193	136	516	71	21	40	201	64	64	201	AT	12	31202
EVH_7718	Erica_embothriifolia_Salisb._var._embothriifolia	Cape	CFR	19.48777778	-33.98611111	1606	93	106	56	2992	198	11	187	57	132	132	57	769	108	32	44	303	104	104	303	AT	12	31203
EVH_13743	Erica_monsoniana_L.f.	Cape	CFR	19.49	-33.23833333	1440	109	133	55	3888	241	0	241	68	159	159	61	469	73	12	54	206	55	55	202	AT	12	31203
EVH_7714	Erica_embothriifolia_Salisb._var._embothriifolia	Cape	CFR	19.5	-33.96666667	1521	99	107	56	3096	205	14	191	61	138	138	61	748	106	30	45	298	99	99	298	AT	12	31203
EVH_7716	Erica_embothriifolia_Salisb._var._embothriifolia	Cape	CFR	19.5	-33.95	1034	125	114	56	3192	237	36	201	86	166	166	86	718	108	26	52	302	82	82	302	AT	12	31203
EVH_12328	Erica_leucanthera_L.f.	Cape	CFR	19.5	-33.5	464	161	141	54	4162	298	38	260	107	213	213	107	565	91	13	60	262	50	50	262	AT	12	31203
EVH_435	Erica_aghillana_Guthrie_&_Bolus_var._aghillana	Cape	CFR	19.50166667	-34.605	28	164	75	52	2347	236	92	144	134	193	193	134	517	71	21	40	201	64	64	201	AT	12	31202
EVH_20890	Erica_tenuifolia_L.	Cape	CFR	19.5025	-33.97194444	1521	99	107	56	3096	205	14	191	61	138	138	61	748	106	30	45	298	99	99	298	AT	12	31203
EVH_7713	Erica_embothriifolia_Salisb._var._embothriifolia	Cape	CFR	19.5075	-33.96694444	1521	99	107	56	3096	205	14	191	61	138	138	61	748	106	30	45	298	99	99	298	AT	12	31203
EVH_12313	Erica_leucanthera_L.f.	Cape	CFR	19.50861111	-33.24777778	1080	129	141	53	4256	270	8	262	82	181	183	76	378	64	7	63	178	39	40	172	AT	12	31203
EVH_13767	Erica_monsoniana_L.f.	Cape	CFR	19.50861111	-33.24777778	1080	129	141	53	4256	270	8	262	82	181	183	76	378	64	7	63	178	39	40	172	AT	12	31203
EVH_22379	Erica_vestita_Thunb.	Cape	CFR	19.51805556	-33.94694444	993	128	115	56	3221	240	37	203	88	169	169	88	705	107	26	52	297	81	81	297	AT	12	31203
EVH_21979	Erica_utriculosa_L.Bolus	Cape	CFR	19.53194444	-34.39166667	363	152	97	54	2808	242	64	178	115	186	186	115	620	82	27	40	237	81	81	237	AT	12	31203
EVH_3899	Erica_capitata_L.	Cape	CFR	19.54472222	-34.61333333	77	162	76	52	2356	235	90	145	132	191	191	132	528	71	22	39	203	67	67	203	AT	12	31203
EVH_3389	Erica_caledonica_A.Spreng.	Cape	CFR	19.55	-34	615	147	119	56	3244	258	49	209	106	187	187	106	665	99	23	50	277	77	79	277	AT	12	31203
EVH_3390	Erica_caledonica_A.Spreng.	Cape	CFR	19.55	-34	615	147	119	56	3244	258	49	209	106	187	187	106	665	99	23	50	277	77	79	277	AT	12	31203
EVH_3896	Erica_capitata_L.	Cape	CFR	19.55777778	-34.65777778	43	163	73	51	2310	234	93	141	134	193	193	134	520	71	21	40	201	65	65	201	AT	12	31202
EVH_11313	Erica_interrupta_(N.E.Br.)_E.G.H.Oliv.	Cape	CFR	19.56027778	-34.65638889	77	162	73	51	2315	232	91	141	132	190	190	132	532	72	22	40	205	67	67	205	AT	12	31202
EVH_3381	Erica_caledonica_A.Spreng.	Cape	CFR	19.56277778	-34.00027778	765	139	116	56	3183	250	46	204	99	179	179	99	688	104	24	51	288	79	79	288	AT	12	31203
EVH_3385	Erica_caledonica_A.Spreng.	Cape	CFR	19.56277778	-34.00027778	765	139	116	56	3183	250	46	204	99	179	179	99	688	104	24	51	288	79	79	288	AT	12	31203
EVH_3382	Erica_caledonica_A.Spreng.	Cape	CFR	19.56277778	-34.00027778	765	139	116	56	3183	250	46	204	99	179	179	99	688	104	24	51	288	79	79	288	AT	12	31203
EVH_3383	Erica_caledonica_A.Spreng.	Cape	CFR	19.56277778	-34.00027778	765	139	116	56	3183	250	46	204	99	179	179	99	688	104	24	51	288	79	79	288	AT	12	31203
EVH_3384	Erica_caledonica_A.Spreng.	Cape	CFR	19.56277778	-34.00027778	765	139	116	56	3183	250	46	204	99	179	179	99	688	104	24	51	288	79	79	288	AT	12	31203
EVH_3386	Erica_caledonica_A.Spreng.	Cape	CFR	19.56277778	-34.00027778	765	139	116	56	3183	250	46	204	99	179	179	99	688	104	24	51	288	79	79	288	AT	12	31203
EVH_3387	Erica_caledonica_A.Spreng.	Cape	CFR	19.56277778	-34.00027778	765	139	116	56	3183	250	46	204	99	179	179	99	688	104	24	51	288	79	79	288	AT	12	31203
EVH_3388	Erica_caledonica_A.Spreng.	Cape	CFR	19.56277778	-34.00027778	765	139	116	56	3183	250	46	204	99	179	179	99	688	104	24	51	288	79	79	288	AT	12	31203
EVH_3344	Erica_calcareophila_E.G.H.Oliv.	Cape	CFR	19.57444444	-34.66166667	38	164	73	51	2305	234	93	141	134	192	192	134	517	71	21	40	200	64	64	200	AT	12	31203
EVH_3356	Erica_calcareophila_E.G.H.Oliv.	Cape	CFR	19.57444444	-34.66166667	38	164	73	51	2305	234	93	141	134	192	192	134	517	71	21	40	200	64	64	200	AT	12	31203
EVH_3357	Erica_calcareophila_E.G.H.Oliv.	Cape	CFR	19.57444444	-34.66166667	38	164	73	51	2305	234	93	141	134	192	192	134	517	71	21	40	200	64	64	200	AT	12	31203
EVH_14612	Erica_occulta_E.G.H.Oliv.	Cape	CFR	19.57444444	-34.66166667	38	164	73	51	2305	234	93	141	134	192	192	134	517	71	21	40	200	64	64	200	AT	12	31203
EVH_3350	Erica_calcareophila_E.G.H.Oliv.	Cape	CFR	19.57638889	-34.66666667	118	160	73	52	2314	230	90	140	131	189	189	131	543	73	22	39	208	69	69	208	AT	12	31203
EVH_3351	Erica_calcareophila_E.G.H.Oliv.	Cape	CFR	19.57916667	-34.66472222	140	159	74	51	2348	231	88	143	130	189	189	129	548	73	23	39	210	70	70	187	AT	12	31203
EVH_3360	Erica_calcareophila_E.G.H.Oliv.	Cape	CFR	19.57916667	-34.66472222	140	159	74	51	2348	231	88	143	130	189	189	129	548	73	23	39	210	70	70	187	AT	12	31203
EVH_9878	Erica_gracilipes_Guthrie_&_Bolus	Cape	CFR	19.57972222	-34.67305556	118	160	73	52	2314	230	90	140	131	189	189	131	543	73	22	39	208	69	69	208	AT	12	31203
EVH_9879	Erica_gracilipes_Guthrie_&_Bolus	Cape	CFR	19.57972222	-34.665	140	159	74	51	2348	231	88	143	130	189	189	129	548	73	23	39	210	70	70	187	AT	12	31203
EVH_9888	Erica_gracilipes_Guthrie_&_Bolus	Cape	CFR	19.57972222	-34.665	140	159	74	51	2348	231	88	143	130	189	189	129	548	73	23	39	210	70	70	187	AT	12	31203
EVH_9895	Erica_gracilipes_Guthrie_&_Bolus	Cape	CFR	19.57972222	-34.665	140	159	74	51	2348	231	88	143	130	189	189	129	548	73	23	39	210	70	70	187	AT	12	31203
EVH_9896	Erica_gracilipes_Guthrie_&_Bolus	Cape	CFR	19.57972222	-34.665	140	159	74	51	2348	231	88	143	130	189	189	129	548	73	23	39	210	70	70	187	AT	12	31203
EVH_9897	Erica_gracilipes_Guthrie_&_Bolus	Cape	CFR	19.57972222	-34.665	140	159	74	51	2348	231	88	143	130	189	189	129	548	73	23	39	210	70	70	187	AT	12	31203
EVH_9887	Erica_gracilipes_Guthrie_&_Bolus	Cape	CFR	19.58166667	-34.67305556	118	160	73	52	2314	230	90	140	131	189	189	131	543	73	22	39	208	69	69	208	AT	12	31203
EVH_7715	Erica_embothriifolia_Salisb._var._embothriifolia	Cape	CFR	19.58333333	-34	995	127	113	56	3197	238	37	201	87	167	167	87	690	103	26	49	285	83	83	285	AT	12	31203
EVH_3346	Erica_calcareophila_E.G.H.Oliv.	Cape	CFR	19.585	-34.67388889	92	161	73	52	2306	232	92	140	132	190	190	132	533	72	22	40	205	67	67	205	AT	12	31203
EVH_3354	Erica_calcareophila_E.G.H.Oliv.	Cape	CFR	19.585	-34.67388889	92	161	73	52	2306	232	92	140	132	190	190	132	533	72	22	40	205	67	67	205	AT	12	31203
EVH_3362	Erica_calcareophila_E.G.H.Oliv.	Cape	CFR	19.585	-34.67388889	92	161	73	52	2306	232	92	140	132	190	190	132	533	72	22	40	205	67	67	205	AT	12	31203
EVH_9894	Erica_gracilipes_Guthrie_&_Bolus	Cape	CFR	19.58583333	-34.67416667	92	161	73	52	2306	232	92	140	132	190	190	132	533	72	22	40	205	67	67	205	AT	12	31203
EVH_17107	Erica_pulvinata_Guthrie_&_Bolus	Cape	CFR	19.58611111	-34.67388889	92	161	73	52	2306	232	92	140	132	190	190	132	533	72	22	40	205	67	67	205	AT	12	31203
EVH_17108	Erica_pulvinata_Guthrie_&_Bolus	Cape	CFR	19.58611111	-34.67388889	92	161	73	52	2306	232	92	140	132	190	190	132	533	72	22	40	205	67	67	205	AT	12	31203
EVH_9849	Erica_goatcheriana_L.Bolus_var._goatcheriana	Cape	CFR	19.59694444	-33.19194444	1767	93	130	56	3729	219	-11	230	53	140	140	46	517	72	18	44	207	71	71	206	AT	12	31203
EVH_13700	Erica_modesta_Salisb.	Cape	CFR	19.60333333	-34.02	880	134	115	56	3219	245	41	204	93	174	174	93	678	101	25	49	278	82	82	278	AT	12	31203
EVH_7021	Erica_diotiflora_Salisb.	Cape	CFR	19.60777778	-34.03416667	325	161	124	55	3469	275	51	224	115	203	203	115	524	71	21	41	205	67	67	205	AT	12	31202
EVH_7019	Erica_diotiflora_Salisb.	Cape	CFR	19.61666667	-34.03333333	443	156	123	56	3450	269	50	219	111	198	198	111	563	79	22	44	224	71	71	224	AT	12	31202
EVH_7020	Erica_diotiflora_Salisb.	Cape	CFR	19.61666667	-34.03333333	443	156	123	56	3450	269	50	219	111	198	198	111	563	79	22	44	224	71	71	224	AT	12	31202
EVH_7017	Erica_diotiflora_Salisb.	Cape	CFR	19.61722222	-34.03388889	242	166	125	54	3553	280	52	228	118	209	209	118	485	63	20	39	185	63	63	185	AT	12	31202
EVH_7018	Erica_diotiflora_Salisb.	Cape	CFR	19.61722222	-34.03388889	242	166	125	54	3553	280	52	228	118	209	209	118	485	63	20	39	185	63	63	185	AT	12	31202
EVH_66	Erica_abbottii_E.G.H.Oliv.	Cape	CFR	19.62027778	-33.00972222	1492	110	140	55	4120	247	-6	253	65	162	162	58	387	58	10	50	165	49	49	161	AT	12	31203
EVH_7717	Erica_embothriifolia_Salisb._var._embothriifolia	Cape	CFR	19.62055556	-34.01138889	1224	115	111	56	3176	225	27	198	75	156	156	75	686	99	27	46	275	89	89	275	AT	12	31203
EVH_4997	Erica_constantia_Nois._ex_Benth.	Cape	CFR	19.62222222	-33.54194444	1578	101	124	56	3565	221	1	220	56	146	146	56	558	79	20	46	225	74	74	225	AT	12	31203
EVH_23010	Erica_xanthina_Guthrie_&_Bolus	Cape	CFR	19.62277778	-34.00972222	1224	115	111	56	3176	225	27	198	75	156	156	75	686	99	27	46	275	89	89	275	AT	12	31203
EVH_23011	Erica_xanthina_Guthrie_&_Bolus	Cape	CFR	19.62277778	-34.00972222	1224	115	111	56	3176	225	27	198	75	156	156	75	686	99	27	46	275	89	89	275	AT	12	31203
EVH_1217	Erica_arcuata_Compton	Cape	CFR	19.62333333	-32.83694444	1252	127	148	54	4459	272	0	272	77	172	183	70	295	47	6	56	133	36	36	127	AT	12	31203
EVH_1218	Erica_arcuata_Compton	Cape	CFR	19.62333333	-32.83694444	1252	127	148	54	4459	272	0	272	77	172	183	70	295	47	6	56	133	36	36	127	AT	12	31203
EVH_22187	Erica_verecunda_Salisb.	Cape	CFR	19.62416667	-32.88777778	1223	128	148	54	4464	273	0	273	78	173	184	71	291	47	6	56	132	35	36	125	AT	12	31203
EVH_22188	Erica_verecunda_Salisb.	Cape	CFR	19.62416667	-32.88777778	1223	128	148	54	4464	273	0	273	78	173	184	71	291	47	6	56	132	35	36	125	AT	12	31203
EVH_6802	Erica_denticulata_L.	Cape	CFR	19.625	-34.125	313	160	119	55	3377	269	53	216	116	201	201	116	530	70	23	37	200	72	72	200	AT	12	31202
EVH_11282	Erica_insolitanthera_H.A.Baker	Cape	CFR	19.625	-34.125	313	160	119	55	3377	269	53	216	116	201	201	116	530	70	23	37	200	72	72	200	AT	12	31202
EVH_9175	Erica_galgebergensis_H.A.Baker	Cape	CFR	19.625	-33.125	1298	120	142	54	4220	260	0	260	74	174	174	67	342	54	8	55	151	41	41	146	AT	12	31203
EVH_16526	Erica_plukenetii_L._subsp._plukenetii	Cape	CFR	19.625	-32.875	1193	130	149	53	4521	277	1	276	79	176	186	72	283	46	6	56	128	35	36	121	AT	12	31203
EVH_16527	Erica_plukenetii_L._subsp._plukenetii	Cape	CFR	19.625	-32.875	1193	130	149	53	4521	277	1	276	79	176	186	72	283	46	6	56	128	35	36	121	AT	12	31203
EVH_9176	Erica_galgebergensis_H.A.Baker	Cape	CFR	19.63027778	-34.01694444	940	130	115	56	3233	242	38	204	90	171	171	90	667	98	26	48	272	83	83	272	AT	12	31203
EVH_13659	Erica_melastoma_Andrews_subsp._melastoma	Cape	CFR	19.63277778	-32.90138889	1273	124	146	54	4431	269	-1	270	75	170	180	68	303	48	6	55	136	37	37	130	AT	12	31203
EVH_13660	Erica_melastoma_Andrews_subsp._melastoma	Cape	CFR	19.63277778	-32.90138889	1273	124	146	54	4431	269	-1	270	75	170	180	68	303	48	6	55	136	37	37	130	AT	12	31203
EVH_4023	Erica_regia_Bartl._subsp._regia	Cape	CFR	19.63333333	-34.66666667	169	158	75	52	2403	230	87	143	128	187	187	128	553	72	23	38	209	72	72	209	AT	12	31202
EVH_1219	Erica_arcuata_Compton	Cape	CFR	19.63555556	-32.89777778	1216	128	148	54	4501	274	0	274	78	174	184	70	284	46	6	56	128	35	36	121	AT	12	31203
EVH_1220	Erica_arcuata_Compton	Cape	CFR	19.63555556	-32.89777778	1216	128	148	54	4501	274	0	274	78	174	184	70	284	46	6	56	128	35	36	121	AT	12	31203
EVH_13014	Erica_macrotrema_Guthrie_&_Bolus	Cape	CFR	19.63861111	-32.89861111	1216	128	148	54	4501	274	0	274	78	174	184	70	284	46	6	56	128	35	36	121	AT	12	31203
EVH_13015	Erica_macrotrema_Guthrie_&_Bolus	Cape	CFR	19.63861111	-32.89861111	1216	128	148	54	4501	274	0	274	78	174	184	70	284	46	6	56	128	35	36	121	AT	12	31203
EVH_17712	Erica_regia_Bartl._subsp._regia	Cape	CFR	19.6425	-34.6775	113	161	74	52	2360	233	91	142	131	190	190	131	535	71	22	38	203	69	69	203	AT	12	31202
EVH_23009	Erica_xanthina_Guthrie_&_Bolus	Cape	CFR	19.65	-34.00916667	1105	122	114	56	3235	234	31	203	82	163	163	82	662	96	27	46	266	85	85	266	AT	12	31203
EVH_23006	Erica_xanthina_Guthrie_&_Bolus	Cape	CFR	19.65416667	-34.00777778	1255	114	112	56	3192	224	25	199	74	154	154	74	671	97	27	46	268	88	89	268	AT	12	31203
EVH_23007	Erica_xanthina_Guthrie_&_Bolus	Cape	CFR	19.65416667	-34.00777778	1255	114	112	56	3192	224	25	199	74	154	154	74	671	97	27	46	268	88	89	268	AT	12	31203
EVH_9177	Erica_galgebergensis_H.A.Baker	Cape	CFR	19.66666667	-34	1020	127	116	56	3254	239	34	205	86	168	168	86	643	94	26	46	259	82	82	259	AT	12	31203
EVH_9178	Erica_galgebergensis_H.A.Baker	Cape	CFR	19.66666667	-34	1020	127	116	56	3254	239	34	205	86	168	168	86	643	94	26	46	259	82	82	259	AT	12	31203
EVH_11283	Erica_insolitanthera_H.A.Baker	Cape	CFR	19.67222222	-34.04	1057	124	113	56	3190	235	34	201	84	165	165	84	660	96	27	45	265	85	85	265	AT	12	31203
EVH_9172	Erica_galgebergensis_H.A.Baker	Cape	CFR	19.67305556	-34.01027778	1157	119	114	56	3219	231	29	202	79	160	160	79	657	95	27	46	263	86	86	263	AT	12	31203
EVH_9173	Erica_galgebergensis_H.A.Baker	Cape	CFR	19.67305556	-34.01027778	1157	119	114	56	3219	231	29	202	79	160	160	79	657	95	27	46	263	86	86	263	AT	12	31203
EVH_9174	Erica_galgebergensis_H.A.Baker	Cape	CFR	19.67305556	-34.01027778	1157	119	114	56	3219	231	29	202	79	160	160	79	657	95	27	46	263	86	86	263	AT	12	31203
EVH_9179	Erica_galgebergensis_H.A.Baker	Cape	CFR	19.67305556	-34.01027778	1157	119	114	56	3219	231	29	202	79	160	160	79	657	95	27	46	263	86	86	263	AT	12	31203
EVH_14669	Erica_oligantha_Guthrie_&_Bolus	Cape	CFR	19.67861111	-34.42111111	606	141	97	54	2859	234	57	177	105	177	177	105	665	89	30	38	250	92	96	250	AT	12	31203
EVH_18012	Erica_riparia_H.A.Baker	Cape	CFR	19.67888889	-34.7375	16	165	69	50	2329	235	97	138	136	195	195	136	512	70	20	40	196	63	63	172	AT	12	31202
EVH_22612	Erica_vogelpoelii_H.A.Baker	Cape	CFR	19.6875	-34.49055556	334	154	92	53	2790	241	69	172	118	188	188	118	578	74	26	35	213	81	81	213	AT	12	31203
EVH_14680	Erica_oligantha_Guthrie_&_Bolus	Cape	CFR	19.69083333	-34.43194444	613	141	97	55	2881	233	57	176	105	177	177	105	665	89	31	38	249	93	97	249	AT	12	31203
EVH_5965	Erica_curviflora_L.	Cape	CFR	19.69166667	-34.41722222	567	143	98	55	2871	236	58	178	107	179	179	107	645	86	30	38	241	90	95	241	AT	12	31203
EVH_15322	Erica_pauciovulata_H.A.Baker	Cape	CFR	19.7	-34.43333333	494	147	97	54	2894	239	60	179	109	182	182	109	623	82	29	37	231	88	88	231	AT	12	31203
EVH_3954	Erica_capitata_L.	Cape	CFR	19.70111111	-34.59611111	226	157	83	52	2623	237	79	158	124	190	190	124	552	69	24	36	205	75	75	205	AT	12	31203
EVH_4032	Erica_regia_Bartl._subsp._regia	Cape	CFR	19.70472222	-34.70472222	93	162	73	51	2415	234	92	142	132	193	193	132	524	69	21	39	198	67	67	198	AT	12	31202
EVH_13499	Erica_melanacme_Guthrie_&_Bolus	Cape	CFR	19.71388889	-34.63416667	191	158	79	52	2516	235	84	151	126	189	189	126	544	69	23	37	203	72	80	203	AT	12	31203
EVH_11286	Erica_insolitanthera_H.A.Baker	Cape	CFR	19.71527778	-34.04916667	1297	112	111	56	3157	221	24	197	72	151	151	72	672	95	28	42	262	91	93	262	AT	12	31203
EVH_11287	Erica_insolitanthera_H.A.Baker	Cape	CFR	19.71527778	-34.04916667	1297	112	111	56	3157	221	24	197	72	151	151	72	672	95	28	42	262	91	93	262	AT	12	31203
EVH_2465	Erica_brachysepala_Guthrie_&_Bolus	Cape	CFR	19.71666667	-34.56666667	79	165	83	51	2635	245	85	160	131	197	197	131	502	64	21	37	187	67	67	187	AT	12	31202
EVH_8782	Erica_flexistyla_E.G.H.Oliv.	Cape	CFR	19.72916667	-34.6875	91	163	74	51	2439	236	91	145	133	194	194	133	519	68	21	38	196	67	67	196	AT	12	31202
EVH_8783	Erica_flexistyla_E.G.H.Oliv.	Cape	CFR	19.72916667	-34.6875	91	163	74	51	2439	236	91	145	133	194	194	133	519	68	21	38	196	67	67	196	AT	12	31202
EVH_22610	Erica_vogelpoelii_H.A.Baker	Cape	CFR	19.72916667	-34.44166667	363	153	96	53	2911	244	65	179	115	189	189	115	574	74	26	35	210	82	82	210	AT	12	31203
EVH_14663	Erica_oligantha_Guthrie_&_Bolus	Cape	CFR	19.73027778	-34.44305556	363	153	96	53	2911	244	65	179	115	189	189	115	574	74	26	35	210	82	82	210	AT	12	31203
EVH_14677	Erica_oligantha_Guthrie_&_Bolus	Cape	CFR	19.73027778	-34.44305556	363	153	96	53	2911	244	65	179	115	189	189	115	574	74	26	35	210	82	82	210	AT	12	31203
EVH_14678	Erica_oligantha_Guthrie_&_Bolus	Cape	CFR	19.73027778	-34.44305556	363	153	96	53	2911	244	65	179	115	189	189	115	574	74	26	35	210	82	82	210	AT	12	31203
EVH_14679	Erica_oligantha_Guthrie_&_Bolus	Cape	CFR	19.73027778	-34.44305556	363	153	96	53	2911	244	65	179	115	189	189	115	574	74	26	35	210	82	82	210	AT	12	31203
EVH_2471	Erica_brachysepala_Guthrie_&_Bolus	Cape	CFR	19.74527778	-34.56222222	82	165	84	51	2685	246	84	162	131	198	198	131	499	63	21	36	185	67	67	185	AT	12	31202
EVH_2473	Erica_brachysepala_Guthrie_&_Bolus	Cape	CFR	19.74527778	-34.56222222	82	165	84	51	2685	246	84	162	131	198	198	131	499	63	21	36	185	67	67	185	AT	12	31202
EVH_8786	Erica_flexistyla_E.G.H.Oliv.	Cape	CFR	19.75555556	-34.71611111	69	164	73	50	2483	237	93	144	133	195	195	133	515	68	21	39	193	66	66	193	AT	12	31202
EVH_17717	Erica_regia_Bartl._var._variegata_Bolus	Cape	CFR	19.75888889	-34.60555556	52	167	81	51	2656	245	88	157	133	199	199	133	496	63	21	36	184	66	66	184	AT	12	31202
EVH_8775	Erica_flexistyla_E.G.H.Oliv.	Cape	CFR	19.76611111	-34.70472222	59	165	73	50	2467	237	93	144	134	196	196	134	512	68	21	39	193	65	65	193	AT	12	31202
EVH_8777	Erica_flexistyla_E.G.H.Oliv.	Cape	CFR	19.76611111	-34.70472222	59	165	73	50	2467	237	93	144	134	196	196	134	512	68	21	39	193	65	65	193	AT	12	31202
EVH_8778	Erica_flexistyla_E.G.H.Oliv.	Cape	CFR	19.76611111	-34.70472222	59	165	73	50	2467	237	93	144	134	196	196	134	512	68	21	39	193	65	65	193	AT	12	31202
EVH_8779	Erica_flexistyla_E.G.H.Oliv.	Cape	CFR	19.76611111	-34.70472222	59	165	73	50	2467	237	93	144	134	196	196	134	512	68	21	39	193	65	65	193	AT	12	31202
EVH_8780	Erica_flexistyla_E.G.H.Oliv.	Cape	CFR	19.76611111	-34.70472222	59	165	73	50	2467	237	93	144	134	196	196	134	512	68	21	39	193	65	65	193	AT	12	31202
EVH_2470	Erica_brachysepala_Guthrie_&_Bolus	Cape	CFR	19.76777778	-34.72	48	165	72	50	2450	237	94	143	135	196	196	135	511	68	20	39	192	64	64	192	AT	12	31202
EVH_2472	Erica_brachysepala_Guthrie_&_Bolus	Cape	CFR	19.76777778	-34.72	48	165	72	50	2450	237	94	143	135	196	196	135	511	68	20	39	192	64	64	192	AT	12	31202
EVH_2466	Erica_brachysepala_Guthrie_&_Bolus	Cape	CFR	19.76777778	-34.71638889	74	164	73	50	2466	237	93	144	133	195	195	133	515	68	21	39	193	66	66	193	AT	12	31202
EVH_13498	Erica_melanacme_Guthrie_&_Bolus	Cape	CFR	19.76805556	-34.72083333	48	165	72	50	2450	237	94	143	135	196	196	135	511	68	20	39	192	64	64	192	AT	12	31202
EVH_15602	Erica_penduliflora_E.G.H.Oliv.	Cape	CFR	19.76888889	-34.72111111	48	165	72	50	2450	237	94	143	135	196	196	135	511	68	20	39	192	64	64	192	AT	12	31202
EVH_20561	Erica_subdivaricata_P.J.Bergius	Cape	CFR	19.77916667	-34.38472222	239	160	102	53	3084	256	66	190	120	198	198	120	522	66	24	32	186	78	78	186	AT	12	31202
EVH_434	Erica_aghillana_Guthrie_&_Bolus_var._aghillana	Cape	CFR	19.80138889	-34.75222222	13	167	70	49	2452	238	97	141	137	198	198	137	506	68	19	39	191	63	63	191	AT	12	31202
EVH_17651	Erica_regia_Bartl._subsp._regia	Cape	CFR	19.81805556	-34.705	97	164	74	50	2540	237	91	146	132	195	195	132	517	67	21	37	192	67	67	192	AT	12	31202
EVH_17652	Erica_regia_Bartl._subsp._regia	Cape	CFR	19.81805556	-34.705	97	164	74	50	2540	237	91	146	132	195	195	132	517	67	21	37	192	67	67	192	AT	12	31202
EVH_17111	Erica_pulvinata_Guthrie_&_Bolus	Cape	CFR	19.83333333	-34.73333333	99	163	73	50	2497	236	92	144	132	194	195	132	522	68	21	38	194	67	75	194	AT	12	31202
EVH_12082	Erica_lasciva_Salisb.	Cape	CFR	19.83694444	-34.6975	118	163	75	50	2512	237	89	148	131	194	194	131	521	67	22	37	193	69	77	193	AT	12	31202
EVH_17109	Erica_pulvinata_Guthrie_&_Bolus	Cape	CFR	19.84111111	-34.74694444	221	158	74	51	2458	230	87	143	127	188	188	127	560	71	24	37	206	75	82	206	AT	12	31202
EVH_17110	Erica_pulvinata_Guthrie_&_Bolus	Cape	CFR	19.84111111	-34.74694444	221	158	74	51	2458	230	87	143	127	188	188	127	560	71	24	37	206	75	82	206	AT	12	31202
EVH_8776	Erica_flexistyla_E.G.H.Oliv.	Cape	CFR	19.84555556	-34.7075	105	164	75	50	2559	238	90	148	132	196	196	132	517	67	21	37	192	67	75	192	AT	12	31202
EVH_424	Erica_agglutinans_E.G.H.Oliv.	Cape	CFR	19.85	-34.69361111	72	165	75	50	2581	240	91	149	133	197	198	133	508	66	21	37	189	66	75	189	AT	12	31202
EVH_425	Erica_agglutinans_E.G.H.Oliv.	Cape	CFR	19.85	-34.69361111	72	165	75	50	2581	240	91	149	133	197	198	133	508	66	21	37	189	66	75	189	AT	12	31202
EVH_426	Erica_agglutinans_E.G.H.Oliv.	Cape	CFR	19.85	-34.69361111	72	165	75	50	2581	240	91	149	133	197	198	133	508	66	21	37	189	66	75	189	AT	12	31202
EVH_431	Erica_agglutinans_E.G.H.Oliv.	Cape	CFR	19.85	-34.69361111	72	165	75	50	2581	240	91	149	133	197	198	133	508	66	21	37	189	66	75	189	AT	12	31202
EVH_432	Erica_agglutinans_E.G.H.Oliv.	Cape	CFR	19.85	-34.69361111	72	165	75	50	2581	240	91	149	133	197	198	133	508	66	21	37	189	66	75	189	AT	12	31202
EVH_430	Erica_agglutinans_E.G.H.Oliv.	Cape	CFR	19.85	-34.6875	55	166	75	50	2589	241	92	149	134	198	199	134	502	65	21	37	186	66	74	186	AT	12	31202
EVH_21464	Erica_trichophylla_Benth.	Cape	CFR	19.85	-34.08333333	1010	127	116	55	3305	240	32	208	85	169	169	85	600	83	26	39	227	83	88	227	AT	12	31203
EVH_21465	Erica_trichophylla_Benth.	Cape	CFR	19.85	-34.06666667	1329	110	113	56	3153	220	21	199	70	150	150	70	643	88	29	38	241	93	93	241	AT	12	31203
EVH_546	Erica_alfredii_Guthrie_&_Bolus	Cape	CFR	19.85	-34.05	1019	127	117	55	3313	241	32	209	85	169	169	85	591	82	26	39	224	82	86	224	AT	12	31203
EVH_540	Erica_alfredii_Guthrie_&_Bolus	Cape	CFR	19.85388889	-34.06277778	1497	101	111	56	3108	210	14	196	63	140	140	63	669	90	30	37	249	98	102	249	AT	12	31203
EVH_7719	Erica_embothriifolia_Salisb._var._embothriifolia	Cape	CFR	19.855	-34.06388889	1497	101	111	56	3108	210	14	196	63	140	140	63	669	90	30	37	249	98	102	249	AT	12	31203
EVH_534	Erica_alfredii_Guthrie_&_Bolus	Cape	CFR	19.85527778	-34.06083333	1497	101	111	56	3108	210	14	196	63	140	140	63	669	90	30	37	249	98	102	249	AT	12	31203
EVH_539	Erica_alfredii_Guthrie_&_Bolus	Cape	CFR	19.85527778	-34.06083333	1497	101	111	56	3108	210	14	196	63	140	140	63	669	90	30	37	249	98	102	249	AT	12	31203
EVH_16990	Erica_pulchella_Houtt.	Cape	CFR	19.85638889	-34.69361111	72	165	75	50	2581	240	91	149	133	197	198	133	508	66	21	37	189	66	75	189	AT	12	31202
EVH_14770	Erica_orthiocola_E.G.H.Oliv.	Cape	CFR	19.8575	-34.06305556	1497	101	111	56	3108	210	14	196	63	140	140	63	669	90	30	37	249	98	102	249	AT	12	31203
EVH_416	Erica_agglutinans_E.G.H.Oliv.	Cape	CFR	19.85833333	-34.47027778	153	165	95	52	3003	255	74	181	126	201	201	126	498	62	22	32	178	73	82	178	AT	12	31203
EVH_421	Erica_agglutinans_E.G.H.Oliv.	Cape	CFR	19.85833333	-34.47027778	153	165	95	52	3003	255	74	181	126	201	201	126	498	62	22	32	178	73	82	178	AT	12	31203
EVH_304	Erica_accommodata_	Cape	CFR	19.85833333	-34.06305556	1497	101	111	56	3108	210	14	196	63	140	140	63	669	90	30	37	249	98	102	249	AT	12	31203
EVH_8781	Erica_flexistyla_E.G.H.Oliv.	Cape	CFR	19.88583333	-34.76305556	19	167	70	49	2458	238	97	141	143	198	198	137	505	67	19	39	189	63	70	188	AT	12	31202
EVH_22609	Erica_vogelpoelii_H.A.Baker	Cape	CFR	19.9	-34.51666667	451	150	94	53	2931	240	64	176	113	186	186	113	592	75	28	32	210	88	96	210	AT	12	31203
EVH_15574	Erica_peltata_Andrews	Cape	CFR	19.95666667	-34.20361111	238	166	120	53	3686	278	55	223	118	211	211	118	489	61	24	27	161	82	82	161	AT	12	31202
EVH_14566	Erica_oblongiflora_Benth.	Cape	CFR	20	-34.58333333	41	170	87	51	2853	255	85	170	134	205	206	134	473	57	19	33	170	66	78	170	AT	12	31203
EVH_14567	Erica_oblongiflora_Benth.	Cape	CFR	20	-34.58333333	41	170	87	51	2853	255	85	170	134	205	206	134	473	57	19	33	170	66	78	170	AT	12	31203
EVH_14576	Erica_oblongiflora_Benth.	Cape	CFR	20	-34.56666667	61	169	87	51	2901	254	84	170	132	205	205	132	475	58	20	33	170	67	78	170	AT	12	31203
EVH_4671	Erica_coccinea_L._subsp._coccinea	Cape	CFR	20.000339	-34.832236	27	169	66	48	2487	238	102	136	144	200	200	138	523	69	18	41	198	65	68	191	AT	12	31202
EVH_14569	Erica_oblongiflora_Benth.	Cape	CFR	20.00583333	-34.58166667	41	170	87	51	2853	255	85	170	134	205	206	134	473	57	19	33	170	66	78	170	AT	12	31203
EVH_420	Erica_agglutinans_E.G.H.Oliv.	Cape	CFR	20.03333333	-34.56666667	59	169	88	51	2944	255	84	171	132	206	206	132	476	58	20	33	170	68	79	170	AT	12	31203
EVH_417	Erica_agglutinans_E.G.H.Oliv.	Cape	CFR	20.03583333	-34.63277778	10	171	83	51	2771	252	90	162	136	205	206	136	479	59	20	34	172	66	77	172	AT	12	31202
EVH_422	Erica_agglutinans_E.G.H.Oliv.	Cape	CFR	20.04388889	-34.5675	53	170	88	51	2913	256	84	172	133	206	206	133	475	57	20	32	169	68	68	169	AT	12	31203
EVH_17736	Erica_remota_(N.E.Br.)_E.G.H.Oliv.	Cape	CFR	20.05222222	-34.07722222	176	173	129	53	3943	294	53	241	121	221	221	121	451	54	24	25	143	78	78	143	AT	12	31203
EVH_17739	Erica_remota_(N.E.Br.)_E.G.H.Oliv.	Cape	CFR	20.05222222	-34.07722222	176	173	129	53	3943	294	53	241	121	221	221	121	451	54	24	25	143	78	78	143	AT	12	31203
EVH_17740	Erica_remota_(N.E.Br.)_E.G.H.Oliv.	Cape	CFR	20.05222222	-34.07722222	176	173	129	53	3943	294	53	241	121	221	221	121	451	54	24	25	143	78	78	143	AT	12	31203
EVH_17741	Erica_remota_(N.E.Br.)_E.G.H.Oliv.	Cape	CFR	20.05222222	-34.07722222	176	173	129	53	3943	294	53	241	121	221	221	121	451	54	24	25	143	78	78	143	AT	12	31203
EVH_22129	Erica_venustiflora_E.G.H.Oliv._subsp._glandulosa_E.G.H.Oliv.	Cape	CFR	20.29666667	-34.31027778	214	170	114	53	3463	276	63	213	125	201	212	125	545	63	29	23	165	99	111	165	AT	12	31202
EVH_22126	Erica_venustiflora_E.G.H.Oliv._subsp._glandulosa_E.G.H.Oliv.	Cape	CFR	20.2975	-34.31638889	214	170	114	53	3463	276	63	213	125	201	212	125	545	63	29	23	165	99	111	165	AT	12	31202
EVH_22133	Erica_venustiflora_E.G.H.Oliv._subsp._glandulosa_E.G.H.Oliv.	Cape	CFR	20.2975	-34.31638889	214	170	114	53	3463	276	63	213	125	201	212	125	545	63	29	23	165	99	111	165	AT	12	31202
EVH_21993	Erica_uysii_H.A.Baker	Cape	CFR	20.34027778	-34.42111111	99	174	106	52	3298	274	73	201	132	214	215	132	535	61	27	24	166	93	105	166	AT	12	31202
EVH_21996	Erica_uysii_H.A.Baker	Cape	CFR	20.34027778	-34.42111111	99	174	106	52	3298	274	73	201	132	214	215	132	535	61	27	24	166	93	105	166	AT	12	31202
EVH_21998	Erica_uysii_H.A.Baker	Cape	CFR	20.35	-34.43333333	166	171	106	53	3262	270	71	199	129	211	211	129	551	63	29	24	170	97	109	170	AT	12	31202
EVH_2526	Erica_bredasiana_E.G.H.Oliv.	Cape	CFR	20.35277778	-34.54833333	15	176	96	52	3037	267	83	184	137	213	214	137	522	61	26	27	167	86	96	167	AT	12	31202
EVH_21992	Erica_uysii_H.A.Baker	Cape	CFR	20.36277778	-34.44027778	41	177	105	52	3267	275	76	199	160	217	217	135	524	61	27	24	162	91	102	162	AT	12	31202
EVH_21986	Erica_uysii_H.A.Baker	Cape	CFR	20.36611111	-34.44416667	40	176	104	52	3202	274	77	197	159	216	216	136	525	61	27	24	163	91	102	163	AT	12	31202
EVH_21990	Erica_uysii_H.A.Baker	Cape	CFR	20.36611111	-34.44416667	40	176	104	52	3202	274	77	197	159	216	216	136	525	61	27	24	163	91	102	163	AT	12	31202
EVH_21988	Erica_uysii_H.A.Baker	Cape	CFR	20.36611111	-34.44138889	41	177	105	52	3267	275	76	199	160	217	217	135	524	61	27	24	162	91	102	162	AT	12	31202
EVH_21995	Erica_uysii_H.A.Baker	Cape	CFR	20.3925	-34.44388889	23	177	104	52	3210	275	77	198	161	217	217	136	526	62	27	25	163	91	102	162	AT	12	31202
[truncated: 4,819 more rows]
